# Supplementary material for: RNA-seq analysis of synchronized developing pollen isolated from a single anther
Source: Front Plant Sci. 2023 Apr 3;14:1121570. doi: 10.3389/fpls.2023.1121570 (PMC10106640; doi:10.3389/fpls.2023.1121570)
Supplement: Supplementary file 2 [file Table_1.xlsx]

## Sheet: List 
Supplementary Table 1	Summary of the HiSeq output for each pollen lysate sample
Supplementary Table 2	Genes expressed in the UNM stage of pollen development in Arabidopsis detected using the SA RNA-Seq protocol
Supplementary Table 3	Genes expressed in the BCP stage of pollen development in Arabidopsis detected using the SA RNA-Seq protocol
Supplementary Table 4	Genes expressed in the TCP stage of pollen development in Arabidopsis detected using the SA RNA-Seq protocol
Supplementary Table 5	Odds ratio values for hypergeometric enrichment analyses between genes expressed (>2 TPM) in DC pollen stages compared to the SA pollen stages or a non pollen tissue (whole leaf tissue from Berkowitz et al., 2021)
Supplementary Table 6	Differential gene expression between Arabidopsis SA-UNM vs SA-BCP (DeSeq2)
Supplementary Table 7	Differential gene expression between Arabidopsis SA-BCP vs SA-TCP (DeSeq2)
Supplementary Table 8	Differential gene expression between Arabidopsis SA-UNM vs SA-TCP (DeSeq2)
Supplementary Table 9	Expression of genes in photosynthesis-related GO categories in SA RNA-Seq UNM samples in the three stages of the DC RNA-Seq
Supplementary Table 10	Genes expressed in the UNM stage of pollen development in kiwifruit detected using the SA RNA-Seq protocol. Those with RBH are noted.
Supplementary Table 11	Genes expressed in the BCP stage of pollen development in kiwifruit detected using the SA RNA-Seq protocol. Those with RBH are noted.
Supplementary Table 12	Differential gene expression between kiwifruit SA-UNM vs SA-BCP (DeSeq2)

## Sheet: Supplementary Table 1
Summary of the HiSeq output for each pollen lysate sample
Experiment	Sample/sequencing library		Number of reads (pass filter)*	% > Q30 bases	Uniquely mapped %^
Arabidopsis Direct cDNA synthesis	UNM	Rep. 1	8936225	98.27	81.26
		Rep. 2	7450147	97.87	70.63
		Rep. 3	8776911	98.1	81.03
		Rep. 4	9432984	98.18	68.02
	BCP	Rep. 1	10685662	98.23	87.47
		Rep. 2	8898642	98.14	75.57
		Rep. 3	10596905	97.98	82.14
		Rep. 4	10811330	98.33	87.06
	TCP	Rep. 1	9795037	98.16	86.01
		Rep. 2	8384461	97.51	54.36
		Rep. 3	9981745	98.21	85.92
		Rep. 4	9903090	98.09	63.16
Arabidopsis Enriched cDNA synthesis	UNM	Rep.1	22849760	92.67	55.88
		Rep.2	23517716	92.71	68.42
		Rep. 3	23249460	87.77	56.05
		Rep.4	15101314	88.17	51.43
	BCP	Rep.1	18199444	91.78	70.07
		Rep.2	9453692	90.11	61.83
		Rep.3	14427174	92.14	66.2
		Rep.4	20168808	92.51	65.98
	TCP	Rep.1	14714156	92.045	74.56
		Rep.2	16792616	92.3	74.35
		Rep.3	15582740	91	70.48
		Rep.4	15273988	89.02	71.47
Kiwifruit Enriched cDNA synthesis	UNM	Rep. 1	16957401	87.95	90.97
		Rep. 2	8778709	86.94	91.05
		Rep. 3	8211203	86.4	92.85
		Rep. 4	8842164	85.91	94.87
	BCP	Rep. 1	5051272	85.92	91.07
		Rep. 2	6915932	88.21	88.71
		Rep. 3	6683083	86.7	91.34
		Rep. 4	5674785	85.73	89.18
* Libraries from the three experiment were sequenced at different times using flow cells with different total numbers of libraries leading to some variation in read number. Additionally the Arabidopsis samples were run with 150 bp chemistry and kiwifruit samples were run with 250 bp chemistry, leading to differences in read number.
^ used to determine expression level of genes for each sample with featureCounts

## Sheet: Supplementary Table 2
Genes expressed in the UNM stage of pollen development in Arabidopsis detected using the SA RNA-Seq protocol (TPM ≥ 2 in at least two biological replicates)
gene	ave TPM
AT1G01010	17.9623
AT1G01020	122.934
AT1G01060	30.0007
AT1G01090	950.515
AT1G01100	344.776
AT1G01120	1.66029
AT1G01140	20.6254
AT1G01160	133.179
AT1G01170	93.8814
AT1G01230	10.1323
AT1G01260	45.1065
AT1G01280	3625.67
AT1G01300	294.46
AT1G01310	130.596
AT1G01320	57.4137
AT1G01350	47.701
AT1G01360	37.0358
AT1G01370	2.14795
AT1G01490	46.1373
AT1G01550	72.4297
AT1G01600	17.0361
AT1G01610	6.15359
AT1G01620	131.777
AT1G01715	12.7976
AT1G01730	20.7746
AT1G01810	8.93189
AT1G01840	82.3746
AT1G01860	73.645
AT1G01910	2.57983
AT1G01960	36.6429
AT1G01990	15.9365
AT1G02040	31.9253
AT1G02050	1855.58
AT1G02080	91.4985
AT1G02090	197.958
AT1G02120	97.9184
AT1G02130	97.0217
AT1G02140	162.656
AT1G02145	5.58916
AT1G02150	27.9272
AT1G02160	178.543
AT1G02170	7.96168
AT1G02260	48.2834
AT1G02280	32.1698
AT1G02330	1.31204
AT1G02450	27.8183
AT1G02470	72.1694
AT1G02500	28.4424
AT1G02510	170.756
AT1G02640	4.26724
AT1G02670	2.20186
AT1G02680	3.13226
AT1G02690	28.4406
AT1G02720	40.3065
AT1G02730	45.5696
AT1G02740	24.1704
AT1G02780	310.591
AT1G02790	3.49606
AT1G02813	8255.05
AT1G02840	167.966
AT1G02860	24.8179
AT1G02870	23.2122
AT1G02900	207.95
AT1G02910	18.1466
AT1G02970	28.8868
AT1G02980	201.543
AT1G02990	20.5568
AT1G03030	23.7791
AT1G03040	13.7785
AT1G03060	28.39
AT1G03080	80.9783
AT1G03090	118.399
AT1G03100	10.2262
AT1G03130	164.531
AT1G03270	20.4523
AT1G03280	120.858
AT1G03290	48.1179
AT1G03340	8.51809
AT1G03380	37.6912
AT1G03390	21.7058
AT1G03457	12.7756
AT1G03530	28.8104
AT1G03610	8.56736
AT1G03730	9.58618
AT1G03740	84.0369
AT1G03750	56.7568
AT1G03760	82.458
AT1G03860	52.2059
AT1G03900	22.6896
AT1G03905	26.3456
AT1G03910	32.1989
AT1G03920	58.1467
AT1G03970	230.888
AT1G04000	4.98216
AT1G04007	44.3837
AT1G04013	19.0719
AT1G04020	12.5953
AT1G04030	20.7407
AT1G04040	21.4086
AT1G04050	359.725
AT1G04080	471.375
AT1G04120	145.537
AT1G04160	27.7516
AT1G04170	24.6253
AT1G04190	180.42
AT1G04200	8.03293
AT1G04210	5.25734
AT1G04213	1.47598
AT1G04260	2.38697
AT1G04270	14.3594
AT1G04290	57.8062
AT1G04295	46.905
AT1G04300	73.876
AT1G04310	21.7954
AT1G04340	13.6986
AT1G04347	12.5299
AT1G04350	5.96787
AT1G04387	118.188
AT1G04400	89.3278
AT1G04410	101.331
AT1G04413	25.2296
AT1G04430	10.9051
AT1G04440	51.6621
AT1G04477	6.13533
AT1G04480	131.374
AT1G04503	104.475
AT1G04510	12.6598
AT1G04530	34.2274
AT1G04680	33.3863
AT1G04690	293.101
AT1G04730	39.5832
AT1G04750	35.2174
AT1G04760	14.3583
AT1G04770	13.5899
AT1G04820	54.9836
AT1G04833	8.27828
AT1G04850	184.004
AT1G04880	38.1185
AT1G04900	11.3428
AT1G04920	14.056
AT1G04940	31.2078
AT1G04945	34.606
AT1G04950	35.7171
AT1G04960	18.971
AT1G04970	29.2122
AT1G04973	27.6708
AT1G04980	215.21
AT1G04985	187.483
AT1G05070	210.042
AT1G05120	34.8227
AT1G05150	1.97927
AT1G05170	7.62173
AT1G05205	56.3333
AT1G05207	80.7837
AT1G05237	8.68046
AT1G05260	30.9033
AT1G05270	23.2402
AT1G05277	149.783
AT1G05291	202.979
AT1G05330	7.3254
AT1G05350	42.277
AT1G05360	23.0008
AT1G05385	30.9875
AT1G05430	10.5764
AT1G05440	124.044
AT1G05500	14.7301
AT1G05553	1.96779
AT1G05560	8.14662
AT1G05562	9.78598
AT1G05570	39.1066
AT1G05630	11.3472
AT1G05710	6.77934
AT1G05720	125.365
AT1G05730	39.592
AT1G05767	1.55795
AT1G05790	4.07112
AT1G05820	9.06126
AT1G05830	21.0673
AT1G05840	1.41732
AT1G05850	6.4588
AT1G05890	60.027
AT1G05920	21.6291
AT1G05960	5.52866
AT1G05970	52.7811
AT1G06010	60.7206
AT1G06040	73.2974
AT1G06060	55.6832
AT1G06070	1.70987
AT1G06110	20.4216
AT1G06170	150.193
AT1G06200	120.365
AT1G06220	349.272
AT1G06230	107.874
AT1G06250	3.03393
AT1G06280	4759.49
AT1G06290	59.9455
AT1G06337	56.2099
AT1G06380	69.2739
AT1G06390	47.7281
AT1G06400	48.0905
AT1G06410	62.9147
AT1G06420	74.531
AT1G06430	35.9871
AT1G06450	153.339
AT1G06460	36.2696
AT1G06473	4.02193
AT1G06515	12.6302
AT1G06520	26.4896
AT1G06530	9.411
AT1G06540	10.5073
AT1G06573	95.3069
AT1G06620	234.199
AT1G06640	9.78904
AT1G06680	744.486
AT1G06700	116.589
AT1G06720	87.6911
AT1G06760	140.773
AT1G06780	11.1198
AT1G06787	7.5526
AT1G06870	5.5655
AT1G06890	50.0622
AT1G06900	31.1218
AT1G06950	204.796
AT1G07020	9.9482
AT1G07030	143.155
AT1G07040	16.511
AT1G07070	23.5501
AT1G07080	199.375
AT1G07110	34.0695
AT1G07135	149.051
AT1G07140	131.223
AT1G07170	61.5272
AT1G07203	267.226
AT1G07230	24.9671
AT1G07237	2.49404
AT1G07280	26.1513
AT1G07350	22.855
AT1G07420	34.564
AT1G07470	36.8553
AT1G07480	38.7206
AT1G07530	26.6737
AT1G07570	192.04
AT1G07593	8.93186
AT1G07607	23.8988
AT1G07660	231.874
AT1G07670	19.2948
AT1G07700	194.628
AT1G07745	4.93093
AT1G07750	221.364
AT1G07770	132.851
AT1G07780	141.588
AT1G07790	18.8502
AT1G07795	67.9134
AT1G07810	5.71368
AT1G07820	148.876
AT1G07847	50.5778
AT1G07890	172.655
AT1G07910	124.597
AT1G07920	322.655
AT1G07930	434.53
AT1G07940	156.176
AT1G07960	103.606
AT1G07970	20.3667
AT1G08000	7.41107
AT1G08003	67.9957
AT1G08037	46.0539
AT1G08040	119.793
AT1G08043	16.315
AT1G08050	10.1161
AT1G08065	337.531
AT1G08120	89.1227
AT1G08125	47.6591
AT1G08190	88.0299
AT1G08200	42.157
AT1G08213	41.2258
AT1G08220	38.4373
AT1G08230	20.9062
AT1G08260	24.5507
AT1G08270	93.7179
AT1G08300	35.5776
AT1G08320	23.602
AT1G08360	14.0373
AT1G08370	58.5886
AT1G08380	491.691
AT1G08397	15.8719
AT1G08410	16.8845
AT1G08413	2.7174
AT1G08417	8.80109
AT1G08450	16.8981
AT1G08470	64.5511
AT1G08480	106.782
AT1G08510	179.653
AT1G08513	110.461
AT1G08520	13.362
AT1G08530	11.9194
AT1G08550	19.8648
AT1G08570	12.3968
AT1G08580	69.0142
AT1G08600	22.1018
AT1G08610	5.43974
AT1G08620	27.5637
AT1G08630	1.93038
AT1G08643	49.2361
AT1G08657	41.1138
AT1G08660	22.5592
AT1G08700	10.846
AT1G08710	314.698
AT1G08750	4.11426
AT1G08780	23.9684
AT1G08820	65.0656
AT1G08830	763.437
AT1G08840	233.894
AT1G08845	8.0094
AT1G08860	3.72273
AT1G08880	6.97109
AT1G08910	3.92021
AT1G08970	146.387
AT1G08980	3.92465
AT1G09000	6.6293
AT1G09010	192.365
AT1G09050	76.138
AT1G09060	74.5362
AT1G09070	583.222
AT1G09140	204.797
AT1G09160	12.9111
AT1G09200	280.079
AT1G09210	770.123
AT1G09233	14.2008
AT1G09287	74.581
AT1G09400	2.94649
AT1G09415	74.704
AT1G09430	80.1231
AT1G09443	92.4883
AT1G09467	8.54443
AT1G09570	127.073
AT1G09590	77.3333
AT1G09620	65.2975
AT1G09640	104.487
AT1G09660	5.55728
AT1G09673	20.9658
AT1G09690	401.249
AT1G09700	35.4733
AT1G09730	50.9498
AT1G09750	162.867
AT1G09760	26.6332
AT1G09770	54.4591
AT1G09780	3.97668
AT1G09793	3.7852
AT1G09795	8.37637
AT1G09797	4.36401
AT1G09820	20.5632
AT1G09830	12.0261
AT1G09850	199.773
AT1G09860	151.066
AT1G09870	29.0611
AT1G09880	42.8081
AT1G09905	13.4904
AT1G09907	8.3996
AT1G09920	39.4503
AT1G09932	169.441
AT1G09940	19.2462
AT1G09993	223.527
AT1G09995	30.1025
AT1G10060	7.92473
AT1G10070	23.8763
AT1G10090	9.50726
AT1G10130	3.24032
AT1G10150	9.48369
AT1G10155	8.35361
AT1G10230	39.5417
AT1G10320	265.734
AT1G10390	97.3298
AT1G10450	122.282
AT1G10490	39.8054
AT1G10500	55.8754
AT1G10570	114.523
AT1G10580	23.3607
AT1G10590	133.728
AT1G10650	67.5063
AT1G10670	236.767
AT1G10720	18.7174
AT1G10740	187.591
AT1G10770	7.0736
AT1G10820	22.9091
AT1G10840	56.9933
AT1G10850	10.7538
AT1G10865	25.6175
AT1G10890	424.766
AT1G10940	54.2379
AT1G10950	141.179
AT1G10970	46.232
AT1G11000	34.752
AT1G11050	9.83567
AT1G11060	11.5586
AT1G11110	9.60674
AT1G11200	182.548
AT1G11240	18.8581
AT1G11260	80.9304
AT1G11280	10.2609
AT1G11303	2.3102
AT1G11310	4.8616
AT1G11390	3.13746
AT1G11430	90.2561
AT1G11480	47.7618
AT1G11510	1.44711
AT1G11650	12.3224
AT1G11670	11.4881
AT1G11680	33.68
AT1G11720	109.614
AT1G11750	20.5819
AT1G11755	2.46283
AT1G11780	1.31661
AT1G11790	2.83284
AT1G11840	207.496
AT1G11860	207.162
AT1G11880	3.38093
AT1G11905	10.1455
AT1G11910	412.905
AT1G11920	35.7153
AT1G11940	48.8069
AT1G11960	7.67994
AT1G11980	21.0888
AT1G12000	374.845
AT1G12050	28.4926
AT1G12080	30.9001
AT1G12090	17.6842
AT1G12120	275.4
AT1G12230	34.9491
AT1G12250	81.4393
AT1G12270	10.9331
AT1G12310	129.807
AT1G12320	140.398
AT1G12350	57.5005
AT1G12380	1.85554
AT1G12420	6.88553
AT1G12440	79.3336
AT1G12530	50.5488
AT1G12560	15.815
AT1G12570	6146.36
AT1G12620	3.90751
AT1G12650	1.28286
AT1G12680	159.23
AT1G12730	16.9544
AT1G12780	43.9442
AT1G12810	100.02
AT1G12830	147.235
AT1G12840	368.994
AT1G12850	5.52473
AT1G12855	18.2906
AT1G12880	136.842
AT1G12900	29.0499
AT1G12910	180.133
AT1G12920	67.1965
AT1G12930	8.74277
AT1G12970	18.0769
AT1G12990	43.2057
AT1G13030	5.48693
AT1G13120	9.14518
AT1G13140	576.216
AT1G13143	140.106
AT1G13170	5.89962
AT1G13220	260.072
AT1G13245	28.5542
AT1G13280	89.6213
AT1G13320	341.654
AT1G13350	480.992
AT1G13360	18.427
AT1G13380	66.6577
AT1G13390	4.91376
AT1G13440	505.703
AT1G13448	6.94075
AT1G13450	6.78271
AT1G13560	29.0004
AT1G13700	9.08907
AT1G13730	29.1425
AT1G13780	22.5139
AT1G13790	799.75
AT1G13800	2.66259
AT1G13880	10.3359
AT1G13930	29.4247
AT1G13970	66.7636
AT1G14000	31.7813
AT1G14010	36.3913
AT1G14060	12.7908
AT1G14230	16.885
AT1G14260	2.95676
AT1G14320	448.097
AT1G14330	3.69844
AT1G14350	818.883
AT1G14360	63.9136
AT1G14450	90.5794
AT1G14453	59.8106
AT1G14530	13.4422
AT1G14560	1.45042
AT1G14570	78.1677
AT1G14642	4.04763
AT1G14650	22.8223
AT1G14680	18.1887
AT1G14685	23.0103
AT1G14710	5.23967
AT1G14740	62.7138
AT1G14760	18.1716
AT1G14790	24.38
AT1G14870	7.14941
AT1G14900	38.1565
AT1G14980	69.7199
AT1G15000	178.514
AT1G15002	178.257
AT1G15010	294.501
AT1G15110	100.533
AT1G15120	118.796
AT1G15170	13.9456
AT1G15175	14.0026
AT1G15200	585.668
AT1G15230	126.213
AT1G15240	30.9758
AT1G15250	23.5935
AT1G15260	260.102
AT1G15270	220.27
AT1G15280	62.1419
AT1G15310	10.5349
AT1G15320	7.43094
AT1G15340	175.138
AT1G15370	130.614
AT1G15400	3.06017
AT1G15410	5.25493
AT1G15415	5.25609
AT1G15430	3.3913
AT1G15440	22.3818
AT1G15480	2.91995
AT1G15490	69.8644
AT1G15500	40.8871
AT1G15670	3.20999
AT1G15690	57.1645
AT1G15720	2.37818
AT1G15730	5.38205
AT1G15750	35.7187
AT1G15760	4.00662
AT1G15770	88.1105
AT1G15800	23.8783
AT1G15810	3.40128
AT1G15820	298.756
AT1G15860	35.6375
AT1G15920	79.5203
AT1G15930	67.4743
AT1G15940	110.748
AT1G15950	5.75325
AT1G15960	5.77658
AT1G16000	64.562
AT1G16010	4.04103
AT1G16020	4.98481
AT1G16060	570.002
AT1G16070	534.152
AT1G16180	44.8607
AT1G16190	39.7465
AT1G16210	165.867
AT1G16240	230.194
AT1G16270	52.7074
AT1G16280	52.3931
AT1G16290	29.1393
AT1G16320	55.81
AT1G16400	75.1318
AT1G16430	42.6886
AT1G16470	45.9809
AT1G16510	150.917
AT1G16520	174.159
AT1G16610	7.7326
AT1G16670	21.0807
AT1G16700	64.6418
AT1G16720	11.6549
AT1G16740	13.6999
AT1G16800	42.8418
AT1G16810	55.1042
AT1G16880	20.0965
AT1G16890	663.188
AT1G16900	105.554
AT1G16916	38.8403
AT1G17060	46.8398
AT1G17065	32.6825
AT1G17070	6.17309
AT1G17080	126.858
AT1G17100	160.921
AT1G17120	12.7368
AT1G17145	11.8346
AT1G17210	47.5379
AT1G17255	1.22568
AT1G17270	18.1695
AT1G17280	83.2254
AT1G17370	15.2839
AT1G17440	5.21213
AT1G17455	147.221
AT1G17460	4.27019
AT1G17470	16.6636
AT1G17480	4.37659
AT1G17520	44.1088
AT1G17550	28.6526
AT1G17580	14.4664
AT1G17620	9.47408
AT1G17690	31.3759
AT1G17720	48.8389
AT1G17730	130.567
AT1G17840	39.5066
AT1G17850	37.2955
AT1G17880	31.5936
AT1G17970	4.69298
AT1G18060	32.2076
AT1G18070	160.487
AT1G18080	95.0545
AT1G18090	10.4955
AT1G18100	10.039
AT1G18150	3.74633
AT1G18160	6.15696
AT1G18170	193.501
AT1G18180	181.864
AT1G18190	13.8602
AT1G18210	100.735
AT1G18265	177.379
AT1G18300	6.51689
AT1G18335	103.741
AT1G18340	3.90784
AT1G18360	38.3117
AT1G18540	89.639
AT1G18610	9.92967
AT1G18630	4.42361
AT1G18640	93.1712
AT1G18650	7.57335
AT1G18660	101.985
AT1G18700	20.0587
AT1G18720	49.94
AT1G18730	315.372
AT1G18735	291.174
AT1G18740	128.351
AT1G18745	25.3559
AT1G18780	59.2354
AT1G18800	8.78852
AT1G18840	9.1308
AT1G18880	5.24379
AT1G18890	12.3406
AT1G18900	9.25873
AT1G18950	44.6838
AT1G18960	6.06656
AT1G19000	5.10137
AT1G19010	18.7319
AT1G19080	6.96896
AT1G19100	13.0793
AT1G19150	5.18358
AT1G19170	43.441
AT1G19180	67.4904
AT1G19350	57.0184
AT1G19380	54.4009
AT1G19396	66.9425
AT1G19400	143.031
AT1G19430	2.05414
AT1G19450	1.40391
AT1G19485	188.291
AT1G19540	102.793
AT1G19550	2.90675
AT1G19570	335.541
AT1G19580	123.711
AT1G19660	5.21292
AT1G19670	82.1496
AT1G19730	13.1413
AT1G19860	12.0729
AT1G19870	14.9256
AT1G19970	5.91493
AT1G19990	157.985
AT1G20020	99.4534
AT1G20050	29.4309
AT1G20090	166.855
AT1G20100	759.255
AT1G20110	66.4759
AT1G20132	588.054
AT1G20140	2009.67
AT1G20150	1986.29
AT1G20200	68.0071
AT1G20220	16.4035
AT1G20330	91.8894
AT1G20340	148.31
AT1G20370	8.92555
AT1G20410	5.42359
AT1G20440	266.755
AT1G20450	1189.32
AT1G20460	2.0073
AT1G20470	23.8316
AT1G20540	391.193
AT1G20550	46.7751
AT1G20580	172.06
AT1G20610	12.7604
AT1G20630	10.8816
AT1G20670	283.251
AT1G20693	132.642
AT1G20696	95.5279
AT1G20816	166.106
AT1G20823	18.7124
AT1G20890	19.0353
AT1G20920	5480.69
AT1G20923	18.8128
AT1G20960	7.09675
AT1G20970	300.039
AT1G20980	103.567
AT1G21010	1.90823
AT1G21065	172.107
AT1G21070	24.8529
AT1G21160	383.291
AT1G21170	76.631
AT1G21190	26.2834
AT1G21270	14.3283
AT1G21280	14.1307
AT1G21410	4.56198
AT1G21440	1.54025
AT1G21460	53.1939
AT1G21560	6.32392
AT1G21580	56.1164
AT1G21610	20.681
AT1G21630	40.124
AT1G21680	22.006
AT1G21700	10.3025
AT1G21720	121.095
AT1G21740	4.86938
AT1G21750	619.968
AT1G21760	103.965
AT1G21770	830.349
AT1G21780	670.389
AT1G21790	36.2131
AT1G21830	29.9913
AT1G21900	40.9572
AT1G21930	10.645
AT1G21980	21.3105
AT1G22010	18.0386
AT1G22015	12.8799
AT1G22020	17.4458
AT1G22030	38.8597
AT1G22110	13.8161
AT1G22160	10.7407
AT1G22170	24.2062
AT1G22200	158.708
AT1G22250	3.95909
AT1G22270	39.1762
AT1G22280	14.4522
AT1G22300	345.424
AT1G22403	98.5433
AT1G22410	34.5021
AT1G22440	10.1084
AT1G22450	50.4105
AT1G22470	35.1329
AT1G22500	19.8695
AT1G22510	38.7751
AT1G22520	44.9228
AT1G22530	11.0264
AT1G22630	76.8699
AT1G22660	56.0922
AT1G22730	1.79152
AT1G22780	98.5824
AT1G22790	2.7476
AT1G22810	5.37663
AT1G22840	79.4696
AT1G22860	77.2226
AT1G22880	13.474
AT1G22882	64.2904
AT1G22920	21.4008
AT1G22930	978.087
AT1G22960	6.70342
AT1G23040	105.317
AT1G23100	3.0935
AT1G23190	161.726
AT1G23201	8.96409
AT1G23260	100.868
AT1G23280	8.82946
AT1G23290	127.188
AT1G23300	106.864
AT1G23310	185.839
AT1G23360	208.28
AT1G23400	223.309
AT1G23440	15.9846
AT1G23490	136.779
AT1G23550	22.0206
AT1G23560	19.3752
AT1G23710	10.6852
AT1G23730	16.5922
AT1G23740	16.0575
AT1G23820	67.2643
AT1G23830	2.19228
AT1G23860	19.1052
AT1G23870	53.7696
AT1G23880	5.62873
AT1G23900	45.1985
AT1G24020	474.672
AT1G24050	60.5671
AT1G24090	4.23123
AT1G24120	15.657
AT1G24150	9.58588
AT1G24160	31.1654
AT1G24170	15.7008
AT1G24190	4.27277
AT1G24260	78.0246
AT1G24267	3.93878
AT1G24310	10.0059
AT1G24320	218.856
AT1G24340	20.9461
AT1G24350	153.349
AT1G24360	177.397
AT1G24470	17.9697
AT1G24510	26.0257
AT1G24520	70.8025
AT1G24560	50.7889
AT1G24600	1444.59
AT1G24610	429.487
AT1G24706	200.72
AT1G24996	33.1115
AT1G25260	263.441
AT1G25275	115.514
AT1G25280	115.092
AT1G25350	9.27936
AT1G25380	33.1281
AT1G25420	6.29003
AT1G25510	21.0677
AT1G25550	12.3935
AT1G25570	16.7062
AT1G25682	96.9426
AT1G26110	31.8799
AT1G26130	31.0557
AT1G26170	29.4655
AT1G26180	89.712
AT1G26190	32.1425
AT1G26270	20.7915
AT1G26340	12.6026
AT1G26460	12.0967
AT1G26470	118.953
AT1G26550	246.604
AT1G26580	407.574
AT1G26630	324.618
AT1G26640	4.44683
AT1G26660	13.5014
AT1G26670	16.2484
AT1G26690	170.692
AT1G26750	72.6465
AT1G26760	6.27098
AT1G26770	3.04122
AT1G26800	71.6612
AT1G26840	96.4084
AT1G26850	93.0761
AT1G26880	143.991
AT1G27000	54.1998
AT1G27050	20.0121
AT1G27060	2.15916
AT1G27070	4.16391
AT1G27100	47.5992
AT1G27110	234.828
AT1G27120	51.4091
AT1G27170	5.33199
AT1G27180	287.588
AT1G27190	3.95681
AT1G27240	12.4974
AT1G27290	9.31998
AT1G27310	82.253
AT1G27320	28.6031
AT1G27330	432.522
AT1G27340	5.96791
AT1G27350	287.826
AT1G27385	74.013
AT1G27390	8.65679
AT1G27400	79.324
AT1G27430	49.4384
AT1G27435	38.8515
AT1G27440	6.57059
AT1G27450	139.497
AT1G27510	30.9132
AT1G27520	92.5932
AT1G27530	22.2254
AT1G27540	5.92368
AT1G27600	6.26298
AT1G27650	84.6259
AT1G27695	67.3935
AT1G27700	27.7588
AT1G27710	19.0219
AT1G27720	19.7066
AT1G27730	103.138
AT1G27750	1.86014
AT1G27760	28.0844
AT1G27770	17.2651
AT1G27860	2.14168
AT1G27880	8.79545
AT1G27950	28.4511
AT1G27970	56.1035
AT1G28060	55.8838
AT1G28120	6.79958
AT1G28150	36.6315
AT1G28190	101.711
AT1G28210	14.8815
AT1G28280	68.4182
AT1G28340	25.625
AT1G28350	24.1108
AT1G28375	750.765
AT1G28380	724.002
AT1G28390	155.765
AT1G28420	114.927
AT1G28440	4.99462
AT1G28490	263.484
AT1G28520	38.1595
AT1G28530	35.622
AT1G28540	3.1926
AT1G28550	3.33296
AT1G28580	44.5632
AT1G28695	112.377
AT1G28700	92.2047
AT1G28710	127.959
AT1G29030	25.2451
AT1G29050	14.149
AT1G29060	64.0676
AT1G29070	186.06
AT1G29150	3.92509
AT1G29200	6.83358
AT1G29220	8.92638
AT1G29250	60.0721
AT1G29310	4.38458
AT1G29320	181.427
AT1G29330	59.4228
AT1G29340	16.4243
AT1G29350	21.1885
AT1G29355	93.2885
AT1G29357	102.905
AT1G29370	11.8543
AT1G29390	54.143
AT1G29395	38.4497
AT1G29410	371.18
AT1G29418	8.27075
AT1G29465	47.2564
AT1G29470	70.848
AT1G29550	90.0134
AT1G29590	43.4328
AT1G29700	133.921
AT1G29730	14.9522
AT1G29850	133.605
AT1G29880	3.43894
AT1G29890	32.5359
AT1G29900	2.04781
AT1G29910	68.5465
AT1G29920	171.86
AT1G29930	1395.76
AT1G29940	12.7467
AT1G29980	3.49026
AT1G29990	86.5671
AT1G30040	173.017
AT1G30120	494.384
AT1G30130	6.78784
AT1G30220	234.32
AT1G30230	230.464
AT1G30360	29.3082
AT1G30380	691.662
AT1G30450	3.70733
AT1G30460	34.6096
AT1G30473	412.026
AT1G30475	500.692
AT1G30480	43.4968
AT1G30490	10.4243
AT1G30510	4.02433
AT1G30580	64.1615
AT1G30590	169.197
AT1G30630	7.36949
AT1G30690	3.05486
AT1G30800	10.1842
AT1G30810	9.1407
AT1G30820	99.483
AT1G30825	25.8604
AT1G30880	86.8394
AT1G30970	15.973
AT1G31020	199.089
AT1G31120	135.416
AT1G31130	12.7532
AT1G31180	4.75707
AT1G31300	158.096
AT1G31330	80.5751
AT1G31340	12.5335
AT1G31360	21.0654
AT1G31440	139.492
AT1G31500	11.4073
AT1G31520	12.633
AT1G31600	99.9107
AT1G31730	9.5916
AT1G31800	14.8843
AT1G31810	24.9708
AT1G31812	691.14
AT1G31830	102.358
AT1G31850	15.9286
AT1G31860	113.314
AT1G31870	13.9289
AT1G31880	35.8273
AT1G31910	91.0965
AT1G31930	15.4778
AT1G31970	804.324
AT1G32050	269.595
AT1G32060	6.75094
AT1G32070	55.7452
AT1G32130	53.6164
AT1G32140	40.7453
AT1G32150	51.1234
AT1G32170	91.1739
AT1G32200	14.302
AT1G32210	107.221
AT1G32220	385.316
AT1G32230	31.9502
AT1G32260	56.9441
AT1G32270	5.66623
AT1G32370	123.212
AT1G32400	238.942
AT1G32410	18.3045
AT1G32415	41.8997
AT1G32440	17.0638
AT1G32450	290.744
AT1G32460	86.8838
AT1G32470	81.9196
AT1G32490	52.2679
AT1G32530	4.90611
AT1G32630	28.4106
AT1G32640	26.3411
AT1G32700	55.0433
AT1G32740	11.981
AT1G32750	347.977
AT1G32760	27.3371
AT1G32790	4.67316
AT1G32810	2.8676
AT1G32870	14.3437
AT1G32900	8.17613
AT1G32920	209.836
AT1G32928	15.5384
AT1G32990	159.547
AT1G33040	17.7308
AT1G33050	65.267
AT1G33120	97.9604
AT1G33140	245.563
AT1G33230	77.8159
AT1G33250	1.8209
AT1G33270	4.60487
AT1G33330	36.8947
AT1G33360	139.765
AT1G33390	141.306
AT1G33415	1700.89
AT1G33430	1534.8
AT1G33480	5.57454
AT1G33500	2.75031
AT1G33520	6.24449
AT1G33600	11.1203
AT1G33680	98.9238
AT1G33700	72.3657
AT1G33770	264.805
AT1G33780	130.879
AT1G33810	127.023
AT1G33970	51.5614
AT1G33980	28.5952
AT1G33990	51.0029
AT1G34000	36.6083
AT1G34010	12.9126
AT1G34030	68.1399
AT1G34110	76.4962
AT1G34130	7.95536
AT1G34180	35.9869
AT1G34190	5.02243
AT1G34210	76.9591
AT1G34340	115.997
AT1G34350	239.027
AT1G34370	96.3087
AT1G34418	14.6887
AT1G34420	3.14888
AT1G34430	32.1093
AT1G34630	800.902
AT1G34640	2905.34
AT1G35140	177.354
AT1G35160	5.837
AT1G35190	8.64794
AT1G35320	40.9008
AT1G35440	2.84814
AT1G35510	10.8914
AT1G35515	56.226
AT1G35530	48.3969
AT1G35620	34.0102
AT1G35625	140.465
AT1G35680	29.1682
AT1G35720	4.7405
AT1G36050	5.44522
AT1G36150	5.99543
AT1G36160	210.555
AT1G36280	5.94186
AT1G36320	27.5532
AT1G36980	131.007
AT1G37130	14.2822
AT1G41880	202.733
AT1G42470	33.9313
AT1G42480	130.4
AT1G42550	68.9959
AT1G42960	100.034
AT1G42970	11.0188
AT1G42990	23.1149
AT1G43130	119.529
AT1G43140	43.7059
AT1G43170	136.639
AT1G43190	5.96444
AT1G43620	10.6175
AT1G43670	80.4338
AT1G43700	27.1064
AT1G43710	4.43758
AT1G43770	90.7489
AT1G43850	4.61329
AT1G43890	22.4095
AT1G43910	4.50468
AT1G44100	43.3908
AT1G44350	86.6322
AT1G44575	50.2708
AT1G44770	23.6081
AT1G44780	64.4232
AT1G44790	26.0234
AT1G44835	17.3804
AT1G44910	442.791
AT1G44920	8.58416
AT1G44970	25.0618
AT1G45000	63.0637
AT1G45145	100.166
AT1G45207	8.23513
AT1G45229	26.5353
AT1G45248	20.3446
AT1G45249	70.6383
AT1G45688	5.27935
AT1G47128	19.3167
AT1G47200	29.0504
AT1G47210	22.0605
AT1G47250	2.55362
AT1G47260	20.0438
AT1G47410	9.79141
AT1G47420	147.158
AT1G47490	14.8921
AT1G47500	249.147
AT1G47550	19.1324
AT1G47740	49.2516
AT1G47750	1.14428
AT1G47760	33.4066
AT1G47900	1.86014
AT1G47970	77.375
AT1G47980	22016.4
AT1G48020	43.6819
AT1G48040	16.3696
AT1G48120	18.2838
AT1G48140	77.7999
AT1G48175	246.973
AT1G48200	62.1761
AT1G48240	94.5166
AT1G48300	64.5639
AT1G48310	118.461
AT1G48315	61.9746
AT1G48320	48.984
AT1G48350	124.076
AT1G48355	43.7381
AT1G48360	39.6591
AT1G48380	11.2336
AT1G48410	57.6614
AT1G48440	11.5559
AT1G48450	42.9559
AT1G48490	18.0686
AT1G48550	72.3591
AT1G48600	37.4016
AT1G48630	8.31153
AT1G48760	55.0852
AT1G48770	6.55608
AT1G48830	135.272
AT1G48840	8.08135
AT1G48850	10.3727
AT1G48860	5.71431
AT1G48900	10.6275
AT1G48920	26.9605
AT1G48970	17.9204
AT1G49000	19.6825
AT1G49032	84.1369
AT1G49040	27.7831
AT1G49050	36.4133
AT1G49130	7.27024
AT1G49140	59.3125
AT1G49160	31.0728
AT1G49240	22.2235
AT1G49330	35.5501
AT1G49340	23.5739
AT1G49400	74.4968
AT1G49410	234.224
AT1G49430	25.1862
AT1G49510	6.62688
AT1G49590	17.917
AT1G49600	2.03498
AT1G49710	1.8864
AT1G49740	43.7734
AT1G49760	77.464
AT1G49800	2.91863
AT1G49950	2.26542
AT1G49960	16.5944
AT1G49970	48.9842
AT1G49975	31.9989
AT1G50010	102.778
AT1G50020	21.8673
AT1G50030	77.5417
AT1G50055	18.7937
AT1G50360	53.3555
AT1G50370	16.0373
AT1G50420	10.1719
AT1G50460	154.93
AT1G50560	5.05912
AT1G50570	12.8948
AT1G50640	115.838
AT1G50660	62.7318
AT1G50670	162.01
AT1G50740	188.495
AT1G50745	54.0281
AT1G50900	89.7302
AT1G50910	34.4004
AT1G50920	53.743
AT1G50950	4.22995
AT1G51060	159.556
AT1G51110	27.8004
AT1G51140	2.63501
AT1G51160	17.2129
AT1G51200	161.931
AT1G51370	24.4261
AT1G51390	26.4988
AT1G51400	114.203
AT1G51402	21.4751
AT1G51510	321.061
AT1G51570	135.829
AT1G51600	5.01881
AT1G51610	9.34991
AT1G51630	10.6977
AT1G51650	276.54
AT1G51660	10.2122
AT1G51690	14.8588
AT1G51730	59.1657
AT1G51800	37.2252
AT1G51980	23.6552
AT1G52030	88.0479
AT1G52040	45.4707
AT1G52120	19.5233
AT1G52155	241.766
AT1G52230	758.516
AT1G52240	287.5
AT1G52270	63.7721
AT1G52300	836.178
AT1G52310	27.6043
AT1G52360	17.8041
AT1G52370	65.0919
AT1G52380	86.003
AT1G52400	1.49934
AT1G52410	13.415
AT1G52420	51.1885
AT1G52450	12.7679
AT1G52500	139.078
AT1G52510	57.1116
AT1G52530	18.2866
AT1G52540	14.9986
AT1G52600	34.7021
AT1G52670	197.42
AT1G52720	60.6108
AT1G52740	72.6552
AT1G52825	25.0157
AT1G52870	30.1973
AT1G52880	1.32683
AT1G52910	105.482
AT1G52920	3.45992
AT1G52930	35.5444
AT1G53025	24.6256
AT1G53035	137.459
AT1G53050	4.66504
AT1G53110	63.7022
AT1G53170	68.4003
AT1G53210	246.264
AT1G53230	5.99848
AT1G53240	59.4762
AT1G53300	1.71096
AT1G53310	1.50027
AT1G53320	61.0311
AT1G53390	19.3966
AT1G53400	6.39954
AT1G53430	2.81282
AT1G53460	2.91197
AT1G53510	6.66049
AT1G53520	30
AT1G53570	2.47163
AT1G53590	10.1587
AT1G53645	16.1931
AT1G53720	569.834
AT1G53750	362.109
AT1G53780	8.2829
AT1G53790	3.12455
AT1G53910	16.5998
AT1G53945	109.82
AT1G54060	144.741
AT1G54070	2.13235
AT1G54080	7.18861
AT1G54100	13.7502
AT1G54110	16.8145
AT1G54115	10.9312
AT1G54130	9.33698
AT1G54140	122.507
AT1G54150	7.27009
AT1G54170	163.862
AT1G54217	1256.5
AT1G54220	32.7371
AT1G54250	20.2162
AT1G54270	73.0622
AT1G54300	18.0906
AT1G54310	59.0107
AT1G54320	84.6005
AT1G54360	45.9047
AT1G54370	18.8422
AT1G54390	47.1721
AT1G54410	734.06
AT1G54440	23.9611
AT1G54490	80.9811
AT1G54520	38.9307
AT1G54570	41.3511
AT1G54580	698.605
AT1G54630	163.954
AT1G54650	10.4915
AT1G54680	18.4085
AT1G54690	20.4601
AT1G54710	182.399
AT1G54740	9.87672
AT1G54770	17.7356
AT1G54773	42.6173
AT1G54830	101.254
AT1G54840	8.83688
AT1G54850	4.75248
AT1G54990	92.1197
AT1G55040	2.8782
AT1G55110	19.3009
AT1G55130	18.9139
AT1G55150	2.51206
AT1G55190	58.4247
AT1G55210	7.6836
AT1G55250	146.424
AT1G55265	22.3729
AT1G55300	134.565
AT1G55310	182.458
AT1G55320	394.047
AT1G55325	4.1192
AT1G55330	206.885
AT1G55335	234.463
AT1G55350	12.9743
AT1G55440	1.46123
AT1G55460	101.784
AT1G55475	4.32256
AT1G55500	3.35526
AT1G55510	10.8831
AT1G55520	59.4388
AT1G55535	8.81728
AT1G55560	771.504
AT1G55670	19.3916
AT1G55680	133.046
AT1G55750	4.90983
AT1G55760	43.8345
AT1G55820	63.2087
AT1G55830	37.4175
AT1G55860	59.6745
AT1G55960	28.5498
AT1G56020	105.517
AT1G56045	134.876
AT1G56070	56.4134
AT1G56105	5.52173
AT1G56110	371.351
AT1G56140	12.2024
AT1G56190	63.1648
AT1G56200	77.6384
AT1G56220	649.279
AT1G56280	249.309
AT1G56290	67.2445
AT1G56330	104.493
AT1G56340	316.753
AT1G56350	55.1028
AT1G56360	78.1321
AT1G56450	184.981
AT1G56510	25.2076
AT1G56570	533.6
AT1G56580	479.124
AT1G56590	31.8574
AT1G56610	2.6601
AT1G56660	3298.57
AT1G56700	421.316
AT1G56710	41.8416
AT1G57660	165.333
AT1G57680	141.245
AT1G57700	10.3625
AT1G57720	34.5087
AT1G57765	79.6747
AT1G57860	54.6277
AT1G57870	2.3372
AT1G58025	125.092
AT1G58030	3.52054
AT1G58060	43.5231
AT1G58080	34.5295
AT1G58100	5.97823
AT1G58180	103.855
AT1G58230	44.8486
AT1G58250	20.1079
AT1G58290	78.0365
AT1G58380	14.1707
AT1G58440	1.63359
AT1G58520	9.7373
AT1G59610	25.9052
AT1G59650	53.0959
AT1G59660	14.2278
AT1G59750	69.7202
AT1G59790	58.3702
AT1G59820	35.0908
AT1G59830	37.7483
AT1G59900	55.2956
AT1G59910	6.67069
AT1G60070	7.68736
AT1G60080	163.684
AT1G60200	2828.27
AT1G60220	32.4321
AT1G60250	11.6451
AT1G60505	4.17932
AT1G60545	366.247
AT1G60560	2.23905
AT1G60580	6.94766
AT1G60640	30.6753
AT1G60650	12.6925
AT1G60670	26.5102
AT1G60740	5.78983
AT1G60770	22.6127
AT1G60780	36.6244
AT1G60810	24.3435
AT1G60860	214.921
AT1G60870	50.4997
AT1G60900	43.4063
AT1G60940	13.5516
AT1G60950	163.317
AT1G60960	105.31
AT1G61030	3.94453
AT1G61040	15.9365
AT1G61050	16.3231
AT1G61065	240.417
AT1G61070	1533.54
AT1G61080	139.93
AT1G61140	17.2695
AT1G61150	120.352
AT1G61250	103.68
AT1G61340	3633.88
AT1G61470	17.3891
AT1G61520	641.102
AT1G61563	44.4405
AT1G61565	47.7896
AT1G61566	3.15465
AT1G61570	44.0087
AT1G61590	28.9998
AT1G61620	17.4531
AT1G61630	70.7488
AT1G61770	33.8758
AT1G61780	378.98
AT1G61790	18.1733
AT1G61850	45.1422
AT1G61870	19.4206
AT1G61890	289.541
AT1G61900	87.8756
AT1G62040	91.0672
AT1G62130	22.7529
AT1G62305	1.63815
AT1G62310	154.671
AT1G62380	305.48
AT1G62390	29.4105
AT1G62430	12.0334
AT1G62480	412.895
AT1G62640	52.2636
AT1G62740	40.964
AT1G62750	228.819
AT1G62790	98.7824
AT1G62820	17.4033
AT1G62880	21.5699
AT1G62940	634.087
AT1G63020	35.6055
AT1G63050	49.7106
AT1G63055	33.7579
AT1G63090	5.42395
AT1G63110	18.1758
AT1G63120	12.482
AT1G63170	14.1889
AT1G63180	4.71304
AT1G63206	32.7557
AT1G63290	196.019
AT1G63310	39.7405
AT1G63440	3.05506
AT1G63460	7.60426
AT1G63480	48.0165
AT1G63490	16.3781
AT1G63610	3.16126
AT1G63615	2.37035
AT1G63630	1.56469
AT1G63640	46.5675
AT1G63660	5.62123
AT1G63690	42.9401
AT1G63710	3.04924
AT1G63770	103.013
AT1G63830	49.1189
AT1G63855	132.006
AT1G63940	13.3385
AT1G63980	45.8968
AT1G63990	40.3737
AT1G64060	7.2154
AT1G64090	125.51
AT1G64110	67.5765
AT1G64140	93.6299
AT1G64190	59.4927
AT1G64200	6.26611
AT1G64220	24.6492
AT1G64230	56.7413
AT1G64460	75.2676
AT1G64510	41.193
AT1G64520	71.6737
AT1G64550	6.55472
AT1G64572	151.878
AT1G64584	84.8488
AT1G64600	200.822
AT1G64610	7.97871
AT1G64720	252.474
AT1G64750	61.009
AT1G64760	45.4613
AT1G64770	21.2419
AT1G64840	39.0941
AT1G64850	9.19177
AT1G64860	68.7115
AT1G64880	62.555
AT1G64970	70.5832
AT1G64990	46.204
AT1G65010	18.667
AT1G65020	136.382
AT1G65040	903.699
AT1G65050	78.6034
AT1G65060	127.898
AT1G65130	4.959
AT1G65150	21.6509
AT1G65220	109.093
AT1G65230	1.52079
AT1G65240	47.4701
AT1G65260	31.3697
AT1G65270	14.0126
AT1G65280	16.7523
AT1G65290	306.052
AT1G65295	14.2642
AT1G65342	177.285
AT1G65370	769.353
AT1G65440	357.625
AT1G65470	74.1774
AT1G65520	72.1852
AT1G65540	90.2666
AT1G65560	154.674
AT1G65580	54.9623
AT1G65590	29.6177
AT1G65620	194.598
AT1G65650	308.803
AT1G65660	16.7404
AT1G65700	9.22379
AT1G65720	201.069
AT1G65820	76.9148
AT1G65840	83.7247
AT1G65930	58.2925
AT1G65960	168.192
AT1G65970	10.9764
AT1G65980	268.118
AT1G66060	2.95026
AT1G66070	9.49442
AT1G66180	33.1792
AT1G66200	18.1118
AT1G66250	204.629
AT1G66260	167.572
AT1G66400	116.306
AT1G66410	75.907
AT1G66430	9.2879
AT1G66460	189.414
AT1G66465	214.485
AT1G66490	61.1775
AT1G66500	14.1637
AT1G66530	10.3997
AT1G66580	381.089
AT1G66590	33.8816
AT1G66660	22.9253
AT1G66670	11.1483
AT1G66680	120.216
AT1G66730	80.4183
AT1G66740	2.2361
AT1G66820	9.11624
AT1G66830	10.8022
AT1G66840	38.2028
AT1G66850	70.9251
AT1G67080	7.57485
AT1G67090	3812.25
AT1G67120	20.6516
AT1G67140	124.93
AT1G67170	42.5968
AT1G67190	51.5626
AT1G67210	4.9574
AT1G67230	198.905
AT1G67250	90.4075
AT1G67280	37.8704
AT1G67290	43.5603
AT1G67350	6.32717
AT1G67360	10.3992
AT1G67410	33.8053
AT1G67430	280.723
AT1G67440	12.2342
AT1G67480	148.613
AT1G67500	6.51758
AT1G67550	15.6527
AT1G67623	19.1483
AT1G67630	12.9633
AT1G67650	55.6539
AT1G67680	69.1892
AT1G67690	13.3286
AT1G67730	2.67808
AT1G67740	90.7589
AT1G67785	151.119
AT1G67880	291.985
AT1G67920	365.734
AT1G67930	20.8649
AT1G67970	7.97121
AT1G68000	37.8075
AT1G68010	82.3072
AT1G68060	7.55643
AT1G68080	464.015
AT1G68100	54.0029
AT1G68160	5.16576
AT1G68290	6.60559
AT1G68310	53.3085
AT1G68410	11.6818
AT1G68460	80.823
AT1G68490	251.89
AT1G68530	32.7771
AT1G68540	3149.54
AT1G68550	41.8009
AT1G68560	10.7897
AT1G68570	3.07874
AT1G68585	10.0312
AT1G68590	10.3638
AT1G68650	6.01503
AT1G68660	11.2912
AT1G68680	115.952
AT1G68720	126.06
AT1G68760	38.891
AT1G68790	83.7571
AT1G69030	8.51313
AT1G69040	4.99063
AT1G69050	86.366
AT1G69060	37.1553
AT1G69070	10.8332
AT1G69250	22.0277
AT1G69280	3.58258
AT1G69340	13.3663
AT1G69360	9.15593
AT1G69370	165.906
AT1G69380	18.4244
AT1G69410	122.423
AT1G69460	113.593
AT1G69490	5.3356
AT1G69500	4671.31
AT1G69510	224.043
AT1G69530	153.928
AT1G69600	15.1456
AT1G69620	305.021
AT1G69640	29.9685
AT1G69670	199.487
AT1G69700	4.2099
AT1G69730	2.84459
AT1G69740	28.0913
AT1G69750	48.1451
AT1G69760	27.6288
AT1G69770	100.594
AT1G69840	52.0906
AT1G69850	64.9376
AT1G69910	7.25807
AT1G69930	45.063
AT1G69940	24.3263
AT1G69960	102.23
AT1G69980	8.42801
AT1G70020	71.9436
AT1G70090	9.31176
AT1G70100	2.46901
AT1G70160	85.432
AT1G70180	2.95172
AT1G70190	45.2629
AT1G70220	29.6121
AT1G70290	18.7206
AT1G70310	19.4547
AT1G70320	190.379
AT1G70370	479.09
AT1G70490	77.3135
AT1G70590	2.9793
AT1G70600	594.264
AT1G70620	504.105
AT1G70700	356.635
AT1G70710	19.8293
AT1G70730	28.9398
AT1G70760	7.69608
AT1G70770	59.7144
AT1G70780	243.48
AT1G70900	4.51132
AT1G70980	27.2097
AT1G71070	20.4863
AT1G71080	34.9886
AT1G71110	213.421
AT1G71150	10.4521
AT1G71170	29.7548
AT1G71180	79.9088
AT1G71190	85.8707
AT1G71220	94.7772
AT1G71270	75.3102
AT1G71310	123.022
AT1G71360	12.1798
AT1G71440	30.8719
AT1G71500	3.58644
AT1G71528	62.03
AT1G71530	61.4606
AT1G71695	24.243
AT1G71710	208.555
AT1G71750	12.9675
AT1G71770	38.7141
AT1G71780	94.1551
AT1G71800	43.92
AT1G71810	374.563
AT1G71820	33.204
AT1G71830	2.93842
AT1G71840	66.4764
AT1G71860	33.2168
AT1G71865	21.9637
AT1G71866	7.55532
AT1G71950	195.741
AT1G71980	7.73019
AT1G72020	77.6288
AT1G72050	7.10175
AT1G72140	3.2707
AT1G72150	4.58799
AT1G72170	23.8247
AT1G72175	171.455
AT1G72180	2.80777
AT1G72190	10.3566
AT1G72230	226.885
AT1G72260	24.7377
AT1G72300	7.89523
AT1G72360	11.9363
AT1G72370	192.625
AT1G72430	86.5333
AT1G72440	98.4437
AT1G72450	9.37911
AT1G72510	3.33617
AT1G72550	11.3869
AT1G72650	9.08487
AT1G72710	4.61159
AT1G72750	133.766
AT1G72770	172.403
AT1G72790	8.29241
AT1G72880	12.7821
AT1G72900	7.68864
AT1G72920	45.2001
AT1G72930	81.4297
AT1G72970	39.133
AT1G72980	6.32907
AT1G73010	62.7382
AT1G73020	23.6671
AT1G73060	45.9684
AT1G73080	293.015
AT1G73177	13.8915
AT1G73180	21.9932
AT1G73190	2.40298
AT1G73200	12.0123
AT1G73230	80.5691
AT1G73240	2.79656
AT1G73325	5.8788
AT1G73350	10.8571
AT1G73390	2.1592
AT1G73430	6.56636
AT1G73490	15.9705
AT1G73500	154.912
AT1G73530	12.9582
AT1G73540	25.6165
AT1G73570	9.363
AT1G73660	132.176
AT1G73680	72.8753
AT1G73710	6.37443
AT1G73720	1.35303
AT1G73760	6.93801
AT1G73820	111.464
AT1G73860	5.89453
AT1G73930	43.8105
AT1G73940	12.5302
AT1G73960	321.141
AT1G74010	14.3063
AT1G74020	23.1023
AT1G74030	59.4416
AT1G74035	25.171
AT1G74050	157.203
AT1G74060	76.3538
AT1G74070	194.58
AT1G74150	24.061
AT1G74160	66.8774
AT1G74210	13.3603
AT1G74240	12.8577
AT1G74250	121.674
AT1G74340	68.0128
AT1G74360	139.849
AT1G74370	128.259
AT1G74440	5.05202
AT1G74450	5.87532
AT1G74470	356.701
AT1G74550	41.942
AT1G74560	34.1856
AT1G74800	15.2896
AT1G74840	19.3484
AT1G74900	3.83595
AT1G74910	3.6384
AT1G74930	206.712
AT1G74950	123.763
AT1G74970	76.7902
AT1G75000	402.574
AT1G75010	20.1098
AT1G75030	4568.18
AT1G75100	42.4625
AT1G75150	10.4534
AT1G75170	21.7597
AT1G75180	1.57211
AT1G75210	62.8018
AT1G75220	138.146
AT1G75280	15.3186
AT1G75295	97.4772
AT1G75300	99.1603
AT1G75310	111.785
AT1G75330	63.7075
AT1G75335	2.7222
AT1G75350	4.16728
AT1G75360	33.074
AT1G75370	161.031
AT1G75380	18.8569
AT1G75390	156.108
AT1G75560	120.346
AT1G75630	534.646
AT1G75680	8.75916
AT1G75730	63.9309
AT1G75760	23.7334
AT1G75770	27.7123
AT1G75780	18.3803
AT1G75785	21.6053
AT1G75790	3.02626
AT1G75820	91.638
AT1G75840	80.1772
AT1G75850	6.54714
AT1G75860	59.5879
AT1G75950	261.536
AT1G75980	11.7707
AT1G76010	27.2784
AT1G76030	14.1866
AT1G76100	10.9259
AT1G76150	32.5917
AT1G76160	25.7351
AT1G76180	40.698
AT1G76250	239.883
AT1G76270	3.08257
AT1G76300	193.496
AT1G76320	16.7719
AT1G76380	8.9605
AT1G76390	11.9307
AT1G76400	13.7918
AT1G76405	169.325
AT1G76410	208.507
AT1G76470	4906.57
AT1G76510	5.50879
AT1G76550	13.7572
AT1G76560	174.798
AT1G76580	55.9511
AT1G76600	11.4784
AT1G76650	86.4306
AT1G76660	164.525
AT1G76680	6.64243
AT1G76690	4.12574
AT1G76700	6.73125
AT1G76710	315.656
AT1G76720	35.148
AT1G76740	6.24877
AT1G76780	159.434
AT1G76810	1372.47
AT1G76820	19.0841
AT1G76850	6.4831
AT1G76860	97.2717
AT1G76878	8.00753
AT1G76880	6.42712
AT1G76900	227.696
AT1G76920	45.3402
AT1G76940	95.1389
AT1G77080	182.895
AT1G77180	178.873
AT1G77210	57.9823
AT1G77220	52.7706
AT1G77260	34.327
AT1G77270	64.8158
AT1G77280	111.844
AT1G77290	39.1085
AT1G77300	100.749
AT1G77320	101.198
AT1G77330	6.37826
AT1G77350	279.249
AT1G77370	624.03
AT1G77410	84.8538
AT1G77440	22.6883
AT1G77470	80.5621
AT1G77510	16.907
AT1G77540	42.2029
AT1G77570	90.8809
AT1G77590	27.2855
AT1G77600	10.1305
AT1G77610	22.1901
AT1G77620	26.6762
AT1G77630	5.90966
AT1G77655	99.3076
AT1G77680	19.5719
AT1G77710	102.578
AT1G77740	14.3799
AT1G77750	10.233
AT1G77765	6.73433
AT1G77770	7.7401
AT1G77800	9.80342
AT1G77810	15.1595
AT1G77840	24.3889
AT1G77850	61.9083
AT1G77940	78.4017
AT1G78000	29.5669
AT1G78020	1.96928
AT1G78040	210.357
AT1G78050	15.565
AT1G78060	11.2821
AT1G78070	12.5911
AT1G78080	22.0558
AT1G78130	9.22418
AT1G78150	14.0746
AT1G78160	19.8523
AT1G78200	43.5979
AT1G78230	219.928
AT1G78240	2.04611
AT1G78370	108.809
AT1G78380	54.3369
AT1G78510	57.4991
AT1G78570	24.4481
AT1G78580	11.758
AT1G78600	74.4329
AT1G78630	169.551
AT1G78640	164.343
AT1G78680	63.5469
AT1G78800	5.97241
AT1G78870	398.373
AT1G78890	1269.89
AT1G78895	169.966
AT1G78900	103.935
AT1G78910	29.7158
AT1G78915	36.5532
AT1G78920	198.076
AT1G78922	91.5013
AT1G78955	193.001
AT1G78995	14.7986
AT1G79040	3709.55
AT1G79070	9.61544
AT1G79075	129.424
AT1G79080	20.3554
AT1G79090	44.7594
AT1G79110	12.7406
AT1G79150	44.2132
AT1G79190	17.9588
AT1G79200	78.5166
AT1G79210	10.0675
AT1G79230	10.4006
AT1G79260	1.53715
AT1G79270	49.8467
AT1G79280	914.412
AT1G79350	16.4948
AT1G79380	12.262
AT1G79390	23.6149
AT1G79440	2.95377
AT1G79450	69.0073
AT1G79500	56.8541
AT1G79520	149.293
AT1G79529	13.1215
AT1G79530	11.6909
AT1G79550	110.038
AT1G79590	180.287
AT1G79600	17.4593
AT1G79610	182.718
AT1G79640	225.328
AT1G79690	24.2386
AT1G79700	418.644
AT1G79710	1.64559
AT1G79730	244.049
AT1G79750	390.259
AT1G79780	167.278
AT1G79790	68.7215
AT1G79810	30.2679
AT1G79820	23.8924
AT1G79830	16.4232
AT1G79930	142.342
AT1G79940	130.388
AT1G79950	239.883
AT1G79960	24.5955
AT1G79990	14.0539
[truncated: 5,827 more rows]

## Sheet: Supplementary Table 3
Genes expressed in the BCP stage of pollen development in Arabidopsis detected using the SA RNA-Seq protocol (TPM ≥ 2 in at least two biological replicates)
gene	ave TPM
AT1G01020	80.5845
AT1G01040	34.2981
AT1G01050	21.7059
AT1G01060	29.4731
AT1G01080	26.8694
AT1G01090	40.9834
AT1G01100	330.393
AT1G01130	17.9728
AT1G01140	11.9842
AT1G01150	42.8654
AT1G01160	62.4234
AT1G01170	70.2275
AT1G01210	226.377
AT1G01220	10.1098
AT1G01225	10.0215
AT1G01230	40.4401
AT1G01240	68.2667
AT1G01290	4.16878
AT1G01320	3.81333
AT1G01350	13.4512
AT1G01355	9.09561
AT1G01360	130.232
AT1G01430	5.51645
AT1G01470	4.33646
AT1G01490	149.216
AT1G01500	2.08072
AT1G01510	6.65191
AT1G01540	6.42869
AT1G01550	48.9069
AT1G01570	9.8665
AT1G01600	5.26448
AT1G01620	70.1675
AT1G01640	15.7054
AT1G01660	62.5321
AT1G01710	16.2039
AT1G01715	25.773
AT1G01720	12.9682
AT1G01725	16.1786
AT1G01730	13.1998
AT1G01750	6.39372
AT1G01770	31.8262
AT1G01780	57.4665
AT1G01800	6.8717
AT1G01810	30.2693
AT1G01820	9.79524
AT1G01830	1.65748
AT1G01840	4.09456
AT1G01860	3.70251
AT1G01910	47.0124
AT1G01920	110.48
AT1G01930	2.52487
AT1G01940	91.3123
AT1G01950	21.0305
AT1G01960	27.2389
AT1G01970	21.9764
AT1G01990	2.73331
AT1G02010	7.33712
AT1G02020	8.0812
AT1G02050	15.5606
AT1G02080	103.551
AT1G02090	150.742
AT1G02100	27.5862
AT1G02110	2.32121
AT1G02120	38.031
AT1G02130	145.776
AT1G02140	157.039
AT1G02145	12.2438
AT1G02150	4.59529
AT1G02160	77.7657
AT1G02170	6.72713
AT1G02190	20.7
AT1G02205	26.5361
AT1G02260	2.88647
AT1G02280	4.54394
AT1G02305	40.9191
AT1G02330	74.3542
AT1G02340	10.5915
AT1G02350	9.60551
AT1G02370	21.2162
AT1G02380	29.2872
AT1G02410	57.1164
AT1G02450	5.88104
AT1G02475	4.81573
AT1G02500	78.1515
AT1G02520	16.8297
AT1G02530	11.3432
AT1G02560	64.2455
AT1G02640	4.73289
AT1G02660	25.5046
AT1G02670	8.43115
AT1G02680	151.186
AT1G02690	2.12428
AT1G02720	8.63963
AT1G02730	22.4351
AT1G02740	36.6151
AT1G02750	18.6235
AT1G02770	66.8344
AT1G02780	762.219
AT1G02790	75.4761
AT1G02816	115.136
AT1G02840	107.635
AT1G02850	5.35764
AT1G02860	3.0254
AT1G02870	34.9564
AT1G02880	15.5075
AT1G02900	26.5334
AT1G02930	11.6247
AT1G02950	75.2618
AT1G02952	74.4706
AT1G02960	14.8725
AT1G03030	36.5415
AT1G03040	2.82067
AT1G03060	33.5247
AT1G03070	177.966
AT1G03080	25.0469
AT1G03090	38.4149
AT1G03100	14.4824
AT1G03110	30.0112
AT1G03120	70.6072
AT1G03130	4.51109
AT1G03140	17.7489
AT1G03150	146.248
AT1G03160	4.77019
AT1G03210	15.2128
AT1G03250	29.0557
AT1G03260	130.941
AT1G03270	10.7446
AT1G03280	31.9271
AT1G03290	151.002
AT1G03310	7.26422
AT1G03330	44.1545
AT1G03340	15.7827
AT1G03360	4.56289
AT1G03365	16.97
AT1G03380	1.87299
AT1G03410	29.1608
AT1G03440	4.89553
AT1G03457	8.19812
AT1G03470	116.527
AT1G03475	59.113
AT1G03495	5.65646
AT1G03530	49.1033
AT1G03545	8.27691
AT1G03550	13.9397
AT1G03560	78.0095
AT1G03590	27.6758
AT1G03600	15.6993
AT1G03610	28.3999
AT1G03620	16.5595
AT1G03630	4.92964
AT1G03650	1.27702
AT1G03710	21.458
AT1G03730	72.0759
AT1G03746	1.95152
AT1G03750	58.1443
AT1G03760	2.60197
AT1G03770	2.61655
AT1G03780	3.62752
AT1G03830	45.9611
AT1G03850	17.6535
AT1G03860	202.742
AT1G03870	22.7476
AT1G03900	5.2038
AT1G03910	40.9511
AT1G03920	9.8986
AT1G03935	4.28548
AT1G03940	2.95521
AT1G03950	9.57131
AT1G03960	12.9547
AT1G03970	51.7755
AT1G03980	5.55833
AT1G03993	3.0099
AT1G04000	3.21863
AT1G04007	10.9185
AT1G04010	10.7307
AT1G04013	10.2707
AT1G04017	36.8563
AT1G04030	24.0233
AT1G04040	20.5249
AT1G04047	4.2624
AT1G04053	4.85404
AT1G04070	73.2596
AT1G04080	99.1773
AT1G04090	17.0082
AT1G04100	70.4117
AT1G04105	16.8866
AT1G04107	6.74
AT1G04120	45.7574
AT1G04130	6.76117
AT1G04140	35.2834
AT1G04170	69.9984
AT1G04190	3.82977
AT1G04200	16.2418
AT1G04210	5.58004
AT1G04230	28.0957
AT1G04233	8.69218
AT1G04240	50.2936
AT1G04260	13.7977
AT1G04270	349.102
AT1G04273	2.11269
AT1G04277	3.12765
AT1G04290	94.5428
AT1G04295	75.4088
AT1G04300	45.2511
AT1G04310	28.7712
AT1G04340	6.15627
AT1G04347	65.6886
AT1G04350	51.7986
AT1G04387	8.54723
AT1G04390	2.96928
AT1G04400	18.8128
AT1G04410	104.474
AT1G04413	28.8174
AT1G04420	5.36037
AT1G04425	8.8564
AT1G04440	34.0829
AT1G04477	6.65855
AT1G04480	98.9104
AT1G04493	35.458
AT1G04503	92.9564
AT1G04507	3.38734
AT1G04510	16.3492
AT1G04530	23.8169
AT1G04537	68.3526
AT1G04550	13.7956
AT1G04570	7.24848
AT1G04580	5.30381
AT1G04583	3.75314
AT1G04590	20.2118
AT1G04600	21.3625
AT1G04620	4.00536
AT1G04623	18.726
AT1G04625	26.084
AT1G04630	84.0774
AT1G04650	14.6505
AT1G04690	62.8236
AT1G04710	59.8524
AT1G04723	2.26734
AT1G04733	13.7017
AT1G04750	51.7399
AT1G04760	59.1146
AT1G04770	46.3505
AT1G04780	8.98127
AT1G04790	6.19464
AT1G04810	84.3991
AT1G04820	347.583
AT1G04827	1.58631
AT1G04837	2.54398
AT1G04850	165.837
AT1G04860	14.2934
AT1G04870	14.3221
AT1G04880	86.5306
AT1G04900	27.1405
AT1G04910	8.1611
AT1G04917	31.5249
AT1G04920	62.3896
AT1G04927	16.0848
AT1G04933	2.58326
AT1G04940	16.3409
AT1G04945	20.8282
AT1G04950	24.1271
AT1G04953	4.30597
AT1G04960	17.1447
AT1G04970	74.1131
AT1G04973	18.372
AT1G04977	9.73022
AT1G04980	106.415
AT1G04985	88.2538
AT1G05017	21.4535
AT1G05030	10.3672
AT1G05040	109.843
AT1G05043	16.14
AT1G05055	4.99796
AT1G05070	4.51963
AT1G05080	2.85322
AT1G05117	2.04174
AT1G05120	45.708
AT1G05123	15.2576
AT1G05157	37.2487
AT1G05160	30.7212
AT1G05163	21.9539
AT1G05180	73.2435
AT1G05183	40.3535
AT1G05187	2.22891
AT1G05190	61.0148
AT1G05203	5.67812
AT1G05205	180.813
AT1G05207	13.9542
AT1G05210	53.2178
AT1G05217	3.09496
AT1G05243	13.6225
AT1G05247	3.75381
AT1G05260	26.7072
AT1G05270	46.3069
AT1G05273	4.38813
AT1G05277	50.3625
AT1G05290	127.88
AT1G05293	4.33681
AT1G05320	25.2714
AT1G05333	11.3281
AT1G05337	3.03881
AT1G05343	4.65105
AT1G05350	15.9445
AT1G05360	8.94782
AT1G05363	1.73496
AT1G05380	2.819
AT1G05385	2.65502
AT1G05397	8.21555
AT1G05400	36.0689
AT1G05410	10.9558
AT1G05417	7.99313
AT1G05430	5.99669
AT1G05460	82.565
AT1G05463	1.67889
AT1G05490	10.5155
AT1G05493	2.30333
AT1G05500	14.3554
AT1G05510	1.62035
AT1G05520	40.4628
AT1G05540	45.5981
AT1G05550	4.69801
AT1G05553	12.2936
AT1G05557	16.8845
AT1G05577	21.5886
AT1G05600	19.5909
AT1G05620	41.4865
AT1G05630	23.4711
AT1G05657	8.32011
AT1G05670	16.4901
AT1G05703	8.8024
AT1G05710	78.5437
AT1G05720	146.108
AT1G05727	3.53658
AT1G05730	54.6576
AT1G05757	6.45352
AT1G05767	8.04371
AT1G05773	144.557
AT1G05780	13.2879
AT1G05785	7.19365
AT1G05830	10.5602
AT1G05833	2.20978
AT1G05840	6.33659
AT1G05843	12.1884
AT1G05850	100.428
AT1G05860	10.163
AT1G05890	90.1625
AT1G05894	1.83826
AT1G05910	16.7779
AT1G05913	2.35436
AT1G05917	2.2693
AT1G05927	8.26473
AT1G05933	7.16572
AT1G05940	9.16
AT1G05947	16.3844
AT1G05953	16.0352
AT1G05960	18.7878
AT1G05970	44.1141
AT1G06010	5.13406
AT1G06017	6.20044
AT1G06040	18.1227
AT1G06060	26.9448
AT1G06070	30.7832
AT1G06083	31.5637
AT1G06103	5.41965
AT1G06110	45.7493
AT1G06130	155.488
AT1G06143	1.51614
AT1G06150	2.37575
AT1G06170	20.0531
AT1G06180	7.09794
AT1G06190	14.6466
AT1G06200	116.573
AT1G06207	40.2201
AT1G06210	10.2092
AT1G06220	60.7592
AT1G06227	14.5244
AT1G06230	34.1307
AT1G06240	6.70708
AT1G06243	10.5984
AT1G06250	118.735
AT1G06253	9.34603
AT1G06260	681.58
AT1G06263	3.25466
AT1G06265	1053.95
AT1G06267	1.49414
AT1G06273	4.1281
AT1G06280	2.25099
AT1G06287	36.0636
AT1G06350	4.30411
AT1G06380	7.96509
AT1G06390	3.85481
AT1G06397	7.65202
AT1G06400	46.6191
AT1G06407	6.25315
AT1G06410	169.851
AT1G06420	105.341
AT1G06430	19.3203
AT1G06450	8.19692
AT1G06457	20.7823
AT1G06460	8.29751
AT1G06463	11.4839
AT1G06467	181.228
AT1G06470	63.5354
AT1G06475	42.2882
AT1G06500	11.8152
AT1G06515	23.8332
AT1G06530	48.9805
AT1G06540	47.166
AT1G06547	4.78514
AT1G06550	58.7754
AT1G06553	4.81621
AT1G06560	12.6375
AT1G06570	9.7881
AT1G06573	84.6484
AT1G06580	98.2286
AT1G06590	12.1178
AT1G06593	3.84206
AT1G06630	4.31343
AT1G06640	28.0666
AT1G06650	4.16246
AT1G06660	1.8695
AT1G06670	47.5955
AT1G06680	47.5808
AT1G06683	7.71625
AT1G06687	14.653
AT1G06693	6.83743
AT1G06700	172.08
AT1G06710	46.8829
AT1G06720	134.381
AT1G06727	7.73855
AT1G06730	42.3403
AT1G06733	9.897
AT1G06750	27.8071
AT1G06757	3.16574
AT1G06760	104.172
AT1G06780	39.3176
AT1G06787	3.50382
AT1G06790	7.47932
AT1G06800	2.21164
AT1G06820	3.60531
AT1G06870	8.41378
AT1G06890	24.446
AT1G06900	47.9209
AT1G06910	8.69998
AT1G06950	14.0202
AT1G06960	31.3986
AT1G06977	3.23722
AT1G06990	20.0936
AT1G07000	3.3163
AT1G07010	13.6796
AT1G07020	83.7354
AT1G07030	24.9786
AT1G07040	8.14894
AT1G07070	192.819
AT1G07080	107.749
AT1G07110	25.1811
AT1G07128	9.18044
AT1G07130	8.36545
AT1G07135	28.5746
AT1G07140	94.7696
AT1G07160	16.5967
AT1G07170	51.7669
AT1G07187	4.04907
AT1G07200	3.19518
AT1G07203	21.2118
AT1G07210	44.5912
AT1G07220	26.2635
AT1G07230	19.0579
AT1G07247	4.24709
AT1G07250	34.6308
AT1G07253	5.39857
AT1G07280	24.7659
AT1G07300	8.40939
AT1G07310	23.613
AT1G07320	38.4043
AT1G07323	13.7403
AT1G07340	467.538
AT1G07350	126.115
AT1G07360	46.6803
AT1G07390	12.9658
AT1G07400	340.15
AT1G07410	57.0616
AT1G07420	52.4553
AT1G07430	5.87738
AT1G07433	1.66401
AT1G07437	3.48267
AT1G07440	17.0431
AT1G07470	66.6938
AT1G07473	5.51738
AT1G07480	26.9533
AT1G07497	6.22006
AT1G07510	69.7782
AT1G07520	3.91938
AT1G07540	14.1107
AT1G07570	27.9965
AT1G07590	44.5747
AT1G07593	2.38179
AT1G07600	15.5505
AT1G07607	20.2505
AT1G07615	10.8596
AT1G07660	109.994
AT1G07670	117.703
AT1G07693	10.888
AT1G07703	6.24878
AT1G07705	36.1955
AT1G07720	62.7228
AT1G07733	21.0428
AT1G07737	13.0911
AT1G07740	8.42177
AT1G07745	14.7021
AT1G07750	458.038
AT1G07770	192.004
AT1G07780	5.03997
AT1G07783	4.59807
AT1G07790	26.626
AT1G07795	39.5976
AT1G07803	29.495
AT1G07810	17.6342
AT1G07820	32.3209
AT1G07823	21.7893
AT1G07830	104.841
AT1G07840	45.2221
AT1G07850	54.8967
AT1G07870	21.3491
AT1G07880	24.5834
AT1G07887	13.2203
AT1G07890	326.727
AT1G07897	7.32173
AT1G07903	6.88491
AT1G07907	1.64799
AT1G07910	27.2557
AT1G07920	386.009
AT1G07930	410.567
AT1G07940	474.143
AT1G07950	43.4767
AT1G07960	135.163
AT1G07970	5.47342
AT1G07980	6.30947
AT1G07990	49.2421
AT1G08000	11.1986
AT1G08003	9.21304
AT1G08007	6.5984
AT1G08010	7.20433
AT1G08030	8.9609
AT1G08037	29.7388
AT1G08040	74.2959
AT1G08043	13.2919
AT1G08060	16.1224
AT1G08103	5.20945
AT1G08107	5.12439
AT1G08110	83.2251
AT1G08120	4.27746
AT1G08125	108.458
AT1G08130	86.5699
AT1G08170	47.88
AT1G08190	89.6643
AT1G08200	47.649
AT1G08220	57.7038
AT1G08250	34.151
AT1G08257	9.33287
AT1G08260	37.8891
AT1G08270	6.41375
AT1G08313	10.1714
AT1G08320	26.8486
AT1G08340	6.08483
AT1G08350	76.0367
AT1G08360	311.507
AT1G08370	53.7992
AT1G08380	95.296
AT1G08387	2.37405
AT1G08390	6.62309
AT1G08397	16.2055
AT1G08400	6.06314
AT1G08410	22.4539
AT1G08417	10.5809
AT1G08420	41.0403
AT1G08427	16.6445
AT1G08430	21.3724
AT1G08450	3.95782
AT1G08460	26.7895
AT1G08470	4.2971
AT1G08480	260.413
AT1G08487	8.44671
AT1G08507	2.76826
AT1G08510	90.8058
AT1G08513	13.7221
AT1G08520	1.8644
AT1G08530	48.7795
AT1G08540	3.84637
AT1G08550	2.44708
AT1G08570	115.084
AT1G08580	95.8966
AT1G08590	2.92571
AT1G08592	2.18438
AT1G08600	53.5076
AT1G08610	13.8313
AT1G08620	16.1709
AT1G08630	35.81
AT1G08640	59.5722
AT1G08643	68.5326
AT1G08645	34.8654
AT1G08647	2.76173
AT1G08650	142.53
AT1G08657	7.85901
AT1G08660	13.6728
AT1G08670	3.30843
AT1G08680	28.3027
AT1G08700	7.28489
AT1G08710	33.2569
AT1G08727	12.7373
AT1G08730	23.8924
AT1G08733	4.81151
AT1G08750	5.8416
AT1G08753	26.0689
AT1G08760	136.712
AT1G08780	114.164
AT1G08815	5.41562
AT1G08820	18.5278
AT1G08830	271.142
AT1G08835	3.49662
AT1G08840	102.578
AT1G08845	75.296
AT1G08860	42.1826
AT1G08880	84.0207
AT1G08910	1.9549
AT1G08930	3.2605
AT1G08970	47.0279
AT1G08973	8.91971
AT1G09010	37.0891
AT1G09017	14.7839
AT1G09020	17.2408
AT1G09023	4.12303
AT1G09027	23.9123
AT1G09050	25.4716
AT1G09060	29.1384
AT1G09070	222.057
AT1G09090	12.8336
AT1G09100	72.4539
AT1G09130	88.043
AT1G09140	272.74
AT1G09150	60.4369
AT1G09160	60.9495
AT1G09180	33.753
AT1G09185	33.5462
AT1G09187	21.2872
AT1G09195	3.68168
AT1G09200	68.7486
AT1G09203	5.91627
AT1G09210	957.114
AT1G09215	11.1065
AT1G09220	5.80182
AT1G09223	1.2894
AT1G09230	6.76783
AT1G09247	12.7477
AT1G09270	77.4558
AT1G09280	32.4646
AT1G09287	52.9212
AT1G09290	62.9518
AT1G09300	66.4441
AT1G09320	8.56493
AT1G09330	94.3946
AT1G09340	16.1937
AT1G09363	33.0889
AT1G09383	4.0637
AT1G09390	1.70206
AT1G09400	8.49902
AT1G09415	9.86224
AT1G09423	5.34602
AT1G09430	83.9826
AT1G09447	1.69339
AT1G09453	12.7146
AT1G09460	5.26603
AT1G09465	72.6778
AT1G09467	4.30111
AT1G09470	5.17891
AT1G09475	60.4535
AT1G09477	39.4275
AT1G09487	289.836
AT1G09520	4.79558
AT1G09530	16.3695
AT1G09580	155.758
AT1G09590	578.237
AT1G09600	14.2566
AT1G09610	8.6548
AT1G09620	53.5321
AT1G09630	4.50811
AT1G09640	187.988
AT1G09645	35.5967
AT1G09660	178.329
AT1G09663	12.6713
AT1G09673	64.127
AT1G09690	1299.3
AT1G09700	13.851
AT1G09715	24.2847
AT1G09730	41.9676
AT1G09760	18.7309
AT1G09770	110.562
AT1G09773	20.4944
AT1G09780	92.4445
AT1G09783	25.6921
AT1G09787	3.62426
AT1G09790	4.76124
AT1G09793	11.1159
AT1G09794	8.28343
AT1G09795	33.7953
AT1G09797	11.8866
AT1G09800	28.6845
AT1G09810	39.1041
AT1G09815	2.45391
AT1G09820	4.0414
AT1G09830	20.4323
AT1G09840	5.66948
AT1G09850	8.46165
AT1G09855	5.74534
AT1G09860	6.13116
AT1G09863	8.05217
AT1G09870	30.0622
AT1G09877	1.45161
AT1G09883	2.70422
AT1G09897	2.65322
AT1G09900	9.656
AT1G09905	2.81152
AT1G09910	64.8644
AT1G09915	5.11108
AT1G09917	4.91402
AT1G09927	29.5792
AT1G09930	11.705
AT1G09932	19.7832
AT1G09937	3.2757
AT1G09943	3.66458
AT1G09960	3.9536
AT1G09963	24.1259
AT1G09970	5.64467
AT1G09980	10.0976
AT1G09993	82.2723
AT1G09995	5.32613
AT1G10030	42.5755
AT1G10040	1.78985
AT1G10050	3.53819
AT1G10060	37.7323
AT1G10070	3.64386
AT1G10090	2.88693
AT1G10110	1.55076
AT1G10120	2.97523
AT1G10130	72.6692
AT1G10150	50.742
AT1G10155	49.154
AT1G10170	12.7595
AT1G10210	20.7385
AT1G10230	6.72641
AT1G10240	8.16936
AT1G10270	27.4056
AT1G10280	20.9115
AT1G10290	75.1591
AT1G10300	1.54458
AT1G10310	33.0848
AT1G10320	93.8156
AT1G10330	3.04053
AT1G10360	2.47424
AT1G10385	20.1584
AT1G10390	46.5795
AT1G10410	35.459
AT1G10430	62.8995
AT1G10450	7.68245
AT1G10490	35.7491
AT1G10500	53.1877
AT1G10510	22.2142
AT1G10520	15.621
AT1G10522	39.0497
AT1G10560	1.7446
AT1G10570	19.1098
AT1G10580	59.7441
AT1G10590	242.008
AT1G10600	2.39309
AT1G10630	84.5118
AT1G10650	56.34
AT1G10660	15.623
AT1G10670	64.5139
AT1G10700	19.0736
AT1G10720	36.8667
AT1G10730	54.9831
AT1G10740	1.05922
AT1G10760	7.11141
AT1G10770	44.4738
AT1G10780	34.2077
AT1G10820	6.90082
AT1G10830	5.93282
AT1G10840	54.6737
AT1G10850	30.0841
AT1G10865	24.5605
AT1G10870	6.40604
AT1G10890	372.323
AT1G10910	25.8999
AT1G10930	5.33344
AT1G10940	182.888
AT1G10950	99.1841
AT1G10960	33.9267
AT1G10970	81.2312
AT1G11020	16.7294
AT1G11060	11.4545
AT1G11090	2.77208
AT1G11100	22.6831
AT1G11110	2.59186
AT1G11112	12.9938
AT1G11130	9.47878
AT1G11175	4.39405
AT1G11180	15.4852
AT1G11190	2.99113
AT1G11200	6.07463
AT1G11220	1.50591
AT1G11240	51.6399
AT1G11260	12.3447
AT1G11270	6.50107
AT1G11280	1.14428
AT1G11320	29.0152
AT1G11330	24.3069
AT1G11340	18.6484
AT1G11360	24.3316
AT1G11380	3.74295
AT1G11390	7.75357
AT1G11400	23.5319
AT1G11430	64.7832
AT1G11440	8.51289
AT1G11475	54.4212
AT1G11480	83.2854
AT1G11510	39.8477
AT1G11591	2.2529
AT1G11592	2.29646
AT1G11650	24.3
AT1G11660	9.28406
AT1G11670	1.64511
AT1G11680	70.5479
AT1G11710	33.954
AT1G11720	23.9241
AT1G11730	1.39281
AT1G11750	134.436
AT1G11755	249.132
AT1G11760	43.5373
AT1G11765	3.70934
AT1G11780	17.454
AT1G11785	50.398
AT1G11790	58.7855
AT1G11800	8.78453
AT1G11840	345.385
AT1G11850	12.9686
AT1G11860	37.7542
AT1G11870	5.32093
AT1G11880	23.3433
AT1G11890	28.5707
AT1G11900	33.3
AT1G11905	32.1178
AT1G11910	204.141
AT1G11930	78.15
AT1G11940	12.5234
AT1G11950	11.6102
AT1G11980	9.81204
AT1G12000	48.1372
AT1G12050	28.0466
AT1G12060	6.63268
AT1G12080	51.4429
AT1G12090	14.9465
AT1G12120	20.0069
AT1G12140	50.7924
AT1G12150	3.55467
AT1G12210	3.02819
AT1G12220	7.487
AT1G12244	6.14422
AT1G12270	132.781
AT1G12300	2.47218
AT1G12310	64.6448
AT1G12320	71.1394
AT1G12350	17.1794
AT1G12360	1.76513
AT1G12390	8.71575
AT1G12400	95.0517
AT1G12410	48.3974
AT1G12430	44.7344
AT1G12440	125.332
AT1G12450	6.66187
AT1G12470	21.9303
AT1G12480	20.9815
AT1G12520	9.11369
AT1G12530	152.493
AT1G12570	14.3041
AT1G12580	5.21179
AT1G12620	15.8936
AT1G12640	1.69417
AT1G12650	85.9438
AT1G12680	35.9107
AT1G12700	7.02004
AT1G12710	14.4142
AT1G12730	7.52353
AT1G12750	63.1728
AT1G12770	1.52027
AT1G12780	54.973
AT1G12790	11.5768
AT1G12800	7.39623
AT1G12810	67.2934
AT1G12820	14.0241
AT1G12830	184.041
AT1G12840	328.857
AT1G12850	45.7618
AT1G12880	15.169
AT1G12900	8.38116
AT1G12910	11.5134
AT1G12920	28.5223
AT1G12930	41.5956
AT1G12970	7.96973
AT1G12990	73.0931
AT1G13000	10.4306
AT1G13020	48.2971
AT1G13030	20.5031
AT1G13060	121.253
AT1G13120	19.1903
AT1G13130	2.64195
AT1G13140	288.689
AT1G13143	28.6695
AT1G13150	145.264
AT1G13160	44.5938
AT1G13170	15.9094
AT1G13180	24.9411
AT1G13190	6.90212
AT1G13195	16.7904
AT1G13220	156.652
AT1G13245	4.95501
AT1G13250	21.2706
AT1G13260	8.16983
AT1G13280	20.852
AT1G13320	23.4142
AT1G13350	167.332
AT1G13380	27.8967
AT1G13390	15.1233
AT1G13410	1.68832
AT1G13440	449.629
AT1G13448	6.23782
AT1G13450	7.89382
AT1G13460	8.03159
AT1G13560	20.1695
AT1G13570	23.5626
AT1G13580	1.24171
AT1G13630	84.5065
AT1G13640	4.57094
AT1G13690	131.723
AT1G13700	10.0432
AT1G13730	73.5966
AT1G13740	17.4958
AT1G13750	57.0756
AT1G13770	2.83432
AT1G13790	28.3011
AT1G13800	5.70362
AT1G13860	9.78765
AT1G13870	33.6153
AT1G13900	19.0218
AT1G13930	60.0134
AT1G13950	271.819
AT1G13960	1.20881
AT1G13970	1.61083
AT1G13980	7.54547
AT1G13990	29.449
AT1G14000	39.8819
AT1G14010	103.88
AT1G14040	10.5769
AT1G14060	109.246
AT1G14140	8.73416
AT1G14180	8.23491
AT1G14200	78.8162
AT1G14230	2.51665
AT1G14260	32.654
AT1G14290	8.75765
AT1G14300	94.5698
AT1G14310	11.5329
AT1G14320	709.499
AT1G14350	8.83942
AT1G14360	160.617
AT1G14370	3.02631
AT1G14380	23.3375
AT1G14390	12.8569
AT1G14400	171.398
AT1G14410	70.943
AT1G14450	140.968
AT1G14453	57.7974
AT1G14455	5.33183
AT1G14510	24.969
AT1G14520	10.0823
AT1G14530	33.9894
AT1G14570	43.1736
AT1G14590	6.17713
AT1G14610	70.606
AT1G14620	53.3141
AT1G14640	136.594
AT1G14642	10.5765
AT1G14650	103.942
AT1G14670	10.6697
AT1G14680	4.94293
AT1G14685	62.5647
AT1G14688	18.3816
AT1G14710	28.4108
AT1G14740	8.72302
AT1G14760	24.6538
AT1G14770	65.6609
AT1G14780	26.4879
AT1G14800	17.7422
AT1G14810	73.7718
AT1G14830	121.459
AT1G14840	4.0759
AT1G14850	4.13474
AT1G14900	6.58853
AT1G14910	24.0479
AT1G14920	17.3206
AT1G14970	27.4111
AT1G14980	793.002
AT1G14990	66.876
AT1G15020	6.46445
AT1G15060	3.19299
AT1G15110	36.8422
AT1G15120	420.152
AT1G15130	13.1553
AT1G15140	6.25806
AT1G15160	1.61313
AT1G15170	46.383
AT1G15175	41.7465
AT1G15180	9.6487
AT1G15200	261.245
AT1G15215	28.5163
AT1G15220	42.1528
AT1G15230	168.91
AT1G15240	85.2413
AT1G15250	152.751
AT1G15260	15.615
AT1G15270	280.554
AT1G15280	85.4624
AT1G15310	18.0715
AT1G15340	38.7913
AT1G15350	2.57568
AT1G15360	5.94454
AT1G15370	53.3103
AT1G15380	11.3153
AT1G15390	4.40216
AT1G15400	8.01596
AT1G15405	21.9539
AT1G15410	19.3942
AT1G15415	28.9196
AT1G15420	20.0747
AT1G15430	27.728
AT1G15440	14.5535
AT1G15460	206.869
AT1G15470	105.871
AT1G15480	4.14405
AT1G15490	13.7652
AT1G15500	15.2097
AT1G15520	4.95241
AT1G15570	4.61257
AT1G15580	42.9752
AT1G15660	1.66401
AT1G15670	23.0022
AT1G15690	54.9248
AT1G15700	42.5205
AT1G15710	44.7022
AT1G15720	4.07601
AT1G15740	51.068
AT1G15750	116.841
AT1G15760	19.6993
AT1G15772	3.35869
AT1G15780	30.9135
AT1G15790	18.9107
AT1G15800	8.5434
AT1G15810	38.907
AT1G15820	95.3778
AT1G15830	1.6756
AT1G15860	27.6193
AT1G15870	4.91675
AT1G15880	13.0336
AT1G15885	30.5046
AT1G15910	31.306
AT1G15920	27.8586
AT1G15930	693.517
AT1G15940	47.9213
AT1G15950	2.64642
AT1G15970	27.66
AT1G16000	111.605
AT1G16010	12.7602
AT1G16020	4.15537
AT1G16030	57.2724
AT1G16040	185.368
AT1G16060	16.6483
AT1G16070	11.5241
AT1G16080	5.90571
AT1G16110	8.71121
AT1G16170	73.1218
AT1G16180	172.524
AT1G16190	31.4144
AT1G16210	53.5236
AT1G16240	249.666
AT1G16250	10.1437
AT1G16270	64.6162
AT1G16280	68.7623
AT1G16290	74.1848
AT1G16300	16.4487
AT1G16310	19.18
AT1G16320	7.95892
AT1G16340	7.77121
AT1G16350	6.48328
AT1G16360	49.0194
AT1G16430	59.0047
AT1G16460	28.8164
AT1G16470	38.4941
AT1G16510	6.89416
AT1G16540	19.776
AT1G16560	225.621
AT1G16570	17.948
AT1G16590	46.9348
AT1G16610	75.0373
AT1G16635	3.75381
AT1G16650	33.5943
AT1G16670	17.9847
AT1G16700	23.9761
AT1G16740	765.796
AT1G16750	21.8935
AT1G16770	9.58449
AT1G16780	3.14227
AT1G16800	8.32878
AT1G16810	93.0856
AT1G16820	9.35776
AT1G16825	75.8817
AT1G16840	69.4402
AT1G16860	38.657
AT1G16870	30.8501
AT1G16880	7.95179
AT1G16890	202.41
AT1G16900	72.4509
AT1G16916	60.4487
AT1G16970	37.2976
AT1G17020	2.37195
AT1G17050	2.64848
AT1G17070	24.4217
AT1G17080	160.377
AT1G17100	23.8819
AT1G17110	7.56024
AT1G17120	3.3019
AT1G17130	68.0041
AT1G17140	2.24839
AT1G17145	10.9697
AT1G17160	5.50057
AT1G17190	14.4181
AT1G17210	3.47478
AT1G17220	14.7872
AT1G17240	16.1685
AT1G17280	18.7466
AT1G17290	22.0625
AT1G17330	1.89343
AT1G17340	3.18363
AT1G17350	58.3138
AT1G17370	32.1195
AT1G17380	10.1127
AT1G17410	14.672
AT1G17430	5.42679
AT1G17440	3.31084
AT1G17450	2.4974
AT1G17455	13.9526
AT1G17460	102.301
AT1G17470	43.9063
AT1G17480	5.64752
AT1G17490	42.9004
AT1G17510	60.1268
AT1G17520	19.1786
AT1G17530	73.5491
AT1G17550	57.0994
AT1G17560	12.886
AT1G17580	2.71601
AT1G17640	54.9474
AT1G17650	13.0558
AT1G17665	11.4489
AT1G17680	11.7048
AT1G17690	38.0219
AT1G17720	74.9094
AT1G17730	41.484
AT1G17750	4.13619
AT1G17760	8.23447
AT1G17780	6.13563
AT1G17790	12.3564
AT1G17820	11.3281
AT1G17840	136.218
AT1G17850	93.4508
AT1G17880	313.148
AT1G17890	26.3477
AT1G17930	5.97326
AT1G17980	15.1046
AT1G18030	28.985
AT1G18040	21.8683
AT1G18060	20.4589
AT1G18070	57.3544
AT1G18080	249.715
AT1G18150	42.1363
AT1G18160	15.8452
AT1G18170	5.09672
AT1G18180	57.2915
AT1G18190	22.1604
AT1G18210	7.50551
AT1G18260	28.4022
AT1G18265	46.1527
AT1G18270	58.8826
AT1G18280	1432.93
AT1G18300	58.8777
AT1G18320	37.697
AT1G18335	17.6445
AT1G18340	7.39994
AT1G18360	8.00036
AT1G18370	17.6378
AT1G18410	11.5289
AT1G18415	2.41761
AT1G18440	20.631
AT1G18450	60.6477
AT1G18460	2.89477
AT1G18470	19.7588
AT1G18480	13.8376
AT1G18490	44.583
AT1G18500	8.63677
AT1G18520	135.855
AT1G18540	239.782
AT1G18550	33.9915
AT1G18560	2.45729
AT1G18580	6.93498
AT1G18600	12.1788
AT1G18610	87.3669
AT1G18620	12.4115
AT1G18630	36.9868
AT1G18640	27.925
AT1G18650	6.57614
AT1G18660	34.6615
AT1G18670	14.1617
AT1G18690	11.6277
AT1G18700	17.9036
AT1G18720	63.2774
AT1G18730	1.95003
AT1G18735	1.68213
AT1G18740	18.5292
AT1G18745	14.8001
AT1G18773	19.1435
AT1G18800	45.7672
AT1G18850	41.7703
AT1G18900	42.1931
AT1G18910	13.2543
AT1G18950	29.5374
AT1G19000	23.5125
AT1G19010	8.93321
AT1G19020	3.94888
AT1G19025	14.1137
AT1G19070	6.39252
AT1G19080	87.5714
AT1G19100	4.91352
AT1G19120	28.9209
AT1G19130	22.9308
AT1G19140	50.7869
AT1G19170	10.3765
AT1G19180	78.9683
AT1G19220	27.4309
AT1G19230	3.89737
AT1G19240	44.425
AT1G19270	25.8361
AT1G19290	2.08553
AT1G19310	7.67057
AT1G19350	85.8892
AT1G19360	63.7175
AT1G19373	2.99034
AT1G19380	2.32146
AT1G19396	31.619
AT1G19397	42.6375
AT1G19400	54.813
AT1G19430	11.1733
AT1G19440	22.8103
AT1G19450	4.97726
AT1G19480	3.35976
AT1G19485	25.3352
AT1G19490	4.0665
AT1G19510	99.6376
AT1G19520	21.8525
AT1G19540	2.61659
AT1G19570	151.636
AT1G19580	17.3281
AT1G19600	74.1158
AT1G19640	81.2051
AT1G19650	7.8624
AT1G19660	18.0273
AT1G19680	9.90845
AT1G19690	3.70323
AT1G19710	47.9125
AT1G19715	23.8292
AT1G19720	2.23684
AT1G19730	117.109
AT1G19740	15.5845
AT1G19750	3.83724
AT1G19800	51.8069
AT1G19850	47.1224
AT1G19860	6.01931
AT1G19870	12.7729
AT1G19880	26.4375
AT1G19910	81.7183
AT1G19920	32.6525
AT1G19950	8.78664
AT1G19960	4.63486
AT1G19970	65.0062
AT1G19990	90.9776
AT1G20050	80.1861
AT1G20065	4.82297
AT1G20070	1.38998
AT1G20080	19.2912
AT1G20090	66.6268
AT1G20100	422.828
AT1G20110	34.1404
AT1G20120	528.808
AT1G20130	1655.25
AT1G20132	53.4342
AT1G20135	6.47311
AT1G20140	230.249
AT1G20150	5.38978
AT1G20160	5.04352
AT1G20200	48.4686
AT1G20220	151.542
AT1G20225	66.8126
AT1G20230	6.26717
AT1G20260	81.7021
AT1G20270	30.4984
AT1G20300	10.5251
AT1G20330	2.66155
AT1G20340	98.4367
AT1G20370	11.4255
AT1G20410	25.2113
AT1G20430	198.342
AT1G20440	50.5779
AT1G20450	269.39
AT1G20460	11.6073
AT1G20470	9.75479
AT1G20480	3.3215
AT1G20510	22.4675
AT1G20515	3.9348
AT1G20540	126.556
AT1G20550	20.3589
AT1G20570	2.57131
AT1G20575	45.7924
AT1G20580	106.416
AT1G20610	6.39596
AT1G20620	5.06187
AT1G20630	24.1701
AT1G20640	3.1761
AT1G20650	4.08851
AT1G20670	251.18
AT1G20680	60.601
AT1G20693	83.4038
AT1G20696	71.2653
AT1G20760	12.1374
AT1G20770	55.354
AT1G20790	15.3951
AT1G20800	9.47239
AT1G20816	10.6147
AT1G20840	51.6764
AT1G20880	3.48508
AT1G20890	2.86026
AT1G20920	6336.81
AT1G20923	59.875
AT1G20925	9.97491
AT1G20950	13.7426
AT1G20960	28.9104
AT1G20970	346.295
AT1G20980	30.4241
AT1G21065	72.0165
AT1G21070	14.2178
AT1G21080	4.70018
AT1G21140	35.0779
AT1G21150	20.0043
AT1G21160	260.298
AT1G21170	16.9362
AT1G21190	58.7149
AT1G21200	2.23684
AT1G21250	1.73987
AT1G21270	93.3652
AT1G21280	78.2835
AT1G21350	3.53641
AT1G21370	73.5122
AT1G21380	4.2113
AT1G21390	31.4481
AT1G21400	24.945
AT1G21460	7.14213
AT1G21470	1.65095
AT1G21480	36.272
AT1G21500	14.6197
AT1G21540	9.98983
AT1G21560	51.5527
AT1G21580	40.7799
AT1G21590	3.91392
AT1G21600	52.3688
AT1G21610	109.247
AT1G21630	5.28213
AT1G21640	15.9711
AT1G21650	53.2521
AT1G21651	7.00006
AT1G21660	45.0984
AT1G21690	8.41099
AT1G21700	26.7444
AT1G21720	122.905
AT1G21722	10.5431
AT1G21730	14.1346
AT1G21740	25.9341
AT1G21750	562.464
AT1G21760	38.8616
AT1G21770	68.927
AT1G21780	77.0271
AT1G21790	15.8022
AT1G21840	5.90273
AT1G21860	21.8345
AT1G21900	38.6398
AT1G21910	37.4557
AT1G21920	37.3182
AT1G21930	44.0233
AT1G21980	6.58298
AT1G22010	592.196
AT1G22015	126.796
AT1G22020	14.1173
AT1G22030	10.8493
AT1G22040	7.49996
AT1G22050	25.5006
AT1G22060	10.6435
AT1G22065	1.07159
AT1G22070	5.71333
AT1G22080	1.75071
AT1G22090	112.062
AT1G22100	4.06695
AT1G22110	41.8297
AT1G22130	103.922
AT1G22140	89.5657
AT1G22150	42.4595
AT1G22170	1.37832
AT1G22180	37.4848
AT1G22200	55.8549
AT1G22240	11.9226
AT1G22270	79.0507
AT1G22280	117.94
AT1G22300	531.109
AT1G22403	16.0737
AT1G22410	31.4147
AT1G22450	157.523
AT1G22470	2.87164
AT1G22500	8.52146
AT1G22510	31.1211
AT1G22520	82.5734
AT1G22530	78.9228
AT1G22540	6.64214
AT1G22620	17.1841
AT1G22660	5.9791
AT1G22700	11.5871
AT1G22730	17.762
AT1G22750	16.1546
AT1G22760	244.063
AT1G22770	11.8841
AT1G22780	356.35
AT1G22790	15.8497
AT1G22800	8.04371
AT1G22810	4.59993
AT1G22830	8.69401
AT1G22840	632.813
AT1G22850	7.88344
AT1G22860	7.43411
AT1G22882	85.2309
AT1G22920	66.4016
AT1G22930	158.655
AT1G22960	22.4467
AT1G22970	47.5161
AT1G22980	13.0096
AT1G23040	20.5248
AT1G23060	7.1534
AT1G23100	220.892
AT1G23110	24.1006
AT1G23150	54.5296
AT1G23180	8.85286
AT1G23190	61.7343
AT1G23210	4.11266
AT1G23220	1.37068
AT1G23230	23.101
AT1G23240	936.061
AT1G23250	337.638
AT1G23260	36.4492
AT1G23280	24.3952
AT1G23290	505.345
AT1G23300	464.755
AT1G23310	20.1821
AT1G23330	59.4197
AT1G23360	33.4681
AT1G23380	10.1928
AT1G23390	14.9407
AT1G23400	264.421
AT1G23410	273.58
AT1G23440	26.3989
AT1G23490	260.641
AT1G23500	5.88506
AT1G23510	302.356
AT1G23520	497.354
AT1G23550	165.991
AT1G23560	392.613
AT1G23570	5567.72
AT1G23580	433.283
AT1G23590	111.214
AT1G23600	153.022
AT1G23610	177.461
AT1G23640	55.2009
AT1G23645	32.8957
AT1G23650	143.662
AT1G23660	112.137
AT1G23670	200.235
AT1G23690	41.6717
AT1G23710	2.47665
AT1G23730	22.387
AT1G23740	22.1174
AT1G23750	58.7764
AT1G23760	20.4822
AT1G23770	3.34546
AT1G23780	9.50485
AT1G23790	12.0128
AT1G23800	58.0374
AT1G23820	75.4609
AT1G23830	2.20078
AT1G23860	43.5489
AT1G23870	10.2484
AT1G23880	11.451
AT1G23890	26.4816
AT1G23900	10.2051
AT1G23935	4.24384
AT1G23950	5.85066
AT1G23960	75.13
AT1G23970	8.38969
AT1G23980	11.9798
AT1G23995	11.7679
AT1G24020	28.7248
AT1G24030	2.04787
AT1G24040	2.19305
AT1G24050	58.0757
AT1G24068	35.5078
AT1G24095	52.4478
AT1G24100	29.7872
AT1G24120	31.5952
AT1G24140	22.0637
AT1G24150	13.594
AT1G24160	5.57636
AT1G24170	12.889
AT1G24180	85.4053
AT1G24200	7.07912
AT1G24210	2.49832
AT1G24240	47.2866
AT1G24260	102.583
AT1G24265	20.294
AT1G24267	40.1725
AT1G24280	6.76743
AT1G24300	9.38253
AT1G24340	12.8176
AT1G24350	37.7257
AT1G24360	184.026
AT1G24450	94.425
AT1G24460	201.567
AT1G24490	47.5131
AT1G24510	95.0777
AT1G24520	15.9358
AT1G24560	4.99239
AT1G24570	37.8362
AT1G24580	2.92075
AT1G24600	555.867
AT1G24610	267.814
AT1G24620	26.2506
AT1G24706	27.0871
AT1G24764	5.76524
AT1G24996	28.9418
AT1G25098	1.40028
AT1G25211	10.6075
AT1G25220	39.8801
AT1G25230	53.0031
AT1G25260	270.871
AT1G25280	5.98885
AT1G25290	37.7612
AT1G25300	28.2949
AT1G25320	7.35177
AT1G25330	1.70757
AT1G25350	86.4225
AT1G25370	8.78121
AT1G25380	47.6262
AT1G25420	5.91228
AT1G25460	13.2496
AT1G25470	104.759
AT1G25480	21.6198
AT1G25490	37.952
AT1G25520	23.4689
AT1G25540	67.7802
AT1G25550	5.01493
AT1G25682	7.43582
AT1G26110	108.225
AT1G26120	3.93616
AT1G26130	43.9517
AT1G26160	11.8851
AT1G26170	6.95445
AT1G26180	26.4738
AT1G26190	6.82176
AT1G26208	41.4983
AT1G26210	44.1171
AT1G26230	4.10213
AT1G26260	5.02574
AT1G26270	44.5951
AT1G26290	7.19694
AT1G26300	51.3037
AT1G26340	4.16949
AT1G26370	27.5351
AT1G26450	3.01657
AT1G26460	40.9644
AT1G26470	349.677
AT1G26480	13.6548
AT1G26515	2.92475
AT1G26520	3.48059
AT1G26550	187.681
AT1G26560	22.1185
AT1G26570	17.3062
AT1G26580	67.4268
AT1G26610	5.57379
AT1G26620	12.4228
AT1G26630	530.116
AT1G26640	11.1775
AT1G26650	12.9315
AT1G26660	26.9625
AT1G26665	27.557
AT1G26670	50.9371
AT1G26690	54.3307
AT1G26700	70.6609
AT1G26710	126.268
AT1G26720	126.005
AT1G26740	19.8829
AT1G26750	41.8527
AT1G26760	5.83519
AT1G26780	4.56733
AT1G26830	20.6816
AT1G26850	246.076
AT1G26880	657.575
AT1G26890	4.74374
AT1G26900	56.0692
AT1G26910	54.204
AT1G26930	11.6658
AT1G26940	36.3585
AT1G27000	57.2626
AT1G27045	7.74292
AT1G27050	12.0908
AT1G27070	9.30899
AT1G27080	2.82769
AT1G27090	61.8146
AT1G27100	23.8357
AT1G27150	27.2022
AT1G27190	9.31764
AT1G27290	61.0628
AT1G27300	60.1336
AT1G27310	84.7224
AT1G27320	34.1752
AT1G27330	390.686
AT1G27340	15.9915
AT1G27350	221.11
AT1G27360	12.2493
AT1G27385	32.9075
AT1G27390	108.106
AT1G27400	775.086
AT1G27410	11.4453
AT1G27430	23.5797
AT1G27435	360.529
AT1G27450	171.264
AT1G27460	30.7734
AT1G27470	6.66266
AT1G27510	7.55065
AT1G27520	69.183
AT1G27530	153.256
AT1G27540	15.5965
AT1G27580	5.41965
AT1G27595	9.84687
AT1G27600	36.1639
AT1G27630	22.6219
AT1G27650	23.6859
AT1G27680	97.8582
AT1G27690	9.34801
AT1G27695	40.1833
AT1G27700	29.6366
AT1G27710	10.2833
AT1G27720	10.3633
AT1G27730	59.1281
AT1G27750	20.5508
AT1G27752	5.24139
AT1G27760	25.3473
AT1G27770	2.28693
AT1G27840	5.89013
AT1G27850	2.09344
AT1G27860	104.921
AT1G27920	29.0681
AT1G27921	31.064
AT1G27930	55.4165
AT1G27950	7.68629
AT1G27970	69.8367
AT1G27980	21.6376
AT1G28060	111.398
AT1G28070	5.25806
AT1G28090	2.90834
AT1G28100	5.24446
AT1G28110	5.16051
AT1G28120	3.91399
AT1G28140	15.2692
AT1G28150	32.3336
AT1G28200	6.5132
AT1G28210	156.09
AT1G28250	8.58973
AT1G28270	25.5635
AT1G28320	2.2364
AT1G28340	7.01399
AT1G28350	10.2894
AT1G28375	379.035
AT1G28380	39.1534
AT1G28390	19.6067
AT1G28395	175.028
AT1G28410	20.8055
AT1G28420	133.935
AT1G28430	324.451
AT1G28440	35.1774
AT1G28490	72.5783
AT1G28500	3.92295
AT1G28510	2.27313
AT1G28520	2.18052
AT1G28540	39.8747
AT1G28550	23.2488
AT1G28560	17.2221
AT1G28580	12.1014
AT1G28685	2.7857
AT1G28695	15.2131
AT1G28700	7.07035
AT1G28710	95.2193
AT1G28715	9.95078
AT1G28815	9.76609
AT1G29010	14.9937
AT1G29030	26.3687
AT1G29040	93.2621
AT1G29050	22.4516
AT1G29070	25.0165
AT1G29071	2.02488
AT1G29090	124.246
AT1G29150	216.447
AT1G29200	26.6603
AT1G29220	41.8169
AT1G29250	206.591
AT1G29260	6.68579
AT1G29310	99.6995
AT1G29320	68.3483
AT1G29330	35.3259
AT1G29340	6.88231
AT1G29350	27.3739
AT1G29355	77.7629
AT1G29357	88.1526
AT1G29370	27.3839
AT1G29395	51.2309
AT1G29400	15.7999
AT1G29410	2.95726
AT1G29418	73.0692
AT1G29465	20.2347
AT1G29470	18.0626
AT1G29535	58.6633
AT1G29540	7.89846
AT1G29550	26.5557
AT1G29590	9.38904
AT1G29690	3.68491
AT1G29700	16.3076
AT1G29710	46.7094
AT1G29740	55.5247
AT1G29750	43.0401
AT1G29760	24.6414
AT1G29770	7.64273
AT1G29790	10.7271
AT1G29800	16.5889
AT1G29810	39.8963
AT1G29820	46.8139
AT1G29840	29.7235
AT1G29850	133.889
AT1G29880	37.0634
AT1G29890	7.41874
AT1G29900	53.9482
AT1G29920	14.3924
AT1G29930	129.738
AT1G29940	88.3762
AT1G29960	1.44592
AT1G29965	113.865
AT1G29970	113.366
AT1G29990	116.136
AT1G30000	14.1098
AT1G30010	20.857
AT1G30020	15.2605
AT1G30050	1.47086
AT1G30070	49.4538
AT1G30120	46.2516
AT1G30130	4.21526
AT1G30135	2.69204
AT1G30200	2.18858
AT1G30210	14.2683
AT1G30230	368.703
AT1G30240	6.27491
AT1G30270	7.75023
AT1G30290	5.52113
AT1G30300	21.9594
AT1G30320	3.62259
AT1G30350	44.2447
AT1G30380	75.7604
AT1G30400	14.6747
AT1G30410	14.6149
AT1G30420	25.8159
AT1G30450	13.3468
AT1G30460	14.7461
AT1G30470	14.1895
AT1G30473	44.3086
AT1G30475	43.8366
AT1G30480	52.3151
AT1G30500	10.2587
AT1G30510	24.614
AT1G30540	4.28971
AT1G30570	19.1885
AT1G30580	111.178
AT1G30590	129.984
AT1G30600	1.88182
AT1G30620	13.8655
AT1G30630	38.6687
AT1G30640	5.51704
AT1G30660	8.53672
AT1G30670	29.6082
AT1G30680	11.2607
AT1G30690	71.5905
AT1G30740	16.0391
AT1G30790	36.0156
AT1G30800	4.56412
AT1G30810	8.38835
AT1G30820	223.894
AT1G30825	58.7843
AT1G30845	17.0564
AT1G30880	126.48
AT1G30890	85.8883
AT1G30910	66.8882
AT1G30960	12.2425
AT1G30970	48.7634
AT1G31010	9.59209
AT1G31020	102.371
AT1G31070	3.51935
AT1G31095	9.99935
AT1G31120	4.79761
AT1G31130	39.2973
AT1G31150	6.26668
AT1G31160	61.9439
AT1G31163	8.72323
AT1G31170	42.11
AT1G31180	22.4777
AT1G31190	2.53833
AT1G31220	6.76977
AT1G31230	7.58365
AT1G31258	1.87466
AT1G31280	4.33759
AT1G31300	79.2957
AT1G31330	31.4661
AT1G31340	158.076
AT1G31360	11.4614
AT1G31410	5.4543
AT1G31420	17.972
AT1G31460	4.45624
AT1G31470	15.968
AT1G31480	14.6604
AT1G31490	12.2466
AT1G31500	7.76966
AT1G31600	34.647
AT1G31660	9.41003
AT1G31710	1.32232
AT1G31730	50.9393
AT1G31780	18.1255
AT1G31790	3.29203
AT1G31800	12.2822
AT1G31810	12.327
AT1G31812	781.343
AT1G31814	2.55944
AT1G31817	64.7343
AT1G31830	32.6439
AT1G31850	14.1324
AT1G31860	307.28
AT1G31870	22.927
AT1G31910	115.683
AT1G31930	17.5374
AT1G31950	20.2164
AT1G31970	1182.76
AT1G32050	251.844
AT1G32060	13.7618
AT1G32070	56.1923
AT1G32090	10.2909
AT1G32120	17.7912
AT1G32127	7.83432
AT1G32130	83.3951
AT1G32140	5.31887
AT1G32150	30.8413
AT1G32160	43.55
AT1G32172	1.42661
AT1G32180	12.7073
AT1G32200	35.3681
AT1G32210	456.581
AT1G32220	3.94825
AT1G32230	95.8788
AT1G32250	42.8461
AT1G32260	38.7576
AT1G32310	41.7795
AT1G32330	21.7081
AT1G32340	17.6659
AT1G32360	3.98098
AT1G32370	78.0711
AT1G32375	2.78658
AT1G32380	14.1862
AT1G32385	6.75644
AT1G32400	25.32
AT1G32415	8.96765
AT1G32440	35.1115
AT1G32460	79.5195
AT1G32470	24.7403
AT1G32490	40.4297
AT1G32500	19.0446
AT1G32520	35.6265
AT1G32530	63.5671
AT1G32550	31.5053
AT1G32580	58.4662
AT1G32610	4.19342
AT1G32630	11.483
AT1G32640	11.9796
AT1G32660	6.85675
AT1G32690	1.71951
AT1G32700	3.80469
AT1G32740	32.9066
AT1G32750	318.633
AT1G32760	12.9462
AT1G32790	5.01578
AT1G32810	76.7286
AT1G32870	44.1148
AT1G32920	13.1633
AT1G32928	4.45315
AT1G32940	58.9907
AT1G32990	6.00288
AT1G33040	136.914
AT1G33050	51.6515
AT1G33060	2.99044
AT1G33120	412.363
AT1G33140	493.079
AT1G33170	13.9086
AT1G33230	18.6926
AT1G33265	36.108
AT1G33270	223.871
AT1G33290	27.3973
AT1G33330	22.9221
AT1G33360	38.4316
AT1G33390	14.1379
AT1G33410	102.815
AT1G33415	885.801
AT1G33430	824.082
AT1G33470	5.20115
AT1G33480	22.3335
AT1G33490	107.57
AT1G33520	48.612
AT1G33590	1.70693
AT1G33612	308.927
AT1G33615	375.948
AT1G33640	7.29253
AT1G33680	45.0323
AT1G33700	52.859
AT1G33710	1.73496
AT1G33770	117.374
AT1G33780	46.4517
AT1G33810	50.6879
AT1G33970	28.1667
AT1G33980	78.6664
AT1G33990	3.63904
AT1G34000	2.30987
AT1G34010	32.0175
AT1G34020	44.7646
AT1G34030	298.751
AT1G34060	7.09416
AT1G34065	6.22231
AT1G34110	9.50942
AT1G34130	29.3466
AT1G34160	138.26
AT1G34180	41.1859
AT1G34190	13.803
AT1G34200	6.50482
AT1G34210	6.64274
AT1G34220	41.8051
AT1G34260	2.48696
AT1G34270	13.2379
AT1G34300	15.1201
AT1G34315	75.1935
AT1G34317	37.3256
AT1G34320	41.9782
AT1G34340	186.302
AT1G34350	167.114
AT1G34355	42.0604
AT1G34360	2.54717
AT1G34370	16.7241
AT1G34380	51.687
AT1G34392	12.3233
AT1G34418	8.41969
[truncated: 12,394 more rows]

## Sheet: Supplementary Table 4
Genes expressed in the TCP stage of pollen development in Arabidopsis detected using the SA RNA-Seq protocol (TPM ≥ 2 in at least two biological replicates)
Gene	ave TPM
AT1G01050	21.4938
AT1G01060	5.41735
AT1G01090	11.0857
AT1G01140	20.6711
AT1G01190	3.23188
AT1G01230	5.16604
AT1G01260	1.61123
AT1G01310	844.662
AT1G01320	118.053
AT1G01340	5.15605
AT1G01360	2.23199
AT1G01460	179.027
AT1G01490	1.93304
AT1G01500	137.269
AT1G01580	1.73597
AT1G01650	3.5746
AT1G01725	6.59435
AT1G01770	310.568
AT1G01780	1199.54
AT1G01880	16.9207
AT1G01920	3.07614
AT1G01930	3.47785
AT1G01980	423.812
AT1G02000	741.62
AT1G02010	48.6787
AT1G02020	2.90016
AT1G02030	1.51937
AT1G02040	16.3381
AT1G02080	5.36105
AT1G02090	4.56981
AT1G02100	2.60247
AT1G02140	17.5648
AT1G02160	6.25636
AT1G02170	28.367
AT1G02180	2.22396
AT1G02305	5.10169
AT1G02350	3.11996
AT1G02410	1.58662
AT1G02500	22.3695
AT1G02660	87.779
AT1G02770	2.35273
AT1G02780	2.04858
AT1G02790	3486.99
AT1G02840	18.4913
AT1G02970	2.43925
AT1G02990	5.04213
AT1G03050	877.087
AT1G03055	136.266
AT1G03060	22.409
AT1G03070	47.8229
AT1G03120	2.4617
AT1G03140	8.12958
AT1G03150	2.90944
AT1G03210	3.53732
AT1G03250	20.6534
AT1G03270	5.54512
AT1G03280	8.05649
AT1G03370	6.95619
AT1G03457	49.2425
AT1G03540	2.80663
AT1G03545	8.64749
AT1G03550	26.1442
AT1G03610	53.1143
AT1G03620	15.1423
AT1G03687	6.2479
AT1G03710	6.06143
AT1G03900	48.946
AT1G03920	93.1729
AT1G03930	7.5537
AT1G03960	5.24021
AT1G04000	4.4011
AT1G04047	2.8072
AT1G04090	9.82134
AT1G04120	2.67849
AT1G04140	6.41306
AT1G04160	12.173
AT1G04210	2.05184
AT1G04260	9.61612
AT1G04270	3.2408
AT1G04290	145.985
AT1G04295	118.541
AT1G04300	33.0328
AT1G04340	12.5134
AT1G04420	4.02871
AT1G04440	2.35479
AT1G04450	106.697
AT1G04470	201.378
AT1G04480	4.1337
AT1G04500	12.2726
AT1G04513	2.11075
AT1G04540	470.722
AT1G04555	2.06098
AT1G04570	19.3052
AT1G04600	31.9817
AT1G04625	4.1256
AT1G04670	21.7305
AT1G04700	80.5731
AT1G04710	8.07936
AT1G04733	2.20415
AT1G04760	73.3483
AT1G04770	17.4473
AT1G04790	4.94354
AT1G04820	202.425
AT1G04860	2.40781
AT1G04880	42.8592
AT1G04887	209.159
AT1G04890	29.0025
AT1G04900	1.16655
AT1G04933	6.92517
AT1G04967	433.366
AT1G04973	8.99882
AT1G04985	104.05
AT1G04990	4.66692
AT1G05020	19.6136
AT1G05043	5.3457
AT1G05060	9.50243
AT1G05120	10.1511
AT1G05147	5.91845
AT1G05163	2.5311
AT1G05167	14.4954
AT1G05173	6.31611
AT1G05270	6.53913
AT1G05277	7.93951
AT1G05333	29.3487
AT1G05350	9.76305
AT1G05360	4.84905
AT1G05380	37.6164
AT1G05385	2.38525
AT1G05397	1.86609
AT1G05553	6.10388
AT1G05557	4.79547
AT1G05577	1.83869
AT1G05580	703.21
AT1G05630	28.5106
AT1G05780	1.7847
AT1G05785	1.7555
AT1G05790	16.1521
AT1G05820	65.5097
AT1G05857	2.9006
AT1G05890	10.7754
AT1G05910	4.72541
AT1G05940	3.64694
AT1G05960	103.602
AT1G05963	1.64755
AT1G06050	8.80148
AT1G06093	2.84443
AT1G06097	3.54914
AT1G06240	1.42101
AT1G06290	10.2261
AT1G06323	51.0545
AT1G06410	7.12435
AT1G06450	2.49786
AT1G06460	5.09917
AT1G06470	3.52753
AT1G06530	11.0083
AT1G06540	30.3466
AT1G06573	40.986
AT1G06700	213.589
AT1G06750	19.2379
AT1G06770	5.56264
AT1G06790	3.48342
AT1G06800	14.9869
AT1G06850	4.29373
AT1G06890	125.238
AT1G06900	18.2475
AT1G06960	6.78488
AT1G06970	10.4224
AT1G07030	6.88657
AT1G07080	6.2515
AT1G07110	7.57386
AT1G07140	3.952
AT1G07170	3.56358
AT1G07187	3.07673
AT1G07203	2.84587
AT1G07210	8.86101
AT1G07220	14.2665
AT1G07270	11.002
AT1G07310	10.5401
AT1G07330	62.7927
AT1G07350	3.06769
AT1G07360	3.35517
AT1G07410	26.9516
AT1G07467	4.29261
AT1G07470	4.38229
AT1G07473	1.93062
AT1G07477	7.93378
AT1G07480	11.7532
AT1G07510	5.55015
AT1G07540	2.52185
AT1G07590	32.2734
AT1G07600	7.29233
AT1G07603	8.00303
AT1G07645	84.8659
AT1G07660	2.25152
AT1G07700	7.60907
AT1G07725	6.73359
AT1G07728	7.08946
AT1G07733	2.98379
AT1G07823	152.395
AT1G07877	6.25757
AT1G07893	8.59615
AT1G07920	7.15366
AT1G07940	11.7765
AT1G07960	6.20457
AT1G07963	11.6764
AT1G07990	1.86368
AT1G08000	1.85061
AT1G08003	6.23066
AT1G08005	1.78504
AT1G08030	24.354
AT1G08037	13.5431
AT1G08040	7.56399
AT1G08130	2.30261
AT1G08135	10.2157
AT1G08140	200.901
AT1G08150	103.981
AT1G08170	11.1337
AT1G08190	59.1488
AT1G08200	64.3272
AT1G08260	4.50455
AT1G08270	10.998
AT1G08417	8.94372
AT1G08420	15.1763
AT1G08460	9.34743
AT1G08480	13.3713
AT1G08510	92.2081
AT1G08600	14.8146
AT1G08620	3.18693
AT1G08680	1.63518
AT1G08723	1.83512
AT1G08727	930.798
AT1G08730	13.2565
AT1G08770	50.0665
AT1G08803	5701.35
AT1G08830	3.59763
AT1G08840	1.87699
AT1G08860	7.51483
AT1G09035	6.25864
AT1G09050	2.32494
AT1G09070	18.8587
AT1G09085	66.0915
AT1G09140	7.63408
AT1G09145	40.3177
AT1G09150	8.86867
AT1G09170	8.88597
AT1G09200	2.18193
AT1G09265	3.36975
AT1G09270	5.88694
AT1G09287	11.1116
AT1G09297	6.84614
AT1G09320	2.35671
AT1G09330	33.1802
AT1G09340	9.03951
AT1G09363	13.7678
AT1G09417	25.6709
AT1G09447	3.66332
AT1G09453	17.5931
AT1G09485	2.26932
AT1G09543	145.486
AT1G09565	4.98037
AT1G09575	2.07888
AT1G09580	7.18053
AT1G09595	48.4009
AT1G09600	28.199
AT1G09655	20.7537
AT1G09765	1.87807
AT1G09770	8.95112
AT1G09773	1.61591
AT1G09775	6.45014
AT1G09793	1.73082
AT1G09794	5.14331
AT1G09795	1.61566
AT1G09797	3.66846
AT1G09800	2.20415
AT1G09815	13.2227
AT1G09855	2.88346
AT1G09875	7.18656
AT1G09897	102.91
AT1G09905	2.25576
AT1G09920	9.21663
AT1G09927	12.1001
AT1G09940	92.2719
AT1G09970	7.23125
AT1G09980	11.0577
AT1G09997	16.7683
AT1G10070	115.811
AT1G10090	20.9047
AT1G10150	6.26648
AT1G10155	7.21783
AT1G10170	16.4487
AT1G10290	4.10987
AT1G10385	1.55074
AT1G10390	3.44498
AT1G10410	9.84415
AT1G10430	2.46354
AT1G10450	12.3151
AT1G10470	15.5209
AT1G10490	1.94584
AT1G10500	3.9976
AT1G10580	7.33575
AT1G10590	21.2072
AT1G10600	13.0497
AT1G10610	18.8808
AT1G10620	22.0432
AT1G10630	8.33724
AT1G10650	11.6171
AT1G10660	102.804
AT1G10670	16.2452
AT1G10680	14.2368
AT1G10720	14.5345
AT1G10740	244.4
AT1G10770	14604.4
AT1G10850	2.91788
AT1G10865	12.6247
AT1G10890	34.154
AT1G10940	31.3753
AT1G10950	7.60913
AT1G10970	2.34102
AT1G11040	13.7741
AT1G11110	3.92663
AT1G11175	15.55
AT1G11190	16.1823
AT1G11240	222.255
AT1G11250	233.88
AT1G11380	3.94223
AT1G11390	16.9908
AT1G11400	15.3225
AT1G11475	5.50512
AT1G11480	75.4995
AT1G11510	3.01073
AT1G11572	93.3813
AT1G11610	39.3813
AT1G11650	16.0393
AT1G11660	6.80085
AT1G11765	5868.65
AT1G11770	492.1
AT1G11780	267.416
AT1G11785	7.25026
AT1G11800	7.95807
AT1G11840	7.86844
AT1G11890	17.6948
AT1G11905	3.74824
AT1G11940	6.18961
AT1G11990	71.395
AT1G12013	2.27139
AT1G12070	158.391
AT1G12080	3.75865
AT1G12120	9.60711
AT1G12140	11.8767
AT1G12150	15.0832
AT1G12240	41.1545
AT1G12310	68.6844
AT1G12320	71.5264
AT1G12360	24.2253
AT1G12370	44.4963
AT1G12390	20.5665
AT1G12420	12.8829
AT1G12450	143.164
AT1G12550	3.01872
AT1G12570	1.51784
AT1G12600	2.68109
AT1G12640	7.11279
AT1G12680	12.277
AT1G12750	34.3544
AT1G12760	19.8212
AT1G12780	7.50696
AT1G12810	34.4385
AT1G12820	1.79254
AT1G12840	6.84742
AT1G12880	19.4311
AT1G12910	7.80786
AT1G12950	3.15909
AT1G12970	6.18992
AT1G12990	9.75819
AT1G13320	2.72025
AT1G13350	26.591
AT1G13360	7.57129
AT1G13460	8.60159
AT1G13560	6.34954
AT1G13640	8.79407
AT1G13780	3.33727
AT1G13880	1.0606
AT1G13890	90.9728
AT1G13900	54.72
AT1G13950	54.9945
AT1G13960	9.70992
AT1G13970	629.925
AT1G13980	7.18887
AT1G14000	7.68621
AT1G14010	33.7497
AT1G14020	7.37917
AT1G14030	1.62146
AT1G14200	6.10138
AT1G14230	2.46112
AT1G14260	7.42901
AT1G14270	7.03122
AT1G14290	123.879
AT1G14320	43.3252
AT1G14360	13.7966
AT1G14400	17.1038
AT1G14420	876.543
AT1G14430	9.87636
AT1G14450	34.1143
AT1G14453	16.9216
AT1G14530	21.3792
AT1G14560	32.2643
AT1G14580	2.50989
AT1G14590	8.33633
AT1G14642	1.65651
AT1G14650	2.38519
AT1G14670	3.64385
AT1G14680	2.45213
AT1G14685	10.4546
AT1G14686	11.1861
AT1G14755	19.1084
AT1G14830	9.56801
AT1G14970	18.4714
AT1G15020	10.727
AT1G15030	7.61039
AT1G15040	24.3959
AT1G15060	12.03
AT1G15100	2.34272
AT1G15120	9.55571
AT1G15130	3.15706
AT1G15140	5.01134
AT1G15170	2.66105
AT1G15230	75.9796
AT1G15240	3.63924
AT1G15270	11.5524
AT1G15310	14.2937
AT1G15350	128.969
AT1G15370	26.8957
AT1G15380	48.6831
AT1G15405	2.5311
AT1G15410	1765.24
AT1G15415	3322.76
AT1G15430	29.5604
AT1G15460	2.3851
AT1G15470	90.9093
AT1G15490	12.5827
AT1G15500	3.41312
AT1G15690	29.4249
AT1G15750	4.11276
AT1G15772	6.44028
AT1G15780	5.07595
AT1G15790	1.93893
AT1G15800	11.5918
AT1G15810	2.29069
AT1G15880	64.5321
AT1G15920	123.858
AT1G15940	5.15305
AT1G15980	2.49511
AT1G15990	2.95007
AT1G16170	101.07
AT1G16180	34.6471
AT1G16210	7.44258
AT1G16240	118.099
AT1G16250	1.80079
AT1G16270	7.107
AT1G16280	6.1451
AT1G16290	27.2784
AT1G16360	48.4614
AT1G16370	2.96925
AT1G16380	12.6518
AT1G16560	7.67637
AT1G16700	16.0142
AT1G16760	47.7459
AT1G16790	1.34968
AT1G16810	2.11165
AT1G16820	3.09212
AT1G16825	41.5816
AT1G16840	21.592
AT1G16890	29.0267
AT1G17080	25.2212
AT1G17130	4.28777
AT1G17145	12.8094
AT1G17280	23.0368
AT1G17290	20.8885
AT1G17410	6.02621
AT1G17440	2.66252
AT1G17455	22.708
AT1G17470	1.97698
AT1G17490	45.4191
AT1G17520	3.11224
AT1G17530	12.0653
AT1G17540	291.942
AT1G17550	2.05677
AT1G17710	3.91779
AT1G17720	19.5389
AT1G17730	8.9608
AT1G17780	3.73074
AT1G17810	13.1027
AT1G17820	29.3487
AT1G17880	10.7815
AT1G17890	5.20059
AT1G17950	11.6661
AT1G18030	2.31013
AT1G18070	5.5738
AT1G18150	45.7574
AT1G18180	22.2907
AT1G18260	4.2969
AT1G18300	72.28
AT1G18410	19.5354
AT1G18415	8.04068
AT1G18420	5.90001
AT1G18480	2.24363
AT1G18530	6.10325
AT1G18540	7.84803
AT1G18680	12.5354
AT1G18690	2.61172
AT1G18720	3.84677
AT1G18750	56.1631
AT1G18940	2.56549
AT1G18990	247.855
AT1G19090	8.11544
AT1G19100	3.68029
AT1G19110	55.0419
AT1G19140	5.50524
AT1G19310	14.4214
AT1G19394	11.9566
AT1G19396	22.7986
AT1G19397	1.96895
AT1G19400	4.11384
AT1G19450	20.8931
AT1G19500	996.705
AT1G19570	3.60814
AT1G19640	119.752
AT1G19650	11.2259
AT1G19660	5.10319
AT1G19680	11.219
AT1G19690	5.4181
AT1G19730	1.71432
AT1G19770	4.89825
AT1G19780	41.738
AT1G19850	1.73171
AT1G19860	2.73092
AT1G19890	22.1018
AT1G19910	139.636
AT1G19920	3.69324
AT1G19940	25.3077
AT1G19970	12.7286
AT1G19990	19.3669
AT1G20080	14.5559
AT1G20100	50.6023
AT1G20110	4.48236
AT1G20130	1.92809
AT1G20140	5.12318
AT1G20220	27.0651
AT1G20225	9.52957
AT1G20260	4.58724
AT1G20280	2.13339
AT1G20430	1.77235
AT1G20440	45.8832
AT1G20450	39.1468
AT1G20460	11.617
AT1G20470	3.92598
AT1G20490	18.9555
AT1G20580	3.46347
AT1G20620	3.83716
AT1G20630	123.818
AT1G20670	7.25733
AT1G20760	6.36321
AT1G20840	9.10178
AT1G20880	5.14165
AT1G20890	8.08128
AT1G20920	101.203
AT1G20930	2.72893
AT1G20970	36.6142
AT1G21000	3.33183
AT1G21010	1.90791
AT1G21070	7.09905
AT1G21080	10.4212
AT1G21140	5.07216
AT1G21160	10.2176
AT1G21370	6.36766
AT1G21630	6.06317
AT1G21660	30.219
AT1G21695	3.38315
AT1G21722	3.05439
AT1G21760	5.89674
AT1G21770	5.75936
AT1G21790	12.7846
AT1G21900	7.73796
AT1G22020	3.09607
AT1G22110	68.7401
AT1G22130	40.7705
AT1G22140	11.8104
AT1G22200	364.767
AT1G22300	84.1732
AT1G22403	7.4073
AT1G22450	1.96932
AT1G22460	16.7228
AT1G22520	2.05668
AT1G22650	9.3943
AT1G22720	2.7886
AT1G22730	61.8612
AT1G22750	14.3087
AT1G22840	2.10334
AT1G22850	1.10763
AT1G22910	2.96385
AT1G22930	8.62149
AT1G22950	10.821
AT1G23030	3.99935
AT1G23100	2.07377
AT1G23150	183.674
AT1G23260	10.7653
AT1G23350	538.039
AT1G23490	188.873
AT1G23530	22.3871
AT1G23540	98.2897
AT1G23730	6.79298
AT1G23750	44.2054
AT1G23900	1.39811
AT1G23960	14.2344
AT1G24050	73.5644
AT1G24110	7.43126
AT1G24180	39.5577
AT1G24300	5.6802
AT1G24330	21.3393
AT1G24340	2.37679
AT1G24350	6.80023
AT1G24405	172.108
AT1G24440	6.80092
AT1G24510	5.14306
AT1G24520	7693.01
AT1G24560	3.43493
AT1G24610	8.11171
AT1G24620	191.645
AT1G25240	729.124
AT1G25380	3.46342
AT1G25400	4.45037
AT1G25490	5.30487
AT1G25540	20.5787
AT1G25682	1.9837
AT1G26120	5.7594
AT1G26130	13.9899
AT1G26180	36.7662
AT1G26300	3.45613
AT1G26320	45.6327
AT1G26440	7.80624
AT1G26470	44.4975
AT1G26480	278.634
AT1G26558	3.80847
AT1G26560	9.22824
AT1G26580	7.10222
AT1G26600	2.0175
AT1G26630	75.0924
AT1G26665	10.0439
AT1G26670	40.2516
AT1G26830	13.2368
AT1G26840	60.3251
AT1G26850	42.0665
AT1G26880	2.54196
AT1G27000	2.49724
AT1G27290	32.7942
AT1G27300	4.91858
AT1G27310	6.08586
AT1G27330	334.835
AT1G27340	8.88429
AT1G27350	149.721
AT1G27385	7.79857
AT1G27430	3.26428
AT1G27500	34.0694
AT1G27520	4.77748
AT1G27530	49.2985
AT1G27540	10.4766
AT1G27630	15.8754
AT1G27650	13.6871
AT1G27695	2.778
AT1G27700	49.4527
AT1G27720	9.38106
AT1G27760	10.3278
AT1G27930	13.2362
AT1G27970	10.3747
AT1G28060	5.76364
AT1G28120	1.76719
AT1G28200	8.32628
AT1G28270	1647.55
AT1G28305	381.224
AT1G28306	533.289
AT1G28335	736.04
AT1G28410	1.81802
AT1G28420	8.37424
AT1G28490	7.34065
AT1G28540	93.8621
AT1G28550	90.5969
AT1G28560	188.176
AT1G28765	2.42067
AT1G28960	81.3655
AT1G29060	3.29242
AT1G29120	13.5495
AT1G29140	1394.98
AT1G29200	3.98297
AT1G29220	7.78272
AT1G29230	3.52846
AT1G29310	23.7182
AT1G29330	9.91963
AT1G29340	21.4052
AT1G29395	8.69565
AT1G29590	2.39858
AT1G29630	12.0009
AT1G29750	24.6204
AT1G29760	2.23489
AT1G29800	4.19584
AT1G29810	9.04226
AT1G29850	24.1782
AT1G29970	73.2592
AT1G30050	13.2479
AT1G30120	4.2411
AT1G30200	3.41334
AT1G30270	9.4986
AT1G30450	4.04856
AT1G30470	4.16114
AT1G30473	3.9385
AT1G30475	4.18449
AT1G30480	2.08507
AT1G30540	13.4859
AT1G30620	10.2194
AT1G30710	240.896
AT1G30800	1.99928
AT1G30810	3.35569
AT1G30890	2.86268
AT1G30970	2.92086
AT1G31020	1.59418
AT1G31070	20.9041
AT1G31160	2.82302
AT1G31175	2.12935
AT1G31258	1.71705
AT1G31300	4.23299
AT1G31340	3.17657
AT1G31710	18.4166
AT1G31730	2.40406
AT1G31750	242.348
AT1G31780	1.65045
AT1G31810	1.42448
AT1G31812	14.8442
AT1G31814	2.82038
AT1G31830	7.80242
AT1G31910	10.6328
AT1G31970	2.16543
AT1G31990	35.9201
AT1G32120	123.606
AT1G32130	10.7378
AT1G32170	22.5684
AT1G32210	2.17709
AT1G32220	51.6789
AT1G32230	20.5515
AT1G32260	7.85873
AT1G32310	1.85785
AT1G32360	3.30647
AT1G32380	29.3574
AT1G32400	19.5572
AT1G32460	40.6084
AT1G32530	3.45898
AT1G32740	3.58974
AT1G32750	13.0089
AT1G32928	103.187
AT1G33040	2.56888
AT1G33050	45.9041
AT1G33120	3.90789
AT1G33140	5.20224
AT1G33170	8.19682
AT1G33250	30.4227
AT1G33270	6.83549
AT1G33290	9.90652
AT1G33330	7.70716
AT1G33360	22.1004
AT1G33415	4.1819
AT1G33520	14.3161
AT1G33770	65.6697
AT1G33780	30.0428
AT1G34095	624.47
AT1G34150	9.59949
AT1G34190	17.9259
AT1G34220	3.036
AT1G34260	3.91937
AT1G34340	3.80842
AT1G34360	3.81029
AT1G34440	21.7754
AT1G34630	3.1015
AT1G34640	2.19366
AT1G34780	24.9914
AT1G35160	208.265
AT1G35190	71.8772
AT1G35220	3.40432
AT1G35340	3.08365
AT1G35490	1339.47
AT1G35510	4.00807
AT1G35530	13.0242
AT1G35540	27.7744
AT1G35545	15.8357
AT1G35670	25.3887
AT1G35710	2.69021
AT1G35720	3.90733
AT1G36050	194.02
AT1G36370	2.64169
AT1G36380	3.23878
AT1G36730	16.9798
AT1G36922	2.20002
AT1G36980	43.452
AT1G37113	7.63135
AT1G42190	2.4514
AT1G42990	14.4582
AT1G43190	2.49083
AT1G43630	23.01
AT1G43670	123.521
AT1G43690	7.59588
AT1G43700	3.88831
AT1G43710	90.523
AT1G43890	18.1115
AT1G44000	173.414
AT1G44100	18.4972
AT1G44120	28.4287
AT1G44125	7.84406
AT1G44130	2.33608
AT1G44160	131.761
AT1G44170	6.21385
AT1G44542	2.25244
AT1G44770	30.8425
AT1G44820	4.08851
AT1G44960	5.93111
AT1G45050	25.1904
AT1G45145	14.7761
AT1G45160	19.0803
AT1G45474	6.53954
AT1G45545	7.61733
AT1G45976	15.3823
AT1G47200	10.5049
AT1G47230	2.88486
AT1G47270	193.77
AT1G47278	508.073
AT1G47280	789.408
AT1G47380	52.2028
AT1G47389	10.4239
AT1G47410	6.086
AT1G47420	18.8618
AT1G47490	7.92978
AT1G47495	2.21762
AT1G47500	12.1051
AT1G47550	2.73655
AT1G47720	13.0885
AT1G47750	21.5811
AT1G47760	2.52426
AT1G47770	1.95976
AT1G47830	3.9685
AT1G47980	2.2064
AT1G47990	1.89677
AT1G48020	2286.7
AT1G48030	5.53832
AT1G48090	11.8132
AT1G48100	8.13391
AT1G48110	4.77395
AT1G48140	13.8617
AT1G48160	4.57709
AT1G48200	4.69641
AT1G48240	5.60514
AT1G48300	131.789
AT1G48310	23.3142
AT1G48315	2.129
AT1G48320	1.56235
AT1G48330	3.26796
AT1G48380	1.29411
AT1G48440	8.92585
AT1G48450	8.63715
AT1G48590	249.794
AT1G48600	17.9897
AT1G48630	1.40388
AT1G48740	53.0913
AT1G48790	7.63588
AT1G48850	8.19935
AT1G48900	9.21303
AT1G48920	1.61411
AT1G48950	3.26002
AT1G49140	42.0942
AT1G49160	5.00149
AT1G49240	101.484
AT1G49270	69.5647
AT1G49290	128.003
AT1G49300	3.0761
AT1G49340	35.0927
AT1G49405	3.36615
AT1G49490	455.468
AT1G49700	3.23457
AT1G49740	3.85189
AT1G49950	6.54153
AT1G50010	554.497
AT1G50020	6.23627
AT1G50220	2.61107
AT1G50290	215.098
AT1G50370	4.20047
AT1G50480	4.57442
AT1G50490	19.6945
AT1G50610	76.5106
AT1G50620	2.27543
AT1G50640	38.0305
AT1G50660	2.20838
AT1G50670	13.3049
AT1G50690	5.38151
AT1G50740	15.8493
AT1G50745	4.85172
AT1G50820	8.83533
AT1G50990	33.3999
AT1G51060	14.6708
AT1G51200	122.639
AT1G51250	871.486
AT1G51260	27.2248
AT1G51340	4.26681
AT1G51350	22.6995
AT1G51390	4.91682
AT1G51410	102.315
AT1G51490	15.3158
AT1G51510	7.92228
AT1G51590	1.3757
AT1G51600	4.28401
AT1G51650	23.8392
AT1G51730	5.18837
AT1G51740	14.4452
AT1G51915	120.131
AT1G51920	1.71284
AT1G51980	12.51
AT1G52230	22.6643
AT1G52240	119.201
AT1G52270	2.54075
AT1G52280	10.4006
AT1G52300	24.5492
AT1G52343	38.7972
AT1G52500	9.32799
AT1G52510	3.08205
AT1G52570	29.3833
AT1G52580	266.97
AT1G52590	181.901
AT1G52680	1138.95
AT1G52825	1.96582
AT1G52920	7.85378
AT1G53170	12.0395
AT1G53190	241.857
AT1G53290	8.76338
AT1G53320	174.601
AT1G53400	37.6919
AT1G53500	89.4719
AT1G53510	37.5926
AT1G53710	2.3482
AT1G53720	3.04746
AT1G53760	1.52616
AT1G53910	8.30158
AT1G54060	2.72828
AT1G54070	6241.25
AT1G54080	11.1249
AT1G54100	1.62232
AT1G54115	5.48478
AT1G54130	23.2571
AT1G54140	2.60001
AT1G54170	13.8328
AT1G54210	4.18883
AT1G54215	55.0595
AT1G54217	28.2539
AT1G54260	15.5758
AT1G54280	105.587
AT1G54290	473.091
AT1G54310	14.2034
AT1G54320	57.6715
AT1G54410	170.328
AT1G54460	34.7247
AT1G54520	10.0367
AT1G54530	6.87972
AT1G54560	7.38558
AT1G54580	1.60842
AT1G54630	3.83108
AT1G54710	13.1126
AT1G54740	13.5463
AT1G54830	19.5495
AT1G54840	4.96857
AT1G54920	74.6569
AT1G55000	37.5712
AT1G55080	9.27471
AT1G55170	4.38256
AT1G55190	13.5819
AT1G55250	2.97663
AT1G55300	5.58939
AT1G55310	6.79184
AT1G55330	31.9629
AT1G55335	30.8502
AT1G55460	4.73149
AT1G55520	23.6428
AT1G55530	26.0117
AT1G55535	19.0072
AT1G55560	2147.69
AT1G55570	726.054
AT1G55590	2.26111
AT1G55675	3.72247
AT1G55680	32.8265
AT1G55960	10.4581
AT1G56180	8.86669
AT1G56200	5.37241
AT1G56280	67.6129
AT1G56300	9.98377
AT1G56330	18.4113
AT1G56340	1.40682
AT1G56560	11.2363
AT1G56590	3.6252
AT1G56610	4.88952
AT1G56612	4.16667
AT1G56660	21.6491
AT1G57550	36.4055
AT1G57680	138.708
AT1G57765	4.83289
AT1G58030	111.841
AT1G58080	8.84122
AT1G58120	1032.23
AT1G58200	3.78425
AT1G58215	5.10201
AT1G58290	21.2571
AT1G58350	3.00464
AT1G58520	3.00791
AT1G59610	4.64664
AT1G59675	2.11586
AT1G59700	11.9691
AT1G59820	11.0597
AT1G59830	4.78156
AT1G59890	12.1449
AT1G60200	12.5239
AT1G60240	77.3547
AT1G60410	28.2247
AT1G60440	2.37358
AT1G60590	10.4054
AT1G60610	17.5013
AT1G60710	1.44301
AT1G60740	20727.1
AT1G60760	118.506
AT1G60780	15.5756
AT1G60860	2.66622
AT1G61080	7.55353
AT1G61140	9.9741
AT1G61210	2.13853
AT1G61215	6.03121
AT1G61280	3.66442
AT1G61290	203.512
AT1G61563	31030.1
AT1G61565	31196.6
AT1G61566	11471
AT1G61620	6.18463
AT1G61690	2.45222
AT1G61700	2.4869
AT1G61770	98.8504
AT1G61780	28.6816
AT1G61790	52.6145
AT1G61850	12.6367
AT1G61860	382.464
AT1G62040	7.93353
AT1G62200	32.6956
AT1G62250	7.38387
AT1G62305	7.09171
AT1G62310	1.57419
AT1G62390	4.98525
AT1G62450	124.027
AT1G62480	5.33736
AT1G62600	5.74683
AT1G62680	3.00357
AT1G62820	6.91928
AT1G62940	1.73402
AT1G62950	2.12177
AT1G62960	30.532
AT1G63000	297.882
AT1G63010	1.48362
AT1G63060	189.72
AT1G63090	7.40435
AT1G63170	16.3037
AT1G63190	1.6092
AT1G63220	179.565
AT1G63440	3.67418
AT1G63640	52.2967
AT1G63770	1.8466
AT1G63830	6.1479
AT1G63930	41.4476
AT1G64040	5.31708
AT1G64090	2.35203
AT1G64110	3.85012
AT1G64140	24.7008
AT1G64200	146.196
AT1G64230	179.89
AT1G64235	77.42
AT1G64300	38.6711
AT1G64320	33.4895
AT1G64420	1.61435
AT1G64430	2.46597
AT1G64460	16.5924
AT1G64572	8.94195
AT1G64584	5.4193
AT1G64600	15.8749
AT1G64610	29.4762
AT1G64630	329.251
AT1G64640	26.1556
AT1G64720	4.48078
AT1G64740	1568
AT1G64750	353.9
AT1G64760	2.11933
AT1G64790	24.9825
AT1G64795	1.94792
AT1G64800	19.4996
AT1G64980	177.513
AT1G64990	2.88583
AT1G65000	3.19158
AT1G65113	51.4573
AT1G65220	33.0592
AT1G65230	28.4713
AT1G65240	63.2165
AT1G65430	26.5388
AT1G65440	20.7906
AT1G65490	4.54858
AT1G65520	2.62958
AT1G65590	39.9948
AT1G65660	12.6051
AT1G65700	1.97291
AT1G65720	67.8652
AT1G65840	93.0792
AT1G65960	17655
AT1G65970	22861.3
AT1G65980	416.559
AT1G66210	247.76
AT1G66235	10.2499
AT1G66240	8.5725
AT1G66260	38.1793
AT1G66300	1.90248
AT1G66370	4.98631
AT1G66410	3.82402
AT1G66500	23.6436
AT1G66580	32.8406
AT1G66730	5.70032
AT1G66740	2.44587
AT1G66800	3.07465
AT1G66900	13.0144
AT1G67050	4.57371
AT1G67070	3.33786
AT1G67090	4.77319
AT1G67160	5.84534
AT1G67190	22.4095
AT1G67280	2.69391
AT1G67290	1608.19
AT1G67325	3.42551
AT1G67350	34.2415
AT1G67360	2.63718
AT1G67365	15.1028
AT1G67370	4.02131
AT1G67410	2.50385
AT1G67480	393.362
AT1G67530	16.2432
AT1G67540	17.686
AT1G67570	17.5993
AT1G67580	6.78945
AT1G67623	3.70139
AT1G67630	1.70186
AT1G67680	5.96666
AT1G67750	3.93855
AT1G67785	7.56102
AT1G67790	2.30197
AT1G67792	2.34678
AT1G67810	156.829
AT1G67850	10.4071
AT1G68000	12.8312
AT1G68080	23.4075
AT1G68090	57.4722
AT1G68110	1097.96
AT1G68140	27.8643
AT1G68185	4.44248
AT1G68370	14.6303
AT1G68540	1.44857
AT1G68580	3.00268
AT1G68610	251.534
AT1G68630	31.0079
AT1G68640	7.48661
AT1G68660	5.39226
AT1G68680	7.52126
AT1G68710	5.22978
AT1G68830	15.5965
AT1G68862	2.48973
AT1G68872	3.31087
AT1G68875	1.73171
AT1G69030	29.2591
AT1G69050	79.5031
AT1G69220	7.15108
AT1G69280	9.4088
AT1G69325	4.92025
AT1G69330	32.2804
AT1G69340	2.52277
AT1G69360	2.64181
AT1G69410	6.72143
AT1G69485	2.03802
AT1G69510	123.322
AT1G69530	12.9895
AT1G69570	9.43994
AT1G69572	10.5705
AT1G69587	19.6284
AT1G69640	7.11958
AT1G69670	4.02298
AT1G69710	2.70009
AT1G69720	3.68868
AT1G69870	2.9011
AT1G69935	2.37486
AT1G69940	5303.83
AT1G69960	13.0546
AT1G69980	4.67737
AT1G70040	20.1996
AT1G70050	1.49479
AT1G70170	57.6981
AT1G70175	44.4427
AT1G70185	15.8452
AT1G70330	11.7142
AT1G70340	7.85907
AT1G70370	2.3475
AT1G70420	27.9682
AT1G70430	3.62057
AT1G70480	32.7468
AT1G70490	248.7
AT1G70530	1.46369
AT1G70540	276.057
AT1G70590	3.55259
AT1G70600	2.95159
AT1G70610	10.8532
AT1G70670	4.59117
AT1G70730	8.7659
AT1G70760	24.2421
AT1G70770	112.256
AT1G70780	4.4574
AT1G70790	817.943
AT1G70810	55.576
AT1G70830	4.6274
AT1G70980	5.95585
AT1G71020	6.68363
AT1G71080	2.17829
AT1G71340	11.6233
AT1G71380	5.33864
AT1G71410	48.8525
AT1G71680	3.02762
AT1G71696	1.94762
AT1G71697	188.456
AT1G71760	9.32307
AT1G71770	77.2858
AT1G71790	26.0342
AT1G71800	5.2927
AT1G71820	5.56968
AT1G71880	4.36903
AT1G71940	8.24122
AT1G71950	30.925
AT1G71980	3.00763
AT1G72020	24.3527
AT1G72060	20.9713
AT1G72070	27.9928
AT1G72330	259.678
AT1G72340	3.67146
AT1G72460	28.9433
AT1G72550	4.91782
AT1G72690	8.46804
AT1G72740	17.4953
AT1G72770	23.102
AT1G72850	2.12236
AT1G72880	23.8115
AT1G73010	90.5016
AT1G73030	41.0015
AT1G73170	4.24954
AT1G73210	7.88952
AT1G73250	24.2301
AT1G73450	3.19782
AT1G73460	8.49515
AT1G73480	50.4307
AT1G73510	2.2022
AT1G73540	75.0153
AT1G73630	138.831
AT1G73655	4.18328
AT1G73670	15.0254
AT1G73860	79.1928
AT1G73920	33.5244
AT1G74000	153.484
AT1G74010	112.49
AT1G74050	11.2635
AT1G74210	13.5224
AT1G74220	8.63341
AT1G74250	4.58926
AT1G74320	32.1136
AT1G74410	39.0784
AT1G74420	23.2363
AT1G74450	2.38379
AT1G74470	1.24846
AT1G74490	22.5472
AT1G74530	2.80409
AT1G74780	18.6467
AT1G74800	1.71673
AT1G74830	8.45534
AT1G74860	7.85872
AT1G74870	15.5701
AT1G74875	15.0131
AT1G74880	1.80722
AT1G74960	3.91026
AT1G75020	2.4134
AT1G75040	5.53894
AT1G75050	4.8153
AT1G75110	7.55846
AT1G75160	195.762
AT1G75170	8.17622
AT1G75180	148.253
AT1G75190	40.458
AT1G75220	9.85706
AT1G75270	28.9257
AT1G75310	5.42471
AT1G75330	2.04733
AT1G75380	4.86517
AT1G75390	6.36747
AT1G75400	2.99796
AT1G75440	1.71334
AT1G75560	32.4889
AT1G75630	10.1302
AT1G75660	19.0071
AT1G75690	2.54667
AT1G75700	10.5992
AT1G75770	19.1131
AT1G75780	36.0138
AT1G75785	35.9786
AT1G75810	8.27593
AT1G75820	2.64788
AT1G75850	3.33524
AT1G75870	495.438
AT1G75950	112.651
AT1G76010	2.58779
AT1G76020	2.32182
AT1G76050	6.52479
AT1G76060	17.9771
AT1G76110	4.27028
AT1G76140	30.4292
AT1G76150	13.3688
AT1G76180	1.87783
AT1G76200	81.952
AT1G76250	4.90094
AT1G76370	229.501
AT1G76490	93.31
AT1G76600	6.81768
AT1G76690	2.72195
AT1G76730	12.4115
AT1G76750	2.76654
AT1G76760	11.8072
AT1G76770	3.74888
AT1G76780	53.4377
AT1G76810	20.2363
AT1G76820	1.62622
AT1G76850	2.38553
AT1G76860	2.55299
AT1G76910	3.95865
AT1G76940	4.25185
AT1G76955	3.90415
AT1G76960	3.56796
AT1G76965	577.674
AT1G76980	3.12992
AT1G77080	8.51121
AT1G77180	39.577
AT1G77250	9.24168
AT1G77260	4.12662
AT1G77290	8.59959
AT1G77300	14.4421
AT1G77370	7.00279
AT1G77410	12.5474
AT1G77500	2.67784
AT1G77510	3.86688
AT1G77540	36.5207
AT1G77590	5.36284
AT1G77710	31.8388
AT1G77730	20.3231
AT1G77750	2.72526
AT1G77765	8.75768
AT1G77770	17.7185
AT1G77800	14.2221
AT1G77840	54.1479
AT1G77885	38.8328
AT1G77930	1.69126
AT1G77940	11.5627
AT1G77980	58.75
AT1G78040	2.47486
AT1G78070	1.3422
AT1G78110	2.61966
AT1G78130	4.45477
AT1G78140	15.6698
AT1G78280	2.41082
AT1G78290	6.04504
AT1G78300	177.165
AT1G78310	1.90912
AT1G78460	4081.33
AT1G78570	16.0245
AT1G78580	4.17452
AT1G78590	4.91099
AT1G78790	13.2081
AT1G78890	18.4269
AT1G78895	17.1924
AT1G78900	16.0966
AT1G78915	5.80864
AT1G78940	83.6689
AT1G78970	7.37142
AT1G78980	8.50095
AT1G79000	4.74413
AT1G79010	6.60132
AT1G79040	6.44776
AT1G79090	2.73853
AT1G79110	7.1524
AT1G79250	70.2537
AT1G79270	4.41885
AT1G79280	53.7693
AT1G79340	5.96884
AT1G79350	13.3605
AT1G79390	1.38927
AT1G79400	13.705
AT1G79410	4.95868
AT1G79450	23.2853
AT1G79470	6.84416
AT1G79520	10.1
AT1G79540	3.9721
AT1G79550	1.38108
AT1G79590	17.4226
AT1G79610	3.35298
AT1G79640	36.8791
AT1G79660	541.905
AT1G79670	73.3348
AT1G79730	3.04965
AT1G79750	14.9481
AT1G79760	2.86062
AT1G79830	57.9988
AT1G79850	4.49781
AT1G79860	148.838
AT1G79870	2.92171
AT1G79900	11.3613
AT1G79910	238.293
AT1G79915	9.51524
AT1G79930	6.09409
AT1G79950	16.7252
AT1G79985	9.25581
AT1G79990	11.3946
AT1G80010	2.04927
AT1G80030	3.53116
AT1G80040	5.80249
AT1G80120	13.6037
AT1G80160	18.6968
AT1G80200	6.49607
AT1G80210	5.39253
AT1G80230	35.7021
AT1G80270	2.82795
AT1G80280	110.805
AT1G80290	1.31334
AT1G80340	9.87277
AT1G80360	2.81997
AT1G80380	4.92372
AT1G80450	7.88274
AT1G80460	164.478
AT1G80470	115.41
AT1G80480	9.61207
AT1G80500	24.6279
AT1G80510	5.45817
AT1G80540	23.7493
AT1G80550	9.87645
AT1G80620	3.53687
AT1G80660	13.604
AT1G80745	2.11636
AT1G80780	73.1202
AT1G80810	11.9765
AT1G80910	4.38995
AT1G80920	7.5294
AT1G80950	6.02099
AT1G80960	19.2037
AT2G00350	2.68028
AT2G00400	59.5046
AT2G00410	1.43691
AT2G00420	6.7179
AT2G00540	1.64755
AT2G00590	2.55988
AT2G00620	8.31257
AT2G00650	2.02885
AT2G00660	4.56826
AT2G00680	6.30781
AT2G00720	3.56688
AT2G00750	42.4656
AT2G01090	40.9801
AT2G01100	15.6936
AT2G01110	8.17931
AT2G01140	10.5203
AT2G01220	3.05307
AT2G01260	72.6167
AT2G01270	11.4771
AT2G01275	34.4269
AT2G01280	11.9644
AT2G01290	18.3109
AT2G01330	40.1638
AT2G01450	150.972
AT2G01480	9.71584
AT2G01490	2.02127
AT2G01540	74.5535
AT2G01554	2.13731
AT2G01600	12.8252
AT2G01620	6.90734
AT2G01650	2.79528
AT2G01670	34.1293
AT2G01770	5.22667
AT2G01930	3.05858
AT2G02050	33.5018
AT2G02090	15.2397
AT2G02140	5736.73
AT2G02160	2.78882
AT2G02180	56.3414
AT2G02350	4.70075
AT2G02400	4.98813
AT2G02510	22.7434
AT2G02570	2.12707
AT2G02720	623.005
AT2G02730	408.787
AT2G02760	29.3979
AT2G02810	66.5295
AT2G02820	3.0394
AT2G02860	3.3618
AT2G02870	8.23751
AT2G02960	79.3324
AT2G02970	197.363
AT2G03050	7.41139
AT2G03060	72.3069
AT2G03070	1.73648
AT2G03120	10.3015
AT2G03140	5.41964
AT2G03250	1.73025
AT2G03390	18.0455
AT2G03410	63.1178
AT2G03420	61.5517
AT2G03440	159.732
AT2G03470	37.8517
AT2G03480	2.237
AT2G03520	295.465
AT2G03567	1.43896
AT2G03630	3.99558
AT2G03680	2.68517
AT2G03690	8.45646
AT2G03820	4.76791
AT2G03840	12.1868
AT2G03865	5.67517
AT2G03925	12.1141
AT2G03980	75.704
AT2G04115	179.781
AT2G04220	26.2711
AT2G04285	183.039
AT2G04378	12.8376
AT2G04380	6.63008
AT2G04390	7.59961
AT2G04400	20.2053
AT2G04410	1164.34
AT2G04475	8.5633
AT2G04520	26.6861
AT2G04630	6.10837
AT2G04865	4.34076
AT2G04875	7.35122
AT2G04890	1.21703
AT2G04900	11.5098
AT2G04940	7.97103
AT2G04965	1.55067
AT2G05135	2.01133
AT2G05170	4.52692
AT2G05220	5.1729
AT2G05260	7.71063
AT2G05370	5.26464
AT2G05590	3.08582
AT2G05620	7.40107
AT2G05630	52.4613
AT2G05665	1.92801
AT2G05710	15.3347
AT2G05850	240.578
AT2G05975	1.2556
AT2G06005	5.82927
AT2G06035	1.4851
AT2G06040	4.44594
AT2G06205	2.0444
AT2G06255	5.04767
AT2G06510	2.77009
AT2G06530	9.00845
AT2G06535	485.376
AT2G06695	5.81027
AT2G06955	1.90701
AT2G06983	2.50515
AT2G06995	45.6022
AT2G07040	711.121
AT2G07175	8.85628
AT2G07180	544.442
AT2G07295	3.54318
AT2G07360	26.6814
AT2G07495	7.69138
AT2G07560	3.52099
AT2G07845	2.39436
AT2G07875	9.01787
AT2G08000	13.5395
AT2G08575	3.03241
AT2G08600	3.75695
AT2G08610	2.80537
AT2G08615	9.39051
AT2G08620	7.22256
AT2G08625	4.03683
AT2G08680	37.4037
AT2G08745	5.26554
AT2G09010	46.944
AT2G09090	7.66328
AT2G09170	2.05106
AT2G09190	12.3578
AT2G09225	106.055
AT2G09230	2.19074
AT2G09250	1.78818
AT2G09470	2.09568
AT2G09665	642.019
AT2G09695	1.67386
AT2G09700	2.25119
AT2G09805	4.8479
AT2G09885	4.45435
AT2G09945	5.06196
AT2G10930	4.72542
AT2G10940	2.17872
AT2G10970	59.8085
AT2G11000	2.83906
AT2G11815	1.55668
AT2G11851	10.8563
AT2G13100	42.5932
AT2G13125	1.37892
AT2G13290	20.4933
AT2G13350	263.151
AT2G13547	9.37689
AT2G13570	138.861
AT2G13620	34.8549
AT2G13680	75.4864
AT2G13760	5.21021
AT2G14110	3.03587
AT2G14260	15.7648
AT2G14265	9.31788
AT2G14282	49.0678
AT2G14750	273.81
AT2G14835	34.5934
AT2G14878	8.28451
AT2G14910	20.696
AT2G15240	15.3383
AT2G15270	7.7779
AT2G15280	38.1859
AT2G15290	2.1951
AT2G15340	53.7283
AT2G15480	2.65503
AT2G15530	2.72754
AT2G15535	49.3698
AT2G15555	3.08812
AT2G15560	3.28915
AT2G15640	3.92484
AT2G15695	11.7706
AT2G15880	655.704
AT2G15900	3.06445
AT2G15910	169.202
AT2G16015	17.5102
AT2G16016	341.376
AT2G16018	1.17827
AT2G16030	39.5828
AT2G16040	6.65921
AT2G16370	6.59123
AT2G16430	5.30902
AT2G16440	6.27695
AT2G16460	2.57414
AT2G16485	16.6313
AT2G16500	125.263
AT2G16505	8.56118
AT2G16510	43.8537
AT2G16535	46.0499
AT2G16586	817.769
AT2G16592	3.18791
AT2G16710	26.0352
AT2G16730	558.415
AT2G16860	6.22843
AT2G16920	2.42959
AT2G16940	1.71134
AT2G16980	49.3198
AT2G17010	18.1465
AT2G17090	2.19421
AT2G17190	12.4127
AT2G17200	4.66399
AT2G17290	18.2293
AT2G17360	4.41086
AT2G17370	47.4053
AT2G17380	28.2532
AT2G17390	7.59989
AT2G17420	22.7508
AT2G17440	22.5077
AT2G17500	162.827
AT2G17510	2.11227
AT2G17525	3.80164
AT2G17530	51.374
AT2G17660	21.0493
AT2G17705	4.96648
AT2G17787	18.9819
AT2G17790	4.18866
AT2G17800	85.2802
AT2G17870	3.15629
AT2G17890	307.627
AT2G17972	2.28942
AT2G17975	10.6566
AT2G17990	105.526
AT2G18000	4.60802
AT2G18030	4.32604
AT2G18080	23.98
AT2G18100	5.81016
AT2G18160	10.0978
AT2G18180	155.727
AT2G18270	2.57378
AT2G18280	225.932
AT2G18290	74.3601
AT2G18390	7.07716
AT2G18440	7.89478
AT2G18465	2.21087
AT2G18470	245.668
AT2G18510	3.50958
AT2G18600	7.86574
AT2G18670	7.2306
AT2G18730	2.42424
AT2G18760	2.76199
AT2G18770	5.19254
AT2G18790	8.3907
AT2G18840	3.40688
AT2G18960	5.07902
AT2G18990	7.00266
AT2G19000	2875.81
AT2G19010	103.279
AT2G19030	475.071
AT2G19045	18.0743
AT2G19050	25.5022
AT2G19180	56.3473
AT2G19270	2.21768
AT2G19330	88.7357
AT2G19340	106.344
AT2G19400	74.4244
AT2G19450	49.8204
AT2G19480	25.9151
AT2G19540	12.7782
AT2G19550	1.9307
AT2G19570	29.5227
AT2G19572	30.423
AT2G19690	448.03
AT2G19710	10.5462
AT2G19760	25.4064
AT2G19770	1502.98
AT2G19790	7.82461
AT2G19800	7.16242
AT2G19830	25.3315
AT2G19880	67.6828
AT2G19950	4.22991
AT2G19980	60.9653
AT2G20110	3.00447
AT2G20280	2.45833
AT2G20320	246.985
AT2G20330	4.09339
AT2G20360	10.2977
AT2G20410	6.03124
AT2G20420	5.46815
AT2G20430	53.4983
AT2G20440	37.2102
AT2G20470	23.202
AT2G20562	5.71138
AT2G20690	519.205
AT2G20700	2296.73
AT2G20740	4.83192
AT2G20760	8.06547
AT2G20770	1.94311
AT2G20780	4.46639
AT2G20820	37.2213
AT2G20830	86.1035
AT2G20840	21.5685
AT2G20860	138.51
AT2G20890	2.70804
AT2G20900	5.90204
AT2G20920	4.03432
AT2G20930	10.7391
AT2G21090	2.55612
AT2G21120	6.69784
AT2G21130	20.3229
AT2G21380	8.39533
AT2G21390	2.91171
AT2G21480	77.808
AT2G21520	11.812
AT2G21530	9.5243
AT2G21540	241.452
AT2G21600	20.816
AT2G21650	2.03587
AT2G21780	8.00635
AT2G21830	3.9363
AT2G21870	10.931
AT2G21920	1.32117
AT2G21930	1.35544
AT2G21990	167.271
AT2G22010	8.76271
AT2G22055	8697.66
AT2G22060	4.34436
AT2G22120	5.85264
AT2G22155	5.28734
AT2G22170	2.82309
AT2G22180	231.189
AT2G22240	7.27894
AT2G22290	31.4871
AT2G22340	55.2149
AT2G22370	1.62407
AT2G22490	2.93625
AT2G22500	10.3845
AT2G22560	49.6009
AT2G22600	7.02916
AT2G22690	7.46176
AT2G22720	6.92721
AT2G22740	5.2806
AT2G22780	2.70103
AT2G22795	435.771
AT2G22805	474.549
AT2G22807	67.2525
AT2G22821	4.12179
AT2G22860	125.574
AT2G22900	4.30922
AT2G22940	11.2737
AT2G22941	19.6915
AT2G22950	16.2269
AT2G23000	54.3612
AT2G23070	68.0049
AT2G23080	36.9069
AT2G23090	55.7652
AT2G23120	3.44608
AT2G23310	80.2694
AT2G23340	33.3719
AT2G23350	2.63721
AT2G23380	3.28552
AT2G23450	6.16703
AT2G23660	24.7989
AT2G23780	3.43443
AT2G23790	18.1693
AT2G23820	5.62643
AT2G23900	449.142
AT2G23940	2.01646
AT2G23985	6.64822
AT2G23987	4.82139
AT2G24030	9.29983
AT2G24100	6.08347
AT2G24240	10.0506
AT2G24260	4.88713
AT2G24290	2.38301
AT2G24310	16.4255
AT2G24320	49.9789
AT2G24370	148.817
AT2G24440	4030.43
AT2G24450	3730.22
AT2G24490	1.77585
AT2G24540	11.6517
AT2G24545	13.4911
AT2G24765	57.2921
AT2G24830	8.90329
AT2G24860	13.2326
AT2G24940	14.9635
AT2G25190	1.49111
AT2G25290	16.3409
AT2G25300	11.163
AT2G25320	2.62551
AT2G25344	2.38748
AT2G25460	19.8486
AT2G25490	27.0666
AT2G25530	4.73174
AT2G25600	199.49
AT2G25610	52.408
AT2G25620	2.67099
AT2G25670	28.1638
AT2G25720	1.49935
AT2G25730	6.677
AT2G25737	3.75547
AT2G25790	40.1377
AT2G25850	8.28605
AT2G25870	30.9343
AT2G25880	83.6359
AT2G25890	3.73451
AT2G25910	26.512
AT2G25964	1.61828
AT2G26080	2.80534
AT2G26140	6.01902
AT2G26210	6.0613
AT2G26230	2.42719
AT2G26310	5.98729
AT2G26355	28.2492
AT2G26410	299.015
AT2G26420	18.7574
AT2G26430	43.0981
AT2G26450	1011.63
AT2G26460	3.49395
AT2G26490	208.596
AT2G26540	3.49541
AT2G26570	4.15732
AT2G26610	2.28877
AT2G26800	31.0258
AT2G26830	5.63006
AT2G26850	743.111
AT2G27030	2.13611
AT2G27050	11.0135
AT2G27145	6.09462
AT2G27180	626.641
AT2G27190	8.49145
AT2G27200	2.04475
AT2G27210	10.2035
AT2G27285	1.71414
AT2G27350	3.99593
AT2G27480	2.48858
AT2G27490	2.4499
AT2G27580	4.00647
AT2G27600	13.5763
AT2G27730	12.4393
AT2G27830	7.22092
AT2G27860	21.741
AT2G27950	3.68032
AT2G27960	3.09717
AT2G27970	8.59655
AT2G28080	31.3578
AT2G28180	56.9268
AT2G28320	14.0472
AT2G28355	44.1238
AT2G28370	12.6186
AT2G28405	118.264
AT2G28430	12.0683
AT2G28440	27.2958
AT2G28450	11.8602
AT2G28540	7.94515
AT2G28590	9.93704
AT2G28620	5.05532
AT2G28640	47.2198
AT2G28800	8.48765
AT2G28840	57.4883
AT2G28880	6.67549
AT2G28910	90.4098
AT2G29020	6.58596
AT2G29040	5.93627
AT2G29050	175.187
AT2G29065	2.0909
AT2G29410	40.871
AT2G29420	11.6223
AT2G29500	3.45652
AT2G29530	2.70246
AT2G29590	10.2896
AT2G29620	8.84317
AT2G29680	5.97184
AT2G29700	3.50021
AT2G29790	105.595
AT2G29880	3.2861
AT2G29890	2.75322
AT2G29910	4.37158
AT2G29940	1.93275
AT2G29950	52.5156
AT2G29960	48.604
AT2G29980	4.63866
AT2G30050	3.3238
AT2G30090	2.35169
AT2G30110	9.38428
AT2G30160	4.95185
AT2G30170	4.63107
AT2G30240	8.69364
AT2G30290	5.81825
AT2G30350	5.24753
AT2G30360	27.7225
AT2G30362	29.4757
AT2G30410	26.8427
AT2G30440	1.73174
AT2G30460	5.21481
AT2G30505	158.285
AT2G30530	8.77539
AT2G30580	7.31086
AT2G30690	29.3903
AT2G30695	16.8746
AT2G30945	6.41689
AT2G30970	4.93833
AT2G31010	4.70059
AT2G31090	2.59069
AT2G31200	4.41875
AT2G31250	2.68365
AT2G31260	2.48508
AT2G31270	3.84667
AT2G31305	28.554
AT2G31350	38.4692
AT2G31360	6.65026
AT2G31400	2.8227
AT2G31425	643.435
AT2G31430	12.5326
AT2G31432	30.5067
AT2G31440	4.78646
AT2G31490	16.4858
AT2G31500	1008.31
AT2G31510	39.6191
AT2G31570	4.07922
AT2G31790	9.6316
AT2G31800	102.436
AT2G31820	81.0682
AT2G31830	81.6471
AT2G31900	6.36157
AT2G31902	6.11787
AT2G32040	11.7216
AT2G32090	21.4103
AT2G32190	2.05448
AT2G32260	3.15731
AT2G32295	7.69081
AT2G32380	58.3605
AT2G32460	143.269
AT2G32670	46.3033
AT2G32760	4.35811
AT2G32830	5.63848
[truncated: 3,794 more rows]

## Sheet: Supplementary Table 5
Odds ratio values for hypergeometric enrichment analyses between genes expressed (>2 TPM) in DC pollen stages compared to the SA pollen stages or a non pollen tissue (whole leaf tissue from Berkowitz et al., 2021)
Sample	SA A-UNM	Ath Leaf	SA A-BCP	Ath Leaf	SA A-TCP	Ath Leaf	SA K-UNM*	Ath Leaf	SA K-BCP	Ath Leaf
DC A-UNM	10.2	8.5					5.2	3.3
DC A-BCP			28.5	10.2					7.1	2.8
DC A-TCP					54.8	3.1
* only includes genes with Reciprocal BLAST Hits

## Sheet: Supplementary Table 6
Differential gene expression between Arabidopsis SA-UNM vs SA-BCP (DeSeq2)
	log2FoldChange	pvalue	FDR-adjusted pvalue
AT5G01320	25.0966	1.94e-14	2.92e-12
AT1G77890	25.0237	2.67e-18	1.08e-15		Top 20 Biological GO terms up-regulated in the analysis (+ve log2foldchange)/ up-regulated at the UNM stage									Top 20 Biological GO terms down-regulated in the analysis (-ve log2foldchange)/ up-regulated at the BCP stage
AT1G13630	24.6247	3.14e-14	4.04e-12		FDR-adjusted pvalue	-Log10FDR	nGenes	Pathway Genes	Fold Enrichment	Pathway	URL	Genes		FDR-adjusted pvalue	-Log10FDR	nGenes	Pathway Genes	Fold Enrichment	Pathway	URL	Genes
AT1G68220	24.5054	3.74e-14	4.63e-12		2.22e-10	9.65365	8	8	40.9911	Sporopollenin biosynthetic proc.	http://amigo.geneontology.org/amigo/term/GO:0080110	AT1G01280 AT1G02050 AT1G62940 AT1G68540 AT1G69500 AT3G13220 AT4G34850 AT4G35420		1.11e-06	5.95468	272	1808	1.43374	Organonitrogen compound biosynthetic proc.	http://amigo.geneontology.org/amigo/term/GO:1901566	AT1G03360 AT1G04270 AT1G07210 AT1G08360 AT1G09150 AT1G11400 AT1G11755 AT1G13020 AT1G13950 AT1G14810 AT1G15700 AT1G15710 AT1G16040 AT1G16350 AT1G16560 AT1G16570 AT1G16740 AT1G17220 AT1G18500 AT1G19120 AT1G21150 AT1G22240 AT1G22760 AT1G23410 AT1G24100 AT1G24180 AT1G24240 AT1G25220 AT1G25350 AT1G26570 AT1G26740 AT1G26910 AT1G29900 AT1G31817 AT1G36730 AT1G48470 AT1G48605 AT1G48630 AT1G50110 AT1G51720…
AT2G36840	24.5021	8.52e-14	8.85e-12		0.000397	3.40121	4	5	32.7929	Polyketide metabolic proc.	http://amigo.geneontology.org/amigo/term/GO:0030638	AT1G02050 AT3G13220 AT4G34850 AT5G13930		2.35e-06	5.62893	272	1834	1.41342	Small molecule metabolic proc.	http://amigo.geneontology.org/amigo/term/GO:0044281	AT1G01220 AT1G03110 AT1G05620 AT1G06550 AT1G07720 AT1G08110 AT1G10050 AT1G10430 AT1G11755 AT1G14520 AT1G14810 AT1G14970 AT1G15700 AT1G15710 AT1G15780 AT1G16340 AT1G16350 AT1G18500 AT1G19140 AT1G19440 AT1G19640 AT1G20510 AT1G24100 AT1G24180 AT1G24280 AT1G25220 AT1G25350 AT1G26570 AT1G27980 AT1G29900 AT1G30010 AT1G31070 AT1G43560 AT1G44820 AT1G48430 AT1G48470 AT1G48605 AT1G50110 AT1G50430 AT1G50940…
AT2G29260	24.3298	4.27e-14	4.98e-12		0.008053	2.09404	3	4	30.7433	Polyketide biosynthetic proc.	http://amigo.geneontology.org/amigo/term/GO:0030639	AT1G02050 AT4G34850 AT5G13930		5.04e-06	5.29757	203	1304	1.48361	Macromolecule localization	http://amigo.geneontology.org/amigo/term/GO:0033036	AT1G02010 AT1G03360 AT1G03550 AT1G03950 AT1G04070 AT1G07000 AT1G07410 AT1G08350 AT1G08400 AT1G09180 AT1G09330 AT1G09580 AT1G09630 AT1G09930 AT1G10430 AT1G10630 AT1G10730 AT1G11400 AT1G11890 AT1G12470 AT1G13160 AT1G13980 AT1G14850 AT1G15880 AT1G17530 AT1G19800 AT1G20080 AT1G22180 AT1G24100 AT1G30690 AT1G30890 AT1G31780 AT1G33265 AT1G33410 AT1G36150 AT1G44890 AT1G45233 AT1G47830 AT1G49300 AT1G50500…
AT1G53120	24.2405	4.93e-14	5.7e-12		0.041283	1.38423	3	7	17.5676	Diterpenoid catabolic proc.	http://amigo.geneontology.org/amigo/term/GO:0016103	AT1G30040 AT2G34555 AT5G65640		1.73e-05	4.76195	267	1845	1.37916	Organelle organization	http://amigo.geneontology.org/amigo/term/GO:0006996	AT1G01510 AT1G01780 AT1G01820 AT1G03770 AT1G03780 AT1G04070 AT1G04270 AT1G07510 AT1G08170 AT1G08390 AT1G08460 AT1G08730 AT1G09180 AT1G09330 AT1G09580 AT1G10290 AT1G10430 AT1G10910 AT1G11890 AT1G12470 AT1G12790 AT1G13160 AT1G13180 AT1G14410 AT1G14688 AT1G14850 AT1G15215 AT1G15880 AT1G15910 AT1G16740 AT1G17350 AT1G17530 AT1G19520 AT1G20570 AT1G20830 AT1G21150 AT1G24450 AT1G26910 AT1G29400 AT1G30010…
AT1G12750	24.2214	5.03e-14	5.78e-12		1.02e-06	5.9914	10	32	12.8097	Pollen exine formation	http://amigo.geneontology.org/amigo/term/GO:0010584	AT1G01280 AT1G02050 AT1G62940 AT1G68540 AT1G69500 AT3G11980 AT3G13220 AT4G14080 AT4G34850 AT4G35420		2.19e-05	4.65956	219	1468	1.42174	Organic substance transport	http://amigo.geneontology.org/amigo/term/GO:0071702	AT1G02010 AT1G03550 AT1G03950 AT1G04070 AT1G05940 AT1G07000 AT1G07340 AT1G07410 AT1G08400 AT1G09180 AT1G09330 AT1G09580 AT1G09630 AT1G09930 AT1G10630 AT1G10730 AT1G11400 AT1G11890 AT1G12470 AT1G12480 AT1G13160 AT1G13980 AT1G14850 AT1G15880 AT1G17530 AT1G19800 AT1G20080 AT1G20840 AT1G22180 AT1G25480 AT1G30400 AT1G30890 AT1G31780 AT1G33265 AT1G33410 AT1G36150 AT1G44750 AT1G44890 AT1G45233 AT1G47603…
AT3G07365	24.1855	1.25e-13	1.19e-11		6.78e-07	6.16877	12	46	10.6933	Pollen wall assembly	http://amigo.geneontology.org/amigo/term/GO:0010208	AT1G01280 AT1G02050 AT1G62940 AT1G68540 AT1G69500 AT3G11980 AT3G13220 AT3G27580 AT4G14080 AT4G34850 AT4G35420 AT5G22260		2.19e-05	4.65956	159	993	1.52598	RNA processing	http://amigo.geneontology.org/amigo/term/GO:0006396	AT1G02330 AT1G03110 AT1G03330 AT1G03360 AT1G04090 AT1G07840 AT1G08360 AT1G09290 AT1G09660 AT1G12650 AT1G13870 AT1G14640 AT1G15420 AT1G15470 AT1G17980 AT1G19120 AT1G20430 AT1G22760 AT1G24450 AT1G29400 AT1G30010 AT1G31817 AT1G42440 AT1G45110 AT1G45233 AT1G49540 AT1G51310 AT1G51965 AT1G52160 AT1G53260 AT1G54080 AT1G61010 AT1G62930 AT1G63180 AT1G63210 AT1G63780 AT1G70400 AT1G73720 AT1G74700 AT1G75200…
AT5G66650	24.173	1.35e-13	1.26e-11		1e-06	6	12	49	10.0386	Cellular component assembly involved in morphogenesis	http://amigo.geneontology.org/amigo/term/GO:0010927	AT1G01280 AT1G02050 AT1G62940 AT1G68540 AT1G69500 AT3G11980 AT3G13220 AT3G27580 AT4G14080 AT4G34850 AT4G35420 AT5G22260		0.000168	3.77469	123	750	1.56295	Small molecule biosynthetic proc.	http://amigo.geneontology.org/amigo/term/GO:0044283	AT1G07720 AT1G11755 AT1G14520 AT1G14810 AT1G15710 AT1G15780 AT1G16340 AT1G18500 AT1G19140 AT1G19440 AT1G19640 AT1G20510 AT1G25220 AT1G26570 AT1G29900 AT1G48470 AT1G50110 AT1G50430 AT1G51720 AT1G52340 AT1G64660 AT1G70480 AT1G71160 AT1G71230 AT1G73250 AT1G73805 AT1G74960 AT1G80560 AT1G80600 AT2G04540 AT2G16280 AT2G19940 AT2G20690 AT2G22250 AT2G26250 AT2G27150 AT2G28630 AT2G29690 AT2G30920 AT2G32440…
AT4G14220	24.1527	1.45e-13	1.32e-11		1.02e-06	5.9914	12	51	9.64496	Cellular component morphogenesis	http://amigo.geneontology.org/amigo/term/GO:0032989	AT1G01280 AT1G02050 AT1G62940 AT1G68540 AT1G69500 AT3G11980 AT3G13220 AT3G27580 AT4G14080 AT4G34850 AT4G35420 AT5G22260		0.000192	3.7167	91	515	1.68397	Vesicle-mediated transport	http://amigo.geneontology.org/amigo/term/GO:0016192	AT1G02010 AT1G03950 AT1G07000 AT1G08400 AT1G09180 AT1G09330 AT1G09580 AT1G10290 AT1G10630 AT1G10730 AT1G11890 AT1G12390 AT1G12470 AT1G13980 AT1G15880 AT1G21660 AT1G30890 AT1G31780 AT1G47830 AT1G50500 AT1G51640 AT1G60490 AT1G60970 AT1G62020 AT1G77140 AT1G77890 AT2G03290 AT2G17980 AT2G19950 AT2G20930 AT2G26890 AT2G30290 AT2G30330 AT2G32760 AT2G34840 AT2G39805 AT2G43130 AT2G44100 AT2G46180 AT3G03180…
AT5G26622	24.1342	1.36e-13	1.26e-11		0.021574	1.66607	5	23	8.91111	Photosynthesis, light harvesting in photosystem I	http://amigo.geneontology.org/amigo/term/GO:0009768	AT1G08380 AT1G29910 AT1G29930 AT1G61520 AT3G47470		0.000192	3.7167	178	1186	1.43033	Nitrogen compound transport	http://amigo.geneontology.org/amigo/term/GO:0071705	AT1G02010 AT1G03550 AT1G03950 AT1G04070 AT1G05940 AT1G07000 AT1G07410 AT1G08400 AT1G09180 AT1G09330 AT1G09580 AT1G09630 AT1G09930 AT1G10630 AT1G10730 AT1G11400 AT1G11890 AT1G12470 AT1G13160 AT1G13980 AT1G14850 AT1G15880 AT1G17530 AT1G20080 AT1G30400 AT1G30890 AT1G31780 AT1G33410 AT1G44750 AT1G44890 AT1G45233 AT1G47603 AT1G47830 AT1G49300 AT1G50500 AT1G51640 AT1G53530 AT1G54030 AT1G55690 AT1G59740…
AT3G11945	24.1218	1.37e-13	1.26e-11		0.000397	3.40121	19	216	3.6057	Anatomical structure formation involved in morphogenesis	http://amigo.geneontology.org/amigo/term/GO:0048646	AT1G01280 AT1G02050 AT1G14350 AT1G62940 AT1G68540 AT1G69500 AT2G28950 AT3G11980 AT3G13220 AT3G18550 AT3G27580 AT4G14080 AT4G20910 AT4G34850 AT4G35420 AT4G37180 AT5G07280 AT5G20240 AT5G22260		0.000333	3.47756	164	1086	1.43918	Cellular amide metabolic proc.	http://amigo.geneontology.org/amigo/term/GO:0043603	AT1G02950 AT1G03360 AT1G04270 AT1G07210 AT1G08360 AT1G09150 AT1G11400 AT1G13020 AT1G13950 AT1G16740 AT1G17190 AT1G17220 AT1G19120 AT1G21150 AT1G22240 AT1G22760 AT1G23410 AT1G24180 AT1G24240 AT1G25350 AT1G26740 AT1G26910 AT1G31817 AT1G36730 AT1G48630 AT1G64790 AT1G67620 AT1G67990 AT1G69485 AT1G71696 AT1G72340 AT1G72730 AT1G74310 AT1G74540 AT1G75270 AT1G80000 AT1G80620 AT2G02380 AT2G19070 AT2G19720…
AT2G45490	24.1119	5.75e-14	6.51e-12		0.0295	1.53018	11	127	3.55041	Response to karrikin	http://amigo.geneontology.org/amigo/term/GO:0080167	AT1G01300 AT1G25275 AT1G61890 AT2G23910 AT3G17609 AT3G47470 AT4G24110 AT4G30400 AT5G05270 AT5G08640 AT5G59800		0.000425	3.37161	144	934	1.46932	Amide biosynthetic proc.	http://amigo.geneontology.org/amigo/term/GO:0043604	AT1G03360 AT1G04270 AT1G07210 AT1G08360 AT1G09150 AT1G11400 AT1G13020 AT1G13950 AT1G16740 AT1G17220 AT1G19120 AT1G21150 AT1G22240 AT1G22760 AT1G23410 AT1G24180 AT1G24240 AT1G25350 AT1G26740 AT1G26910 AT1G31817 AT1G36730 AT1G48630 AT1G64790 AT1G67620 AT1G67990 AT1G69485 AT1G72340 AT1G72730 AT1G74310 AT1G74540 AT1G80000 AT1G80620 AT2G19070 AT2G19720 AT2G19730 AT2G19880 AT2G23350 AT2G25210 AT2G25355…
AT1G26900	24.1025	1.35e-13	1.26e-11		0.004508	2.34602	18	241	3.06158	Cellular response to decreased oxygen levels	http://amigo.geneontology.org/amigo/term/GO:0036294	AT1G07135 AT1G15010 AT1G30040 AT1G61340 AT1G72430 AT1G72920 AT1G73010 AT1G76560 AT1G76600 AT2G15890 AT2G40140 AT2G41430 AT3G02040 AT4G24110 AT5G06320 AT5G19240 AT5G20230 AT5G64260		0.000425	3.37161	219	1542	1.35351	Cellular component biogenesis	http://amigo.geneontology.org/amigo/term/GO:0044085	AT1G01510 AT1G01780 AT1G03360 AT1G03780 AT1G04270 AT1G05577 AT1G05780 AT1G07400 AT1G07410 AT1G07510 AT1G07840 AT1G08170 AT1G08360 AT1G09100 AT1G09150 AT1G09180 AT1G12470 AT1G12650 AT1G13160 AT1G13180 AT1G15220 AT1G15420 AT1G15470 AT1G16340 AT1G16740 AT1G17350 AT1G18690 AT1G20570 AT1G25540 AT1G26910 AT1G27930 AT1G29150 AT1G31817 AT1G32180 AT1G36730 AT1G42440 AT1G44890 AT1G45110 AT1G48630 AT1G53540…
AT1G29740	24.0898	1.39e-13	1.28e-11		0.002929	2.53328	20	275	2.98117	Photosynthesis	http://amigo.geneontology.org/amigo/term/GO:0015979	AT1G03130 AT1G06680 AT1G08380 AT1G18730 AT1G20020 AT1G29910 AT1G29930 AT1G30380 AT1G34000 AT1G61520 AT1G74470 AT1G76560 AT1G79040 AT2G06520 AT3G15850 AT3G47470 AT3G54050 AT4G02260 AT4G02770 AT4G12800		0.000477	3.32148	133	853	1.48595	Protein transport	http://amigo.geneontology.org/amigo/term/GO:0015031	AT1G02010 AT1G03550 AT1G03950 AT1G04070 AT1G07000 AT1G07410 AT1G08400 AT1G09180 AT1G09330 AT1G09580 AT1G09630 AT1G09930 AT1G10630 AT1G10730 AT1G11890 AT1G12470 AT1G13160 AT1G13980 AT1G14850 AT1G15880 AT1G17530 AT1G20080 AT1G30890 AT1G31780 AT1G33410 AT1G44890 AT1G47830 AT1G49300 AT1G50500 AT1G51640 AT1G53530 AT1G54030 AT1G55690 AT1G60970 AT1G62020 AT1G63900 AT1G64350 AT1G66080 AT1G69680 AT1G75340…
AT2G43270	24.0881	1.27e-13	1.2e-11		0.011683	1.93245	17	239	2.91568	Cellular response to hypoxia	http://amigo.geneontology.org/amigo/term/GO:0071456	AT1G07135 AT1G15010 AT1G30040 AT1G61340 AT1G72430 AT1G72920 AT1G73010 AT1G76600 AT2G15890 AT2G40140 AT2G41430 AT3G02040 AT4G24110 AT5G06320 AT5G19240 AT5G20230 AT5G64260		0.000425	3.37161	157	1038	1.44146	Cellular localization	http://amigo.geneontology.org/amigo/term/GO:0051641	AT1G01510 AT1G02010 AT1G03360 AT1G03950 AT1G04070 AT1G08350 AT1G08400 AT1G08730 AT1G09180 AT1G09580 AT1G10290 AT1G10430 AT1G10630 AT1G10730 AT1G11890 AT1G12430 AT1G12470 AT1G13160 AT1G13980 AT1G14850 AT1G15880 AT1G17530 AT1G21140 AT1G24100 AT1G30890 AT1G33410 AT1G44890 AT1G45233 AT1G45545 AT1G47830 AT1G50500 AT1G53530 AT1G54030 AT1G54350 AT1G54560 AT1G60970 AT1G61000 AT1G62020 AT1G63900 AT1G64350…
AT1G34380	23.9934	1.57e-13	1.4e-11		0.00102	2.9914	24	345	2.85155	Pollen development	http://amigo.geneontology.org/amigo/term/GO:0009555	AT1G01280 AT1G02050 AT1G26840 AT1G62940 AT1G64110 AT1G68540 AT1G69500 AT1G79950 AT2G36850 AT3G11980 AT3G13220 AT3G27580 AT4G04970 AT4G12920 AT4G14080 AT4G28395 AT4G34850 AT4G35420 AT4G39110 AT5G07280 AT5G22260 AT5G23670 AT5G54800 AT5G66350		0.000577	3.23882	134	865	1.47635	Establishment of protein localization	http://amigo.geneontology.org/amigo/term/GO:0045184	AT1G02010 AT1G03550 AT1G03950 AT1G04070 AT1G07000 AT1G07410 AT1G08400 AT1G09180 AT1G09330 AT1G09580 AT1G09630 AT1G09930 AT1G10630 AT1G10730 AT1G11890 AT1G12470 AT1G13160 AT1G13980 AT1G14850 AT1G15880 AT1G17530 AT1G20080 AT1G30890 AT1G31780 AT1G33410 AT1G44890 AT1G47830 AT1G49300 AT1G50500 AT1G51640 AT1G53530 AT1G54030 AT1G55690 AT1G60970 AT1G62020 AT1G63900 AT1G64350 AT1G66080 AT1G69680 AT1G75340…
AT3G11340	23.9853	1.67e-13	1.47e-11		0.014627	1.83484	18	270	2.73274	Response to oxygen levels	http://amigo.geneontology.org/amigo/term/GO:0070482	AT1G07135 AT1G15010 AT1G30040 AT1G61340 AT1G72430 AT1G72920 AT1G73010 AT1G76560 AT1G76600 AT2G15890 AT2G40140 AT2G41430 AT3G02040 AT4G24110 AT5G06320 AT5G19240 AT5G20230 AT5G64260		0.000722	3.14146	40	180	2.11782	Golgi vesicle transport	http://amigo.geneontology.org/amigo/term/GO:0048193	AT1G08400 AT1G09180 AT1G09580 AT1G10290 AT1G11890 AT1G13980 AT1G15880 AT1G30890 AT1G31780 AT1G50500 AT1G60970 AT1G62020 AT2G03290 AT2G17980 AT2G19950 AT2G20930 AT2G30290 AT2G34840 AT2G43130 AT2G46180 AT3G05000 AT3G09800 AT3G10380 AT3G24315 AT3G47700 AT4G01395 AT4G01810 AT4G02030 AT4G04910 AT4G14455 AT4G19490 AT4G20110 AT4G24550 AT4G24840 AT5G05010 AT5G16830 AT5G39510 AT5G46750 AT5G47490 AT5G65950
AT3G13890	23.9751	1.68e-13	1.47e-11		0.000332	3.47886	30	456	2.69678	Gametophyte development	http://amigo.geneontology.org/amigo/term/GO:0048229	AT1G01280 AT1G02050 AT1G14350 AT1G26840 AT1G62940 AT1G64110 AT1G68540 AT1G69500 AT1G79950 AT2G36850 AT2G48140 AT3G03650 AT3G11980 AT3G13220 AT3G27580 AT4G00020 AT4G04970 AT4G12920 AT4G14040 AT4G14080 AT4G28395 AT4G34850 AT4G35420 AT4G39110 AT5G07280 AT5G22260 AT5G23670 AT5G46700 AT5G54800 AT5G66350		0.000722	3.14146	126	808	1.48614	Carbohydrate derivative metabolic proc.	http://amigo.geneontology.org/amigo/term/GO:1901135	AT1G01220 AT1G03110 AT1G03310 AT1G05620 AT1G11755 AT1G15700 AT1G16040 AT1G16350 AT1G16560 AT1G16570 AT1G24100 AT1G24180 AT1G24280 AT1G26570 AT1G29900 AT1G31070 AT1G48605 AT1G50110 AT1G53770 AT1G55810 AT1G61730 AT1G62580 AT1G63180 AT1G73250 AT1G74420 AT1G75200 AT1G75940 AT1G80230 AT1G80460 AT2G13290 AT2G19860 AT2G19880 AT2G21410 AT2G22530 AT2G29040 AT2G30720 AT2G35020 AT2G35040 AT2G35390 AT2G39930…
AT1G55630	23.9049	6.99e-14	7.74e-12		0.0295	1.53018	17	265	2.62962	Response to hypoxia	http://amigo.geneontology.org/amigo/term/GO:0001666	AT1G07135 AT1G15010 AT1G30040 AT1G61340 AT1G72430 AT1G72920 AT1G73010 AT1G76600 AT2G15890 AT2G40140 AT2G41430 AT3G02040 AT4G24110 AT5G06320 AT5G19240 AT5G20230 AT5G64260		0.00074	3.13077	153	1023	1.42534	Protein localization	http://amigo.geneontology.org/amigo/term/GO:0008104	AT1G02010 AT1G03550 AT1G03950 AT1G04070 AT1G07000 AT1G07410 AT1G08350 AT1G08400 AT1G09180 AT1G09330 AT1G09580 AT1G09630 AT1G09930 AT1G10430 AT1G10630 AT1G10730 AT1G11890 AT1G12470 AT1G13160 AT1G13980 AT1G14850 AT1G15880 AT1G17530 AT1G20080 AT1G30690 AT1G30890 AT1G31780 AT1G33410 AT1G44890 AT1G47830 AT1G49300 AT1G50500 AT1G51640 AT1G53530 AT1G54030 AT1G55690 AT1G60970 AT1G62020 AT1G63900 AT1G64350…
AT1G58280	23.904	1.73e-13	1.5e-11											0.001099	2.959	41	191	1.56909	Organic acid biosynthetic proc.	http://amigo.geneontology.org/amigo/term/GO:0016053	AT1G07720 AT1G14520 AT1G14810 AT1G15710 AT1G15780 AT1G18500 AT1G19440 AT1G19640 AT1G20510 AT1G25220 AT1G26570 AT1G29900 AT1G48470 AT1G50110 AT1G51720 AT1G52340 AT1G64660 AT1G70480 AT1G71160 AT1G71230 AT1G73805 AT1G74960 AT1G80560 AT1G80600 AT2G04540 AT2G16280 AT2G19940 AT2G22250 AT2G26250 AT2G27150 AT2G28630 AT2G29690 AT2G32440 AT2G36230 AT2G41220 AT2G43710 AT2G44040 AT2G45790 AT3G02610 AT3G02620…
AT1G04240	23.8976	7.12e-14	7.78e-12											0.001103	2.95742	95	577	2.04575	Organic acid metabolic proc.	http://amigo.geneontology.org/amigo/term/GO:1901607	AT1G14810 AT1G15710 AT1G25220 AT1G29900 AT1G48470 AT1G50110 AT1G51720 AT1G52340 AT1G64660 AT1G80600 AT2G19940 AT2G22250 AT2G29690 AT2G36230 AT2G41220 AT2G44040 AT3G03900 AT3G14390 AT3G17820 AT3G19480 AT3G22460 AT3G56580 AT3G57050 AT3G59760 AT3G59890 AT3G60880 AT3G61440 AT4G14713 AT4G14716 AT4G19710 AT4G27070 AT4G29840 AT4G33150 AT5G10240 AT5G10920 AT5G13280 AT5G14060 AT5G17990 AT5G20980 AT5G51690…
AT5G61640	23.8912	1.84e-13	1.59e-11
AT3G19480	23.8827	7.34e-14	7.95e-12
AT5G66080	23.8558	7.13e-14	7.78e-12
AT4G04720	23.8431	1.89e-13	1.62e-11
AT2G18100	23.8417	1.98e-13	1.69e-11
AT1G08170	23.8363	7.78e-14	8.26e-12
AT5G05400	23.8148	2.01e-13	1.7e-11
AT1G29710	23.8127	8.47e-14	8.85e-12
AT5G27240	23.7835	2.07e-13	1.72e-11
AT5G01580	23.7675	9.26e-14	9.37e-12
AT3G22460	23.7632	2.23e-13	1.8e-11
AT2G01610	23.733	9.16e-14	9.33e-12
AT5G45210	23.7233	2.1e-13	1.72e-11
AT1G15700	23.6737	9.6e-14	9.6e-12
AT5G00780	23.6667	9.7e-14	9.63e-12
AT1G47610	23.661	2.34e-13	1.88e-11
AT1G55280	23.6599	2.61e-13	2.05e-11
AT5G02895	23.6412	1.04e-13	1e-11
AT5G14120	23.6213	2.5e-13	1.99e-11
AT3G21660	23.6201	2.57e-13	2.04e-11
AT1G64385	23.6074	2.59e-13	2.04e-11
AT1G05183	23.593	1.03e-13	1e-11
AT3G04380	23.5496	1.04e-13	1e-11
AT4G15165	23.5395	2.81e-13	2.19e-11
AT2G42975	23.537	1.09e-13	1.04e-11
AT4G01400	23.3242	4.58e-13	3.36e-11
AT5G38650	23.307	1.1e-12	7.52e-11
AT1G05540	22.5181	1.49e-12	9.8e-11
AT4G31840	14.078	2.89e-17	1.03e-14
AT4G13170	13.7976	5.99e-15	1.27e-12
AT1G23580	13.3861	2.21e-15	5.44e-13
AT1G79800	13.3035	1.43e-15	3.82e-13
AT5G07960	13.1935	5.99e-15	1.27e-12
AT1G33615	13.1771	7.77e-14	8.26e-12
AT1G07400	13.0283	5.12e-15	1.12e-12
AT1G23250	13.0191	4.32e-15	9.7e-13
AT1G23240	13.0098	2.19e-16	6.84e-14
AT1G33612	12.9076	2.79e-12	1.7e-10
AT3G59455	12.8937	2.46e-14	3.44e-12
AT1G23510	12.892	1.73e-12	1.12e-10
AT2G25060	12.8516	2.93e-14	3.82e-12
AT1G23520	12.8418	7.76e-17	2.52e-14
AT3G45320	12.7074	2.09e-14	3.04e-12
AT1G23410	12.7044	3.16e-11	1.6e-09
AT2G38905	12.704	1.28e-14	2.24e-12
AT3G07385	12.6605	2.94e-16	8.98e-14
AT3G25050	12.6362	3.77e-20	2.22e-17
AT5G58980	12.4927	3.56e-15	8.11e-13
AT1G16560	12.4457	6.14e-13	4.34e-11
AT1G75930	12.331	6.92e-24	9.61e-21
AT3G01070	12.3234	4.23e-13	3.15e-11
AT4G31290	12.3107	2.9e-13	2.25e-11
AT2G42740	12.2814	3.71e-13	2.82e-11
AT5G07490	12.2757	3.38e-13	2.59e-11
AT3G07920	12.2615	3.2e-13	2.47e-11
AT4G31350	12.2458	2.48e-13	1.98e-11
AT3G21980	12.2298	4.07e-13	3.06e-11
AT1G20430	12.2216	1.59e-13	1.41e-11
AT1G54560	12.1801	2.14e-13	1.75e-11
AT1G16040	12.179	7.66e-13	5.32e-11
AT5G07540	12.1309	1.73e-14	2.72e-12
AT3G11050	12.0808	2.11e-11	1.11e-09
AT2G23985	12.0771	1.3e-10	5.53e-09
AT5G37810	12.0762	1.45e-11	7.95e-10
AT3G15900	12.0748	5.15e-13	3.75e-11
AT1G48470	11.9961	1.4e-11	7.74e-10
AT3G51490	11.9733	1.18e-10	5.15e-09
AT4G27610	11.9549	5.54e-11	2.6e-09
AT1G23570	11.9358	2.78e-21	2.12e-18
AT5G07600	11.9033	1.81e-12	1.17e-10
AT1G09580	11.9009	1.72e-12	1.12e-10
AT1G70505	11.8669	3.08e-10	1.17e-08
AT1G23600	11.8511	6.59e-13	4.64e-11
AT5G65010	11.8483	5.05e-10	1.77e-08
AT1G54860	11.836	2.67e-12	1.64e-10
AT2G07140	11.819	3.51e-10	1.31e-08
AT3G26125	11.8049	1.75e-12	1.13e-10
AT1G13150	11.7956	7.31e-12	4.21e-10
AT5G57250	11.7863	1.45e-12	9.59e-11
AT2G47770	11.7674	3.7e-11	1.84e-09
AT4G04450	11.7657	1.91e-12	1.22e-10
AT1G34160	11.74	4.83e-11	2.31e-09
AT2G03350	11.7286	2.01e-08	4.36e-07
AT1G18520	11.7169	7.98e-12	4.58e-10
AT2G43780	11.6935	1.24e-09	3.83e-08
AT4G24972	11.6808	2.11e-11	1.11e-09
AT4G14800	11.6717	9e-14	9.23e-12
AT1G55690	11.6691	4.86e-11	2.31e-09
AT3G09820	11.6306	2.15e-12	1.36e-10
AT2G35240	11.6249	4.12e-12	2.49e-10
AT2G03850	11.6228	4.26e-18	1.67e-15
AT2G19500	11.6143	9.28e-12	5.27e-10
AT1G53850	11.61	1.97e-05	0.000161104
AT3G03510	11.5898	4.33e-10	1.56e-08
AT3G52810	11.5887	2.35e-12	1.47e-10
AT3G48530	11.585	7.63e-11	3.46e-09
AT4G38905	11.5828	5.5e-12	3.22e-10
AT3G03900	11.5811	5.3e-12	3.13e-10
AT1G29090	11.5697	2.67e-11	1.36e-09
AT2G23987	11.5323	8.57e-10	2.77e-08
AT1G23670	11.5263	8.57e-14	8.85e-12
AT5G23480	11.515	1.91e-11	1.02e-09
AT2G14830	11.5028	4e-10	1.46e-08
AT5G29560	11.4961	1.55e-09	4.65e-08
AT1G03470	11.4946	8.57e-12	4.91e-10
AT5G51140	11.4908	2.79e-05	0.000216191
AT3G43540	11.4741	5.3e-10	1.84e-08
AT1G28430	11.4588	1.24e-12	8.36e-11
AT3G18590	11.4471	1e-15	2.83e-13
AT1G23660	11.4309	2.78e-10	1.07e-08
AT5G44490	11.4266	1.3e-08	2.95e-07
AT5G49900	11.4238	3.24e-14	4.12e-12
AT1G23590	11.4142	6.53e-11	3.02e-09
AT5G61605	11.4133	1.04e-11	5.82e-10
AT5G11950	11.4106	6.2e-11	2.88e-09
AT5G07560	11.4073	1.47e-17	5.49e-15
AT3G58310	11.4045	1.24e-10	5.36e-09
AT2G30940	11.3989	1.2e-09	3.71e-08
AT1G23610	11.3988	4.75e-12	2.83e-10
AT1G80230	11.3968	1.4e-12	9.31e-11
AT1G01920	11.3941	9.2e-12	5.24e-10
AT1G05040	11.3894	1.33e-11	7.37e-10
AT3G46230	11.3599	7.85e-10	2.56e-08
AT5G07510	11.3572	6.42e-12	3.73e-10
AT5G53070	11.3529	8.08e-07	1e-05
AT5G15820	11.3496	9.09e-08	1.57e-06
AT4G15420	11.3448	1.5e-09	4.51e-08
AT4G36860	11.3284	3.81e-11	1.87e-09
AT2G02240	11.3132	2.03e-08	4.38e-07
AT5G60335	11.3131	2.16e-13	1.75e-11
AT1G55260	11.3064	4.64e-12	2.77e-10
AT4G28700	11.2934	5.92e-13	4.23e-11
AT4G16030	11.2883	4.15e-10	1.51e-08
AT5G62440	11.2738	2.24e-11	1.16e-09
AT5G13440	11.2718	1.01e-11	5.7e-10
AT1G72310	11.2687	7.85e-05	0.000532852
AT1G75910	11.2674	3.91e-22	3.98e-19
AT3G30390	11.2627	4.81e-10	1.7e-08
AT2G27150	11.2217	1.94e-10	7.86e-09
AT5G52180	11.2211	5.67e-10	1.95e-08
AT5G43695	11.213	1.76e-11	9.55e-10
AT5G24520	11.2123	2.21e-08	4.72e-07
AT1G24450	11.2091	2.39e-10	9.44e-09
AT3G57940	11.1895	1.48e-08	3.29e-07
AT5G13660	11.1813	1.76e-11	9.55e-10
AT1G06265	11.171	2.54e-20	1.62e-17
AT2G03000	11.1653	5.21e-11	2.47e-09
AT2G19640	11.1602	1.78e-10	7.25e-09
AT5G12470	11.1529	2.58e-09	7.28e-08
AT4G10260	11.1496	3.71e-16	1.09e-13
AT5G28470	11.1456	3.73e-11	1.84e-09
AT3G25570	11.1354	6.47e-09	1.62e-07
AT2G37240	11.133	1.48e-10	6.18e-09
AT2G33600	11.1275	4.74e-08	9.03e-07
AT1G76890	11.1253	2.51e-11	1.29e-09
AT3G48880	11.1244	2.06e-09	5.94e-08
AT1G73980	11.1066	6.5e-10	2.2e-08
AT4G02940	11.1037	6.23e-08	1.14e-06
AT1G74780	11.1023	9.72e-05	0.000641348
AT5G47740	11.1006	8.05e-13	5.57e-11
AT4G21690	11.0981	2.56e-09	7.24e-08
AT2G35070	11.0875	1.82e-11	9.76e-10
AT3G08790	11.0847	2.63e-10	1.02e-08
AT3G06430	11.0846	4.6e-09	1.21e-07
AT1G22140	11.0843	3.21e-10	1.21e-08
AT2G16750	11.0837	3.52e-11	1.75e-09
AT4G23420	11.0771	5.72e-08	1.06e-06
AT5G60170	11.0615	6.77e-08	1.23e-06
AT5G46240	11.0574	3.71e-11	1.84e-09
AT4G18920	11.0421	3.6e-07	5.04e-06
AT1G30890	11.0368	8.05e-07	1e-05
AT3G52170	11.0323	1.1e-09	3.42e-08
AT1G75420	11.0315	1.68e-08	3.71e-07
AT5G40450	11.0253	6.82e-11	3.13e-09
AT1G04810	11.0191	5.84e-11	2.73e-09
AT2G21237	11.0173	1.16e-11	6.45e-10
AT2G21490	11.0147	3.3e-11	1.66e-09
AT5G07550	11.0136	3.26e-17	1.13e-14
AT2G35160	11.0093	3.97e-11	1.94e-09
AT5G44265	11.0016	9.29e-10	2.95e-08
AT1G40087	10.9866	1.25e-07	2.06e-06
AT1G74600	10.9858	0.000106819	0.000696583
AT3G52260	10.9785	1.71e-07	2.69e-06
AT4G10250	10.9724	2.32e-10	9.23e-09
AT4G20070	10.966	1.63e-07	2.59e-06
AT3G26130	10.9644	2.24e-12	1.41e-10
AT4G37409	10.9607	8.47e-11	3.78e-09
AT1G51430	10.9514	1.29e-10	5.51e-09
AT5G36150	10.9485	6.41e-14	7.2e-12
AT3G06610	10.9478	8.38e-11	3.75e-09
AT4G37590	10.9469	2.64e-12	1.62e-10
AT5G66740	10.945	2.08e-15	5.21e-13
AT2G38900	10.9448	1.11e-12	7.55e-11
AT3G62960	10.9304	2.69e-09	7.56e-08
AT1G68630	10.9209	4.52e-08	8.69e-07
AT5G43160	10.909	1.6e-10	6.61e-09
AT2G25890	10.9073	2.58e-12	1.59e-10
AT5G41680	10.8985	3.14e-08	6.31e-07
AT5G55510	10.8978	7.17e-09	1.76e-07
AT3G51390	10.897	1.43e-10	5.99e-09
AT5G59040	10.884	2.47e-10	9.72e-09
AT3G23830	10.8778	3.94e-14	4.66e-12
AT1G05290	10.8715	1.89e-12	1.21e-10
AT3G16480	10.8684	3.49e-09	9.54e-08
AT1G02950	10.8638	4.39e-09	1.16e-07
AT5G40080	10.8635	1.09e-10	4.83e-09
AT5G51070	10.8497	2.61e-06	2.8e-05
AT1G02952	10.8457	2.11e-09	6.08e-08
AT2G37790	10.8436	7.93e-09	1.91e-07
AT5G24090	10.8407	7.94e-08	1.41e-06
AT3G47870	10.8389	1.08e-08	2.49e-07
AT5G09550	10.8373	2.58e-09	7.28e-08
AT4G08800	10.831	2.04e-11	1.07e-09
AT2G15000	10.8303	9.13e-11	4.06e-09
AT4G30980	10.8285	8.49e-11	3.78e-09
AT1G14810	10.8242	8.15e-11	3.68e-09
AT2G38660	10.8129	1.24e-10	5.36e-09
AT3G48600	10.8111	7.3e-10	2.41e-08
AT5G51030	10.8084	2.6e-07	3.84e-06
AT1G24460	10.7996	1.98e-11	1.05e-09
AT5G07530	10.7851	7.12e-23	8.37e-20
AT3G19590	10.7844	2.09e-07	3.17e-06
AT1G06260	10.7843	4.66e-19	2.46e-16
AT1G03120	10.7838	1.99e-10	8e-09
AT3G61113	10.7788	1.06e-08	2.45e-07
AT5G01770	10.7767	2.36e-09	6.72e-08
AT1G73805	10.7754	7.5e-10	2.47e-08
AT5G42670	10.7731	2.42e-07	3.61e-06
AT5G04710	10.7722	5.32e-06	5.11e-05
AT4G22540	10.7648	1.2e-07	2e-06
AT5G07545	10.7602	5.32e-12	3.13e-10
AT5G11240	10.7538	5.03e-09	1.31e-07
AT1G09465	10.7536	4.46e-10	1.6e-08
AT1G14410	10.7505	2.01e-07	3.07e-06
AT2G47650	10.7304	4.59e-09	1.21e-07
AT1G48940	10.7274	1.99e-13	1.69e-11
AT5G05910	10.725	1.62e-10	6.67e-09
AT3G18890	10.7222	7.28e-09	1.79e-07
AT1G54450	10.7125	3.26e-09	9.02e-08
AT4G36280	10.7077	4.6e-07	6.21e-06
AT1G30910	10.6802	2.21e-08	4.72e-07
AT4G24670	10.6779	2.89e-08	5.86e-07
AT1G61540	10.6776	0.000149378	0.000931883
AT3G47080	10.6772	2.71e-08	5.56e-07
AT1G25540	10.6752	2.33e-10	9.23e-09
AT4G07940	10.6711	4.3e-08	8.36e-07
AT5G19640	10.6682	2.88e-10	1.1e-08
AT2G40316	10.6665	5.03e-10	1.77e-08
AT5G13990	10.6653	1.14e-10	5.02e-09
AT4G39600	10.6628	4.54e-07	6.15e-06
AT1G60970	10.6608	8.77e-05	0.000588196
AT1G19360	10.6585	4.65e-06	4.56e-05
AT4G14560	10.6544	1.26e-08	2.87e-07
AT1G75270	10.6473	1.29e-09	3.95e-08
AT5G12020	10.6399	1.46e-10	6.08e-09
AT2G19280	10.6398	2.6e-08	5.36e-07
AT4G13960	10.6378	4.29e-06	4.27e-05
AT5G06240	10.6364	6.58e-11	3.04e-09
AT2G42670	10.6355	1.97e-10	7.96e-09
AT1G31817	10.6343	2.33e-10	9.23e-09
AT1G15470	10.6252	1.77e-11	9.58e-10
AT1G33410	10.6192	5.34e-07	7.03e-06
AT4G19006	10.6184	1.62e-09	4.78e-08
AT4G31370	10.6153	3.4e-16	1.02e-13
AT1G03070	10.614	2.76e-10	1.06e-08
AT5G57240	10.6086	5.47e-13	3.94e-11
AT2G21060	10.6028	2.48e-10	9.76e-09
AT3G11930	10.6014	6.48e-12	3.75e-10
AT1G10430	10.5968	1.08e-09	3.4e-08
AT5G43745	10.5924	1.45e-06	1.69e-05
AT4G36660	10.5909	1.49e-07	2.4e-06
AT1G09910	10.5903	1.76e-10	7.2e-09
AT5G49020	10.5902	2.35e-08	4.96e-07
AT1G07720	10.5879	2.94e-07	4.25e-06
AT5G11390	10.5749	0.0001245	0.00079625
AT3G48980	10.5736	6.04e-10	2.06e-08
AT3G16740	10.5726	0.000170037	0.00103837
AT4G28025	10.5711	2.97e-10	1.13e-08
AT3G06375	10.5707	1.15e-07	1.93e-06
AT1G53670	10.5706	9.58e-05	0.000634135
AT3G19090	10.5604	3.58e-10	1.33e-08
AT4G02550	10.5552	9.09e-05	0.000605437
AT5G48250	10.5538	4.24e-11	2.06e-09
AT3G15790	10.5529	9.19e-09	2.17e-07
AT2G42300	10.5498	2.33e-10	9.23e-09
AT5G18230	10.5467	9.09e-10	2.9e-08
AT1G71790	10.5411	1.46e-05	0.000123851
AT2G21590	10.5395	3.98e-10	1.45e-08
AT3G25940	10.5384	2.5e-10	9.77e-09
AT2G46910	10.5374	2.73e-10	1.05e-08
AT1G20680	10.5301	9.5e-08	1.63e-06
AT2G29880	10.5271	6.73e-09	1.67e-07
AT1G20130	10.5262	1.45e-15	3.82e-13
AT4G35470	10.5243	2.76e-06	2.93e-05
AT2G30630	10.5191	1.44e-09	4.34e-08
AT5G16960	10.5142	5.45e-09	1.4e-07
AT3G25740	10.5131	0.000177077	0.00107321
AT3G42860	10.512	5.02e-07	6.66e-06
AT3G50860	10.5063	3.65e-10	1.35e-08
AT1G13750	10.5025	3.34e-07	4.74e-06
AT3G27180	10.4957	3.13e-06	3.28e-05
AT3G15440	10.4938	4.38e-10	1.57e-08
AT5G44400	10.4932	1.11e-11	6.23e-10
AT1G19510	10.4931	1.2e-10	5.19e-09
AT2G21595	10.4893	5.45e-10	1.89e-08
AT2G43350	10.4839	7.5e-09	1.82e-07
AT5G18480	10.4815	3.85e-08	7.55e-07
AT3G02770	10.4796	6.86e-10	2.29e-08
AT5G53820	10.4792	1.14e-12	7.72e-11
AT5G01340	10.478	3.06e-06	3.21e-05
AT3G58130	10.4744	6.16e-11	2.87e-09
AT4G25370	10.4714	2.83e-08	5.75e-07
AT1G47710	10.4697	5.72e-09	1.46e-07
AT1G17350	10.4677	9.27e-05	0.000615949
AT1G16030	10.4613	1.86e-09	5.42e-08
AT2G33500	10.4607	8.91e-08	1.54e-06
AT5G57640	10.4568	3.27e-07	4.66e-06
AT5G67480	10.4514	5.29e-09	1.37e-07
AT1G75640	10.4502	6.37e-08	1.16e-06
AT1G27930	10.4485	7.05e-07	8.94e-06
AT3G51000	10.4482	3.98e-10	1.45e-08
AT4G29220	10.4353	1.82e-08	3.97e-07
AT2G34050	10.4346	2.82e-07	4.11e-06
AT4G00070	10.427	3.13e-11	1.59e-09
AT5G02140	10.4266	4.51e-10	1.61e-08
AT1G23640	10.4201	2.08e-09	5.98e-08
AT5G64000	10.4174	0.000199107	0.00118742
AT4G33070	10.4162	5.37e-06	5.16e-05
AT2G37610	10.4152	5.11e-10	1.79e-08
AT1G75920	10.4109	1.35e-07	2.21e-06
AT5G65760	10.4099	7.78e-10	2.54e-08
AT1G53260	10.4019	1.29e-08	2.92e-07
AT1G73875	10.3997	7.4e-07	9.34e-06
AT4G14000	10.3962	4.22e-10	1.52e-08
AT4G14342	10.3943	1.31e-09	3.99e-08
AT5G05540	10.3923	2.82e-07	4.11e-06
AT2G29500	10.3918	3.59e-10	1.33e-08
AT3G45050	10.3892	4.04e-07	5.55e-06
AT5G44000	10.3874	1.58e-09	4.72e-08
AT2G36170	10.3862	9.83e-14	9.69e-12
AT1G55890	10.3855	7.36e-11	3.35e-09
AT4G22290	10.3854	3.13e-06	3.28e-05
AT4G06599	10.3847	3.3e-09	9.12e-08
AT3G24600	10.3826	5.69e-09	1.46e-07
AT4G37410	10.3816	4.63e-11	2.22e-09
AT1G17640	10.3814	0.000152404	0.000948508
AT2G09525	10.3786	2.47e-08	5.13e-07
AT3G50520	10.3766	3.36e-07	4.74e-06
AT4G26900	10.3766	1.29e-12	8.64e-11
AT5G64170	10.3709	4.46e-08	8.59e-07
AT1G20840	10.3681	0.000168485	0.00103095
AT4G25420	10.3663	5.86e-10	2.01e-08
AT3G19990	10.3661	1.18e-08	2.7e-07
AT1G21600	10.3627	0.000207097	0.00122692
AT2G00710	10.3601	8.33e-10	2.7e-08
AT2G39805	10.3565	1.26e-09	3.89e-08
AT4G13980	10.3528	4.08e-08	7.97e-07
AT3G21800	10.3526	1.91e-09	5.55e-08
AT1G52340	10.3515	0.000133823	0.000847585
AT1G19800	10.3488	2.56e-07	3.8e-06
AT3G50920	10.3466	9.5e-08	1.63e-06
AT3G17365	10.3459	3.58e-07	5.03e-06
AT5G17850	10.3426	2.28e-06	2.5e-05
AT5G57230	10.3376	0.000106394	0.000694106
AT2G04360	10.3305	0.000208105	0.00123186
AT2G20585	10.33	1.26e-10	5.4e-09
AT2G44040	10.3278	7.26e-11	3.32e-09
AT4G13720	10.327	6.99e-10	2.32e-08
AT1G52570	10.3263	1.25e-10	5.39e-09
AT5G56890	10.3256	1.11e-08	2.55e-07
AT4G28090	10.3232	1.45e-07	2.35e-06
AT2G16990	10.3212	1.87e-07	2.88e-06
AT1G55205	10.3169	7.46e-10	2.46e-08
AT3G07010	10.3154	0.000379616	0.00207891
AT2G42890	10.3148	2.53e-09	7.19e-08
AT1G54350	10.3147	1.53e-07	2.46e-06
AT5G27820	10.3112	1.09e-09	3.4e-08
AT1G24180	10.3045	2.54e-11	1.3e-09
AT1G71940	10.2996	4.83e-09	1.26e-07
AT5G56020	10.2987	0.000168734	0.00103206
AT1G69540	10.2966	9.7e-13	6.64e-11
AT1G74545	10.2936	5.28e-11	2.5e-09
AT3G47440	10.2923	2.81e-08	5.73e-07
AT3G60260	10.2904	3.86e-10	1.42e-08
AT4G22280	10.2873	2.18e-07	3.3e-06
AT4G35780	10.2845	5.57e-07	7.26e-06
AT3G58830	10.2814	3.04e-09	8.47e-08
AT5G18920	10.2763	6.6e-11	3.04e-09
AT4G14368	10.2742	1.6e-09	4.74e-08
AT3G56730	10.2736	3.36e-11	1.69e-09
AT5G55400	10.2734	6.88e-07	8.77e-06
AT2G17860	10.2715	9.45e-07	1.15e-05
AT3G03540	10.2708	2.59e-11	1.33e-09
AT5G03285	10.2574	8.44e-10	2.73e-08
AT5G44740	10.2502	3.93e-07	5.43e-06
AT1G73700	10.2489	7.52e-10	2.47e-08
AT5G15080	10.2449	2.02e-09	5.85e-08
AT1G11785	10.2429	1.6e-09	4.74e-08
AT1G55915	10.2429	2.4e-06	2.61e-05
AT4G00300	10.2384	0.000190222	0.001142
AT5G16450	10.237	1e-08	2.34e-07
AT1G52855	10.2368	4.11e-11	2.01e-09
AT1G19140	10.2365	9.06e-10	2.9e-08
AT5G11630	10.2361	9.15e-10	2.91e-08
AT2G38610	10.236	2.63e-06	2.82e-05
AT5G63150	10.2353	1.61e-09	4.75e-08
AT5G22760	10.2327	2.03e-09	5.87e-08
AT4G36600	10.2236	1.39e-10	5.87e-09
AT5G60840	10.2218	2.55e-10	9.92e-09
AT3G30730	10.2213	3.44e-09	9.43e-08
AT5G53190	10.2211	1.43e-10	5.99e-09
AT5G50375	10.2206	4.88e-10	1.72e-08
AT2G16595	10.22	0.000183697	0.00110849
AT5G19855	10.2158	0.000178105	0.00107815
AT3G14870	10.2103	1.06e-09	3.32e-08
AT4G25650	10.2011	0.000430976	0.00231373
AT5G35320	10.201	1.05e-09	3.3e-08
AT4G04285	10.1943	2.49e-09	7.08e-08
AT2G15327	10.1799	1.59e-09	4.73e-08
AT5G63510	10.1745	2.61e-08	5.38e-07
AT5G03600	10.17	1.77e-06	1.99e-05
AT2G01570	10.1697	3.13e-09	8.72e-08
AT5G57200	10.1675	2.51e-05	0.000198306
AT1G75940	10.1674	1.96e-12	1.24e-10
AT1G16590	10.1615	4.01e-06	4.03e-05
AT5G60460	10.1538	1.25e-09	3.86e-08
AT1G24240	10.1535	5.83e-08	1.08e-06
AT1G67365	10.1506	1.39e-09	4.19e-08
AT5G20990	10.1491	0.000100095	0.000658632
AT1G26210	10.1477	8e-06	7.32e-05
AT5G59670	10.1472	1.05e-07	1.77e-06
AT4G17430	10.1466	1.96e-06	2.18e-05
AT3G01020	10.1454	1.29e-10	5.51e-09
AT3G02620	10.1428	2.05e-07	3.12e-06
AT5G12840	10.1409	5.49e-08	1.03e-06
AT1G62200	10.1402	2.89e-07	4.19e-06
AT1G73090	10.1399	3.27e-06	3.39e-05
AT5G22340	10.1378	0.000173748	0.00105638
AT1G06710	10.1376	0.000194136	0.0011614
AT2G44680	10.1371	0.000171291	0.00104352
AT4G11750	10.137	5.73e-06	5.47e-05
AT2G19070	10.1353	4.18e-10	1.51e-08
AT1G18490	10.1339	3.78e-08	7.44e-07
AT3G25110	10.1321	4.3e-09	1.15e-07
AT2G24260	10.1301	4.43e-08	8.57e-07
AT5G41685	10.1265	1.79e-08	3.92e-07
AT1G07840	10.1255	3.77e-09	1.02e-07
AT3G15280	10.1228	1.12e-13	1.07e-11
AT5G03250	10.1221	2.55e-09	7.23e-08
AT1G08350	10.1214	3.39e-06	3.49e-05
AT1G26720	10.1196	4.12e-12	2.49e-10
AT2G26970	10.1158	3.98e-09	1.07e-07
AT3G18830	10.1155	1.26e-08	2.87e-07
AT5G24100	10.1142	2.66e-06	2.85e-05
AT1G64660	10.113	0.000266946	0.00153449
AT1G80010	10.1101	5.2e-09	1.35e-07
AT4G20680	10.1065	8.08e-09	1.94e-07
AT1G32160	10.1011	0.000217116	0.00127687
AT2G00640	10.1009	1.93e-07	2.96e-06
AT3G18362	10.1	1.78e-10	7.25e-09
AT1G73790	10.0992	8.64e-10	2.78e-08
AT3G08560	10.0957	4.36e-08	8.46e-07
AT5G41240	10.0901	0.000274082	0.00157137
AT3G09555	10.0866	4.29e-09	1.14e-07
AT5G44640	10.0822	1.69e-08	3.73e-07
AT5G48520	10.0794	1.53e-05	0.000128552
AT1G15220	10.0755	7.55e-06	6.95e-05
AT5G49030	10.0755	1.99e-09	5.77e-08
AT5G60510	10.0743	4.97e-12	2.94e-10
AT1G15580	10.0738	2.25e-06	2.47e-05
AT1G30350	10.0735	1.67e-09	4.92e-08
AT3G11720	10.0731	3.64e-09	9.91e-08
AT4G13780	10.0673	2.23e-07	3.35e-06
AT3G16570	10.0585	7.94e-06	7.28e-05
AT4G24810	10.0571	6.59e-09	1.64e-07
AT1G03330	10.0515	3.35e-09	9.22e-08
AT3G01410	10.0512	0.000217972	0.00128092
AT5G16950	10.05	9.94e-06	8.85e-05
AT3G57080	10.0498	2.7e-07	3.98e-06
AT1G51310	10.0495	6.85e-09	1.69e-07
AT5G06930	10.0483	1.95e-10	7.89e-09
AT3G15150	10.0447	1.25e-08	2.84e-07
AT1G48530	10.0438	1.59e-09	4.74e-08
AT1G59520	10.0436	4.76e-06	4.64e-05
AT3G05510	10.0425	3.23e-05	0.000246885
AT4G23960	10.0325	6.42e-08	1.17e-06
AT3G53850	10.03	0.000190923	0.00114576
AT5G60060	10.0286	1.47e-07	2.38e-06
AT5G60820	10.0277	6.79e-06	6.34e-05
AT4G25100	10.0271	1.31e-09	3.99e-08
AT3G03180	10.0259	2.4e-08	5.05e-07
AT5G59440	10.0244	6.39e-08	1.17e-06
AT5G19630	10.0219	4.02e-07	5.53e-06
AT1G34320	10.02	6.68e-08	1.21e-06
AT2G39020	10.0164	3e-09	8.4e-08
AT5G67140	10.0156	4.37e-08	8.48e-07
AT1G49170	10.0146	2.71e-09	7.62e-08
AT1G23690	10.0136	3.28e-07	4.66e-06
AT3G61620	10.0099	3.45e-11	1.72e-09
AT1G34355	10.0097	7.64e-09	1.85e-07
AT5G05600	10.0096	0.000306262	0.00173246
AT1G01150	10.0077	1.77e-09	5.19e-08
AT4G17310	10.0039	7.96e-07	9.94e-06
AT1G07590	10.0033	1.32e-08	2.97e-07
AT2G29670	9.99968	0.000157956	0.000976693
AT4G28830	9.99965	1.51e-10	6.27e-09
AT1G76020	9.99903	7.65e-10	2.5e-08
AT1G76185	9.99237	3.31e-06	3.42e-05
AT1G02816	9.99134	4.88e-09	1.27e-07
AT4G00690	9.99122	7.56e-05	0.000515649
AT1G67760	9.99095	3.12e-07	4.48e-06
AT5G10840	9.9901	3.32e-09	9.15e-08
AT1G06475	9.9882	1.19e-08	2.73e-07
AT5G45340	9.98729	3.53e-09	9.62e-08
AT4G25330	9.98717	0.000151897	0.000945737
AT3G46550	9.98513	1.53e-05	0.00012833
AT1G54355	9.98508	2.57e-07	3.81e-06
AT2G25010	9.9842	4.15e-09	1.11e-07
AT4G11060	9.97932	5.44e-07	7.12e-06
AT1G80640	9.97915	1.52e-07	2.44e-06
AT1G61990	9.97322	1.17e-06	1.39e-05
AT1G64040	9.96466	2.31e-09	6.6e-08
AT4G05120	9.9637	1.65e-09	4.87e-08
AT2G14520	9.96136	1.3e-06	1.53e-05
AT2G29020	9.96135	3.59e-10	1.33e-08
AT4G25200	9.95687	4.53e-09	1.19e-07
AT2G30330	9.95608	2.86e-09	8.02e-08
AT5G22360	9.95601	2.21e-07	3.33e-06
AT5G02565	9.95096	6.51e-09	1.62e-07
AT5G09860	9.95022	2.47e-08	5.13e-07
AT5G51100	9.94999	1.99e-05	0.000162538
AT5G51250	9.9464	1.4e-06	1.63e-05
AT5G42960	9.9422	2.29e-10	9.15e-09
AT1G60690	9.94202	1.17e-08	2.69e-07
AT4G10430	9.934	5.38e-07	7.05e-06
AT3G03580	9.93367	2.69e-05	0.000209912
AT5G06440	9.93338	2.08e-08	4.49e-07
AT5G64480	9.92992	1.39e-06	1.63e-05
AT5G54148	9.92653	0.000178794	0.00108147
AT2G22780	9.92303	5.89e-10	2.01e-08
AT1G16860	9.91768	1.25e-06	1.47e-05
AT1G32940	9.91718	0.000566901	0.00292723
AT4G34760	9.91561	5.5e-07	7.19e-06
AT5G65740	9.91545	2.43e-07	3.62e-06
AT3G03272	9.91463	4.81e-10	1.7e-08
AT2G25605	9.90514	0.000330864	0.00184701
AT2G24510	9.90212	3.35e-09	9.22e-08
AT3G17840	9.90194	1.67e-05	0.000139171
AT2G21480	9.90008	2.69e-05	0.00020987
AT3G20090	9.89984	6.5e-06	6.11e-05
AT2G21720	9.89812	3.35e-10	1.26e-08
AT3G09380	9.89261	4.69e-09	1.23e-07
AT1G59990	9.88969	1.84e-07	2.86e-06
AT4G11410	9.88969	0.000343973	0.00191112
AT2G32440	9.88947	5.37e-07	7.05e-06
AT1G74540	9.88658	5.22e-13	3.78e-11
AT5G15570	9.88646	6.59e-06	6.18e-05
AT1G53760	9.88635	5.93e-09	1.5e-07
AT2G24180	9.88408	9.52e-08	1.63e-06
AT2G26355	9.88067	2.5e-10	9.77e-09
AT2G21770	9.87586	1.45e-08	3.24e-07
AT5G46795	9.87519	1.58e-08	3.49e-07
AT3G46580	9.87386	4.6e-08	8.82e-07
AT1G05157	9.87269	8.49e-08	1.48e-06
AT1G71160	9.87263	5.24e-09	1.36e-07
AT5G42440	9.87056	5.15e-07	6.81e-06
AT3G29580	9.86188	8.31e-09	1.99e-07
AT4G37760	9.86147	1.44e-08	3.22e-07
AT2G34370	9.86065	1.02e-06	1.24e-05
AT3G57180	9.85842	0.00218971	0.00904477
AT1G78670	9.85813	0.000263676	0.00151883
AT5G61130	9.85723	0.00218462	0.00903108
AT5G06940	9.8529	3.4e-09	9.33e-08
AT1G04017	9.85179	9.32e-08	1.6e-06
AT2G19060	9.85128	2.26e-09	6.47e-08
AT4G19120	9.84753	4.57e-07	6.17e-06
AT5G40710	9.8461	8.17e-07	1.01e-05
AT3G10190	9.84544	4.53e-06	4.47e-05
AT1G74960	9.84282	6.56e-10	2.21e-08
AT5G56420	9.83927	1.76e-06	1.99e-05
AT1G69010	9.8354	3.84e-09	1.04e-07
AT4G12880	9.83161	3.92e-09	1.06e-07
AT1G44000	9.83054	2.19e-11	1.14e-09
AT4G33280	9.82937	1.12e-06	1.33e-05
AT2G43210	9.8279	7.21e-07	9.13e-06
AT1G22180	9.82688	0.000351944	0.00194941
AT1G22130	9.82471	1.9e-08	4.13e-07
AT5G19620	9.82181	4.05e-07	5.55e-06
AT5G16370	9.8204	5.9e-09	1.5e-07
AT3G22590	9.81563	1.62e-07	2.58e-06
AT5G57460	9.81522	1.21e-08	2.76e-07
AT1G70580	9.81401	5.92e-09	1.5e-07
AT3G02610	9.81286	0.000153649	0.000954701
AT5G53010	9.81265	0.00225858	0.00928404
AT5G07572	9.81141	0.000162273	0.000998945
AT2G21730	9.80802	9.31e-08	1.6e-06
AT4G08550	9.80571	6.29e-06	5.94e-05
AT4G22260	9.8052	0.000246143	0.00142943
AT1G73210	9.80396	0.00229715	0.00940211
AT1G32520	9.80381	0.000258031	0.0014905
AT1G04140	9.80302	1.85e-05	0.000152473
AT2G13660	9.79864	2.56e-05	0.000201512
AT5G59570	9.79825	1.27e-09	3.9e-08
AT5G42040	9.79653	0.00231515	0.00946313
AT1G72690	9.79535	8.65e-09	2.05e-07
AT1G74510	9.79527	1.75e-06	1.98e-05
AT3G22630	9.78926	5.59e-08	1.05e-06
AT1G56160	9.78819	4.44e-09	1.18e-07
AT2G18915	9.78713	4.21e-07	5.75e-06
AT3G18710	9.78649	0.00236973	0.00964496
AT4G29070	9.78642	6.44e-07	8.25e-06
AT3G08630	9.78419	2.52e-07	3.75e-06
AT4G31890	9.78213	7.23e-09	1.78e-07
AT3G62930	9.78106	0.00195977	0.00825796
AT4G32320	9.78042	7.2e-06	6.68e-05
AT4G13990	9.77707	1.39e-09	4.19e-08
AT5G15960	9.77696	9.76e-10	3.1e-08
AT1G30790	9.77485	1.13e-05	9.9e-05
AT5G59070	9.77085	0.00238039	0.00968318
AT3G55485	9.77048	1.89e-06	2.12e-05
AT2G35950	9.77013	5.81e-09	1.48e-07
AT1G24068	9.76593	4.81e-06	4.69e-05
AT1G27680	9.76475	5.76e-09	1.47e-07
AT1G21140	9.76445	6.79e-09	1.68e-07
AT1G07250	9.76296	2.66e-06	2.84e-05
AT3G19630	9.76228	1.73e-07	2.71e-06
AT1G63060	9.7622	1.09e-09	3.4e-08
AT3G25530	9.76118	2.59e-08	5.34e-07
AT1G54030	9.75565	0.00014426	0.000904456
AT1G07410	9.75463	8.8e-10	2.83e-08
AT1G54095	9.75274	5.62e-08	1.05e-06
AT1G04493	9.75023	0.00202411	0.00848462
AT1G18550	9.7499	0.000148348	0.000926629
AT1G15460	9.74726	8.66e-13	5.96e-11
AT1G53530	9.74545	8e-07	9.97e-06
AT1G09180	9.74412	0.00242308	0.00982544
AT5G41760	9.74223	2.85e-06	3.03e-05
AT5G06370	9.74156	8.75e-09	2.07e-07
AT3G21390	9.73997	2.36e-05	0.000188484
AT1G72100	9.73844	0.00204955	0.00855839
AT5G13670	9.73787	2.41e-08	5.05e-07
AT5G56390	9.73633	0.00242974	0.00984365
AT5G16440	9.73436	6.77e-09	1.68e-07
AT1G08645	9.73432	0.00206339	0.00861144
AT2G34030	9.73351	1.6e-08	3.55e-07
AT1G16650	9.73276	1.29e-05	0.000110916
AT1G77460	9.73177	3.48e-10	1.3e-08
AT1G48430	9.73176	8.84e-07	1.09e-05
AT1G73250	9.7284	0.000184103	0.0011105
AT2G15400	9.72794	1.7e-05	0.000141934
AT3G60460	9.72739	3.77e-09	1.02e-07
AT5G66420	9.72565	3.14e-06	3.29e-05
AT3G20040	9.72554	0.00246246	0.00994027
AT5G00815	9.72234	1.02e-08	2.38e-07
AT1G11900	9.71891	0.00246508	0.00994296
AT2G30800	9.71617	8.06e-08	1.42e-06
AT5G01835	9.71302	7.89e-08	1.4e-06
AT1G06580	9.71238	4.63e-06	4.55e-05
AT5G14730	9.71173	0.0021129	0.00877493
AT4G24490	9.70898	5.71e-08	1.06e-06
AT4G21380	9.70418	1.07e-08	2.48e-07
AT2G41520	9.70332	3.58e-06	3.66e-05
AT2G02380	9.70261	0.00211677	0.00878383
AT5G22100	9.69904	7.46e-09	1.82e-07
AT5G27460	9.69229	1.13e-06	1.35e-05
AT5G59470	9.69182	2.42e-06	2.62e-05
AT5G24980	9.6918	4.16e-08	8.12e-07
AT2G46620	9.6917	4.2e-07	5.74e-06
AT3G46240	9.69026	8.81e-07	1.08e-05
AT5G62820	9.68993	5.42e-09	1.4e-07
AT5G24860	9.68508	6.31e-09	1.58e-07
AT2G37750	9.68444	7.44e-09	1.82e-07
AT2G03290	9.68264	9.37e-06	8.39e-05
AT2G23210	9.6817	6e-07	7.77e-06
AT1G56165	9.68136	1.31e-09	3.98e-08
AT1G23650	9.68091	8e-11	3.62e-09
AT5G15910	9.67999	5.44e-10	1.89e-08
AT1G10780	9.67973	2.68e-08	5.49e-07
AT5G09175	9.67907	9.76e-05	0.000643433
AT1G70400	9.67869	0.000234774	0.00137227
AT4G22390	9.67668	9.08e-08	1.57e-06
AT5G45250	9.67634	4.39e-06	4.36e-05
AT5G07571	9.67541	0.000133761	0.000847585
AT4G38060	9.67504	8.15e-08	1.44e-06
AT2G03060	9.67489	2.08e-05	0.000169144
AT5G07020	9.67483	1.06e-06	1.27e-05
AT3G12870	9.67262	7.04e-07	8.94e-06
AT5G65274	9.67239	1.45e-08	3.24e-07
AT3G53830	9.67128	9.37e-09	2.2e-07
AT3G18850	9.66594	1.54e-09	4.63e-08
AT4G03500	9.66249	6.58e-10	2.22e-08
AT5G39470	9.6595	3.25e-08	6.51e-07
AT1G13870	9.65822	2.38e-05	0.000189691
AT1G25230	9.65483	6.19e-07	7.98e-06
AT4G31600	9.65472	2.87e-06	3.03e-05
AT5G06990	9.65304	2.19e-08	4.7e-07
AT5G61820	9.65091	0.000120142	0.000772579
AT5G49550	9.64586	0.000327242	0.00183147
AT2G25640	9.64564	6.37e-06	6e-05
AT3G56330	9.64502	0.000208172	0.00123186
AT1G73730	9.64388	0.000311155	0.00175677
AT1G44750	9.64123	9.46e-09	2.22e-07
AT2G36500	9.64086	1.39e-06	1.63e-05
AT2G45060	9.63933	3.6e-07	5.04e-06
AT5G52900	9.63799	2.44e-08	5.1e-07
AT1G67460	9.63383	2.52e-08	5.22e-07
AT5G49290	9.63162	8.46e-09	2.01e-07
AT2G17130	9.6307	1.19e-06	1.41e-05
AT2G33260	9.62476	0.00226026	0.00928754
AT1G63930	9.62403	1.37e-08	3.09e-07
AT5G20540	9.62281	8.46e-09	2.01e-07
AT5G08565	9.622	4.76e-07	6.4e-06
AT4G10170	9.62131	6.51e-06	6.11e-05
AT5G61010	9.61952	0.000315905	0.00177911
AT5G67550	9.61946	1.99e-06	2.21e-05
AT5G43190	9.61881	2.82e-08	5.74e-07
AT5G47490	9.61765	1.04e-08	2.42e-07
AT5G14230	9.61319	1.21e-07	2e-06
AT4G02530	9.61234	8.95e-07	1.1e-05
AT2G25580	9.61081	8.79e-06	7.94e-05
AT1G21660	9.60838	0.000967714	0.00455927
AT2G34820	9.60706	4.8e-08	9.12e-07
AT4G11380	9.60678	6.49e-10	2.2e-08
AT3G55760	9.60665	2.88e-06	3.04e-05
AT5G17480	9.60496	4.29e-11	2.08e-09
AT1G75050	9.60192	1.84e-09	5.39e-08
AT5G03620	9.60169	6.88e-08	1.24e-06
AT4G04340	9.6002	9.12e-08	1.58e-06
AT1G61110	9.59964	1.55e-13	1.4e-11
AT2G26890	9.59939	1.11e-08	2.55e-07
AT4G30370	9.59857	3.1e-07	4.45e-06
AT2G11000	9.59667	9.3e-09	2.19e-07
AT3G51730	9.5964	1.39e-10	5.87e-09
AT2G36885	9.59467	8.86e-07	1.09e-05
AT3G59890	9.59433	1.61e-06	1.84e-05
AT5G39900	9.59337	7.6e-08	1.36e-06
AT2G22830	9.59284	5.58e-12	3.25e-10
AT2G41230	9.58891	1.69e-07	2.67e-06
AT5G16890	9.5887	6.17e-07	7.96e-06
AT4G00420	9.58828	1.9e-06	2.13e-05
AT2G13665	9.58551	3.22e-05	0.00024575
AT1G57600	9.5827	1.17e-08	2.68e-07
AT1G06083	9.5825	8.41e-09	2.01e-07
AT1G27460	9.58211	5.36e-08	1.01e-06
AT4G14300	9.58094	8.41e-09	2.01e-07
AT3G62620	9.57658	2.1e-08	4.51e-07
AT5G57630	9.57467	0.000388389	0.00211754
AT3G25680	9.57353	4.69e-06	4.6e-05
AT3G08065	9.56641	0.00239889	0.00974057
AT4G09460	9.5587	4.93e-07	6.57e-06
AT5G13600	9.55807	5.25e-08	9.92e-07
AT3G52820	9.55785	1.05e-08	2.44e-07
AT5G64860	9.5561	1.56e-05	0.000131181
AT1G24100	9.55385	0.000338424	0.00188371
AT4G21540	9.55366	2.33e-06	2.54e-05
AT1G64780	9.55195	1.54e-06	1.78e-05
AT4G04740	9.55012	0.000471503	0.00249795
AT2G39290	9.5482	7.53e-07	9.48e-06
AT4G25720	9.54188	9.54e-11	4.22e-09
AT3G14070	9.54163	0.000385998	0.00210631
AT1G67990	9.53989	2.85e-14	3.82e-12
AT3G14960	9.53891	1.96e-06	2.19e-05
AT2G18420	9.53806	2.05e-13	1.71e-11
AT1G02380	9.53624	0.000224912	0.00131916
AT1G68875	9.53111	4.05e-09	1.08e-07
AT1G15885	9.52893	1.21e-06	1.43e-05
AT5G47330	9.52454	2.46e-06	2.66e-05
AT4G15930	9.52329	2.91e-07	4.22e-06
AT1G03110	9.52	1.38e-08	3.1e-07
AT1G29840	9.51623	2e-08	4.33e-07
AT3G57810	9.51404	1.81e-11	9.75e-10
AT4G00320	9.51069	8.88e-06	8e-05
AT4G08015	9.51032	2.53e-08	5.23e-07
AT5G15190	9.50929	3.17e-10	1.2e-08
AT5G17740	9.50811	1.15e-08	2.64e-07
AT1G55675	9.50693	2.76e-07	4.04e-06
AT2G02890	9.50455	0.0024828	0.00999859
AT4G38390	9.50204	2.35e-07	3.51e-06
AT5G66020	9.49759	2.2e-07	3.31e-06
AT2G30942	9.49731	1.27e-07	2.09e-06
AT4G38240	9.48892	1.2e-07	2e-06
AT5G65280	9.48667	2.35e-08	4.96e-07
AT1G34550	9.48641	4.86e-08	9.23e-07
AT5G17500	9.48168	7.21e-10	2.39e-08
AT3G27300	9.47695	7.95e-07	9.93e-06
AT3G07700	9.47524	1.03e-09	3.25e-08
AT3G56450	9.47179	2.83e-06	3e-05
AT3G21465	9.4693	3.86e-07	5.35e-06
AT2G25355	9.46746	1.72e-05	0.00014325
AT3G63030	9.46306	8.69e-10	2.8e-08
AT1G09927	9.46156	1.89e-08	4.12e-07
AT4G17600	9.46151	1.73e-07	2.72e-06
AT4G09670	9.45759	1.92e-05	0.000157517
AT5G11380	9.45624	1.62e-07	2.58e-06
AT5G18470	9.45487	7.32e-06	6.77e-05
AT4G26610	9.45434	0.000538151	0.0028012
AT5G42420	9.45363	2.09e-08	4.5e-07
AT2G21510	9.45208	1.83e-08	3.98e-07
AT3G04080	9.44796	3.41e-05	0.000258453
AT2G40790	9.44762	0.000435093	0.00233174
AT1G77140	9.44223	2.64e-08	5.43e-07
AT3G03980	9.44174	3.19e-07	4.56e-06
AT4G25719	9.44157	1.47e-09	4.41e-08
AT4G33465	9.43898	2.02e-08	4.37e-07
AT1G13990	9.43835	1.99e-07	3.04e-06
AT4G26620	9.43811	2.61e-08	5.38e-07
AT1G59740	9.43553	3.65e-06	3.72e-05
AT1G80000	9.4334	2.8e-07	4.09e-06
AT5G44300	9.43282	1.38e-08	3.1e-07
AT3G14075	9.43204	5.41e-09	1.4e-07
AT3G11250	9.42628	7.85e-09	1.89e-07
AT2G36320	9.42409	3.12e-08	6.29e-07
AT3G42670	9.42369	1.1e-07	1.84e-06
AT1G78010	9.42359	8.47e-07	1.05e-05
AT5G20670	9.42309	2.39e-08	5.02e-07
AT3G20270	9.41904	5.19e-07	6.86e-06
AT1G07340	9.41849	1.7e-09	4.99e-08
AT3G56430	9.41647	2.37e-08	4.99e-07
AT4G19990	9.41535	0.000297889	0.00169325
AT3G46200	9.4149	9.49e-05	0.000629461
AT4G22214	9.41152	1.3e-05	0.000111197
AT3G54710	9.41115	0.000555577	0.00287362
AT1G15970	9.41066	2.32e-08	4.92e-07
AT1G11890	9.41004	4.9e-07	6.56e-06
AT5G02195	9.40735	4.75e-07	6.39e-06
AT2G17695	9.40709	3.98e-06	4e-05
AT1G09100	9.40322	1.32e-09	4.01e-08
AT1G74380	9.40271	5.68e-08	1.06e-06
AT5G25570	9.40226	2.21e-08	4.73e-07
AT1G13950	9.40077	3.66e-14	4.59e-12
AT5G20170	9.40073	2.28e-08	4.85e-07
AT3G61380	9.39718	2.98e-08	6.03e-07
AT1G78750	9.39505	3.02e-09	8.42e-08
AT4G02030	9.39456	3.62e-08	7.14e-07
AT1G06750	9.39403	0.000202549	0.00120512
AT5G01760	9.39356	2.23e-09	6.4e-08
AT5G37680	9.39298	1.65e-08	3.65e-07
AT3G05420	9.39203	5.98e-06	5.69e-05
AT4G26440	9.3885	6.62e-10	2.22e-08
AT4G05400	9.38701	1.84e-07	2.86e-06
AT1G01240	9.3853	6.33e-07	8.13e-06
AT4G02140	9.38405	1.85e-05	0.000152357
AT1G68020	9.37931	4.26e-08	8.3e-07
AT5G53000	9.37771	4.34e-07	5.91e-06
AT4G25315	9.37602	1.04e-07	1.75e-06
AT3G19640	9.37342	3.93e-13	2.98e-11
AT1G19880	9.37189	0.000100416	0.000659896
AT3G09250	9.37088	2.53e-06	2.73e-05
AT4G29340	9.36802	5.6e-10	1.93e-08
AT3G60440	9.36599	9.62e-07	1.17e-05
AT2G22475	9.3618	9.83e-08	1.68e-06
AT1G15710	9.36145	2.31e-09	6.61e-08
AT3G05990	9.36123	1.23e-08	2.8e-07
AT4G29130	9.3595	5.42e-08	1.02e-06
AT5G09650	9.35775	1.71e-08	3.75e-07
AT4G29150	9.35497	9.97e-08	1.7e-06
AT4G24060	9.35465	4.91e-06	4.77e-05
AT1G24620	9.35452	5.01e-08	9.48e-07
AT1G67600	9.35421	1.46e-06	1.69e-05
AT1G08460	9.35356	2.31e-08	4.91e-07
AT1G67820	9.35013	3.55e-05	0.000268067
AT5G52380	9.34834	2.74e-07	4.01e-06
AT1G78730	9.34811	6.05e-08	1.11e-06
AT3G63020	9.34498	1.55e-06	1.78e-05
AT2G08635	9.34206	3.64e-08	7.17e-07
AT1G79360	9.34165	0.000330603	0.00184623
AT2G33590	9.33711	5.56e-08	1.04e-06
AT5G04920	9.33592	2.47e-08	5.14e-07
AT4G27900	9.33587	0.000610523	0.00312293
AT2G48080	9.33528	8.92e-09	2.11e-07
AT1G10910	9.33515	1.8e-07	2.8e-06
AT2G44065	9.3342	2.24e-08	4.77e-07
AT2G14530	9.33206	1.14e-06	1.36e-05
AT5G35753	9.33184	3.89e-05	0.000290141
AT3G18440	9.33183	5.74e-08	1.07e-06
AT1G19270	9.33056	1.72e-06	1.95e-05
AT1G64790	9.33051	2.43e-08	5.08e-07
AT1G26208	9.32406	1.18e-05	0.000102605
AT5G66190	9.32204	6.51e-07	8.34e-06
AT5G27970	9.31792	3.71e-08	7.3e-07
AT5G07870	9.31711	1.81e-05	0.000149602
AT1G74410	9.31571	2.64e-08	5.43e-07
AT2G41231	9.31336	1.09e-06	1.31e-05
AT1G75400	9.3104	4.9e-08	9.28e-07
AT1G75670	9.30969	4.11e-06	4.12e-05
AT1G08650	9.30772	7.27e-10	2.4e-08
AT3G17250	9.30739	3.29e-06	3.41e-05
AT5G10830	9.30706	6.06e-05	0.000424327
AT4G25310	9.30431	8.88e-08	1.54e-06
AT2G42247	9.30192	0.000292441	0.00166826
AT4G13260	9.29947	2.29e-07	3.43e-06
AT5G16360	9.29508	7.32e-08	1.31e-06
AT2G35040	9.29449	5.97e-08	1.1e-06
AT4G16830	9.29336	1.39e-07	2.26e-06
AT2G20930	9.28796	0.00033726	0.00187791
AT5G46750	9.28688	2.52e-08	5.22e-07
AT1G02205	9.28581	6.83e-08	1.24e-06
AT5G05800	9.28576	7.54e-08	1.35e-06
AT1G70650	9.28438	0.000208587	0.00123288
AT4G03820	9.28406	5.32e-05	0.000379454
AT5G10460	9.28076	4.92e-08	9.31e-07
AT4G05360	9.2776	7.96e-06	7.29e-05
AT1G30420	9.27395	2.69e-07	3.96e-06
AT1G74860	9.27389	9.15e-07	1.12e-05
AT3G24440	9.27057	8.69e-09	2.06e-07
AT4G01760	9.2694	0.000417327	0.00225233
AT2G40080	9.26868	0.000280271	0.00160384
AT4G26850	9.26833	5.2e-07	6.86e-06
AT2G34630	9.26693	3.2e-08	6.41e-07
AT4G00270	9.26299	3.85e-08	7.55e-07
AT4G30560	9.26269	7.5e-09	1.82e-07
AT5G19380	9.25976	3.18e-08	6.37e-07
AT1G22150	9.2596	1.99e-06	2.21e-05
AT4G28180	9.2571	4.67e-09	1.22e-07
AT5G06660	9.25656	9.49e-07	1.15e-05
AT4G37900	9.25648	3.4e-15	7.88e-13
AT5G43920	9.25602	1.49e-08	3.3e-07
AT2G01490	9.25497	8.07e-07	1e-05
AT1G69430	9.25354	1.29e-06	1.52e-05
AT5G58480	9.24856	4.19e-06	4.18e-05
AT3G61430	9.24696	0.000661025	0.00334209
AT4G16160	9.24639	9.47e-09	2.22e-07
AT2G45290	9.24444	5.93e-09	1.5e-07
AT4G17300	9.24363	7.31e-07	9.24e-06
AT3G22920	9.24332	6.49e-05	0.000450865
AT1G13180	9.24254	9.31e-06	8.35e-05
AT5G06845	9.2414	1.34e-08	3.01e-07
AT3G13772	9.24021	0.000271675	0.00155932
AT1G67620	9.23883	2.43e-08	5.09e-07
AT1G54050	9.23824	0.000341226	0.00189861
AT1G06207	9.23811	4.02e-09	1.08e-07
AT5G01720	9.23483	0.000395403	0.00214766
AT1G50430	9.23335	3.23e-11	1.63e-09
AT1G26700	9.23328	5.97e-09	1.51e-07
AT3G51400	9.22816	7.68e-08	1.37e-06
AT1G56560	9.22673	2.91e-05	0.000224745
AT5G13470	9.226	1.84e-06	2.06e-05
AT2G37435	9.22482	0.000538932	0.00280366
AT2G20330	9.22337	1.79e-06	2.01e-05
AT2G16365	9.22257	2.89e-07	4.19e-06
AT1G09963	9.21859	8.84e-08	1.54e-06
AT1G80380	9.21136	1.37e-07	2.24e-06
AT1G68945	9.20637	4.63e-08	8.87e-07
AT2G23800	9.2061	2.98e-10	1.14e-08
AT4G18372	9.206	4.57e-07	6.17e-06
AT5G10490	9.20577	1.03e-07	1.74e-06
AT3G07215	9.2055	6.73e-06	6.29e-05
AT4G31880	9.20085	4.32e-09	1.15e-07
AT1G73970	9.19839	1.02e-06	1.24e-05
AT3G61440	9.1946	6.49e-06	6.1e-05
AT2G19180	9.19176	3.46e-08	6.85e-07
AT2G42250	9.19044	2.57e-05	0.000202402
AT3G45400	9.19026	5.59e-08	1.05e-06
AT2G37020	9.18921	4.89e-07	6.55e-06
AT4G23970	9.18845	3.23e-06	3.36e-05
AT1G07310	9.18733	1.29e-07	2.11e-06
AT4G23490	9.18412	2.29e-06	2.5e-05
AT1G52827	9.18396	9.69e-05	0.000640242
AT3G07130	9.18156	2.02e-06	2.24e-05
AT3G14410	9.18116	2.47e-05	0.000195523
AT5G09450	9.18115	1.97e-07	3.02e-06
AT1G77760	9.17976	2.81e-07	4.11e-06
AT5G57740	9.17792	1.24e-07	2.05e-06
AT3G24315	9.1761	2.11e-05	0.000171472
AT3G14450	9.17455	1.58e-12	1.04e-10
AT3G56840	9.17201	0.000728738	0.00361389
AT1G11400	9.16991	3.21e-07	4.58e-06
AT3G09800	9.16634	3.14e-09	8.74e-08
AT5G04310	9.16613	0.000134738	0.000852097
AT3G26140	9.1661	4.67e-08	8.91e-07
AT1G07880	9.16609	1.54e-07	2.48e-06
AT1G72340	9.16477	1.57e-06	1.81e-05
AT5G00680	9.16444	1.43e-07	2.32e-06
AT2G07845	9.16428	0.000295243	0.00168059
AT1G09027	9.16423	3.88e-08	7.61e-07
AT4G27652	9.16324	1.51e-06	1.75e-05
AT5G05460	9.15963	8.26e-07	1.02e-05
AT5G55580	9.15739	2.1e-07	3.19e-06
AT5G48205	9.15628	0.000948294	0.00449132
AT5G08855	9.15601	5.96e-08	1.1e-06
AT1G21920	9.15568	6.12e-08	1.12e-06
AT4G20860	9.15554	4.71e-05	0.000342763
AT3G56580	9.15167	4.44e-08	8.57e-07
AT1G64640	9.15133	0.000374223	0.00205453
AT5G45115	9.14815	1.05e-07	1.77e-06
AT1G19440	9.14541	4.06e-06	4.07e-05
AT3G49320	9.14296	1e-07	1.7e-06
AT1G08730	9.13842	1.74e-07	2.72e-06
AT2G08340	9.13718	2.2e-05	0.000177739
AT1G44890	9.13658	7.23e-08	1.3e-06
AT1G24570	9.13379	5.86e-09	1.49e-07
AT4G24950	9.13291	4.79e-05	0.000347847
AT3G04750	9.13102	9.79e-08	1.68e-06
AT3G59430	9.1308	0.000736854	0.00364349
AT5G14450	9.12982	3.07e-07	4.42e-06
AT3G15357	9.12666	6.83e-09	1.69e-07
AT5G49740	9.12596	0.000119582	0.000769628
AT1G48605	9.11949	2.7e-05	0.000210329
AT5G14080	9.11804	1.17e-06	1.39e-05
AT2G47590	9.11702	3.64e-07	5.08e-06
AT3G09495	9.11582	1.57e-05	0.000131656
AT1G14380	9.11581	0.000721609	0.00358552
AT3G43580	9.11424	7.78e-08	1.38e-06
AT4G02900	9.11302	7.07e-06	6.58e-05
AT1G07823	9.11289	0.00062022	0.00315984
AT5G67470	9.10786	0.000295442	0.00168059
AT3G61920	9.10563	7.36e-08	1.32e-06
AT3G15350	9.10441	1.89e-07	2.91e-06
AT1G80710	9.10338	1.76e-06	1.98e-05
AT1G09477	9.10154	2.72e-08	5.56e-07
AT1G73650	9.09834	8.51e-06	7.72e-05
AT3G24460	9.09712	1.06e-06	1.27e-05
AT2G40030	9.09625	5.95e-08	1.1e-06
AT3G01510	9.09089	1.77e-07	2.77e-06
AT2G22530	9.08968	9.64e-08	1.65e-06
AT5G64440	9.08772	6.32e-06	5.96e-05
AT3G17750	9.08641	8.54e-07	1.05e-05
AT4G12100	9.08525	0.000460099	0.00244517
AT3G59410	9.08438	1.09e-07	1.82e-06
AT5G01405	9.07364	1.17e-05	0.00010216
AT5G66170	9.06484	4.52e-08	8.69e-07
AT1G02370	9.05615	3.79e-06	3.84e-05
AT2G19930	9.05583	6.82e-05	0.000471207
AT3G26940	9.05571	2.54e-05	0.000200187
AT1G16825	9.05462	5.3e-08	1e-06
AT1G80745	9.05439	5.42e-05	0.000385052
AT5G51480	9.05123	0.000372262	0.00204597
AT1G25480	9.04943	1.59e-06	1.82e-05
AT1G78100	9.04865	7.89e-05	0.000534329
AT1G26710	9.04811	5.35e-11	2.52e-09
AT2G29525	9.04677	5.39e-06	5.16e-05
AT1G64800	9.04482	2.26e-06	2.48e-05
AT4G27630	9.04463	6.95e-05	0.000479107
AT1G35230	9.0421	0.00057385	0.00295612
AT1G10210	9.04021	1.68e-05	0.000140278
AT5G59662	9.03942	4.16e-05	0.0003081
AT1G76260	9.03905	7.58e-06	6.98e-05
AT1G18440	9.03844	0.000115312	0.000745599
AT1G60370	9.03838	0.00171944	0.00740661
AT3G61198	9.03662	1.04e-07	1.76e-06
AT5G50860	9.03615	9.31e-08	1.6e-06
AT3G47410	9.03584	2.74e-06	2.92e-05
AT1G16750	9.03563	3.71e-07	5.17e-06
AT3G04820	9.0355	4.33e-06	4.3e-05
AT3G28950	9.03547	6.41e-09	1.6e-07
AT3G61760	9.03506	2.56e-07	3.79e-06
AT4G21860	9.03343	5.87e-10	2.01e-08
AT1G24140	9.03173	4.2e-05	0.000310182
AT5G47750	9.02989	1.51e-07	2.43e-06
AT3G16050	9.02975	7.66e-08	1.37e-06
AT3G07715	9.02887	1.47e-08	3.28e-07
AT4G03390	9.02466	1.85e-07	2.86e-06
AT3G09720	9.01716	5.65e-07	7.35e-06
AT2G46200	9.01133	6.37e-10	2.17e-08
AT3G53400	9.00928	8.94e-06	8.04e-05
AT1G13250	9.00763	1.23e-06	1.45e-05
AT4G30840	9.00761	1.02e-07	1.74e-06
AT4G15770	9.0051	1.78e-05	0.000147701
AT4G26555	9.0006	0.000881245	0.00423859
AT3G60100	9.00042	2.57e-06	2.76e-05
AT1G09187	8.99799	1.25e-06	1.48e-05
AT5G06340	8.99798	1.02e-05	9.07e-05
AT3G16590	8.99616	1.05e-06	1.27e-05
AT3G46450	8.99454	1.1e-10	4.84e-09
AT3G10520	8.99351	0.000856825	0.00414286
AT2G36230	8.99285	5.41e-07	7.08e-06
AT3G19830	8.99246	1.6e-07	2.56e-06
AT5G63520	8.98889	2.6e-06	2.79e-05
AT4G37840	8.98114	1.58e-07	2.53e-06
AT5G03540	8.98104	0.00182933	0.00778996
AT4G13750	8.98069	5.08e-06	4.91e-05
AT4G23940	8.97998	0.000727998	0.00361139
AT5G54860	8.97926	1.15e-07	1.92e-06
AT5G26160	8.97885	8.05e-06	7.35e-05
AT4G28390	8.97671	1.62e-06	1.85e-05
AT2G38710	8.97331	4.45e-09	1.18e-07
AT5G03770	8.97331	1.47e-07	2.38e-06
AT1G76570	8.97034	0.000393307	0.00213855
AT1G09773	8.96884	2.7e-05	0.000210329
AT3G08600	8.96836	5.32e-06	5.11e-05
AT1G31950	8.96494	1.39e-07	2.27e-06
AT4G14455	8.96215	2.46e-06	2.66e-05
AT1G69935	8.96003	0.000851446	0.00412076
AT2G31305	8.95987	0.0006627	0.00334613
AT1G05577	8.95838	3.12e-07	4.48e-06
AT1G75990	8.95791	6.38e-07	8.19e-06
AT5G38747	8.95495	1.41e-05	0.00011986
AT1G32330	8.95278	3.48e-05	0.000263023
AT5G04560	8.95192	2.59e-10	1e-08
AT1G63210	8.94976	1.76e-07	2.76e-06
AT1G67950	8.94745	5.31e-06	5.1e-05
AT4G20110	8.94624	0.000864628	0.00417398
AT1G23645	8.94612	1.64e-07	2.59e-06
AT3G28956	8.94558	1.35e-07	2.21e-06
AT2G28440	8.94555	0.000919063	0.00439235
AT3G56060	8.94247	6.88e-06	6.41e-05
AT1G05600	8.93922	1.48e-05	0.000125063
AT1G43560	8.93774	0.000727223	0.00360989
AT4G05110	8.93725	5.07e-05	0.000364806
AT3G58140	8.93415	2.26e-08	4.83e-07
AT4G29200	8.93182	3.52e-07	4.95e-06
AT1G74420	8.92947	1.03e-07	1.74e-06
AT1G21150	8.92942	1.79e-06	2.01e-05
AT3G15890	8.92893	1.01e-07	1.72e-06
AT4G02120	8.92456	1.88e-07	2.91e-06
AT2G33835	8.92366	0.000242058	0.00140891
AT3G59110	8.92302	8.9e-06	8.02e-05
AT3G23370	8.92268	4.61e-06	4.54e-05
AT2G21130	8.92202	1.55e-11	8.5e-10
AT2G40410	8.92183	0.00066482	0.0033513
AT5G57690	8.91811	0.000492139	0.00259737
AT3G06640	8.91759	1.35e-05	0.000115376
AT1G06990	8.91679	1.54e-07	2.47e-06
AT5G39840	8.91563	3.09e-07	4.45e-06
AT5G09876	8.90934	3.96e-06	3.98e-05
AT5G28910	8.90874	3.34e-08	6.64e-07
AT4G12120	8.90604	3.21e-07	4.58e-06
AT1G26910	8.90509	7.04e-08	1.27e-06
AT5G17167	8.90145	1.36e-07	2.23e-06
AT2G22270	8.90044	1.81e-05	0.000149602
AT3G20250	8.89788	1.19e-06	1.41e-05
AT1G08110	8.89421	1.72e-08	3.77e-07
AT2G23420	8.88572	0.000766832	0.00376855
AT3G13150	8.88569	0.000123741	0.000791725
AT1G76280	8.88353	1.99e-06	2.21e-05
AT4G33520	8.87988	4.85e-06	4.72e-05
AT1G26740	8.87932	1.87e-07	2.89e-06
AT1G44224	8.87586	3.86e-09	1.04e-07
AT1G67420	8.87501	5.96e-08	1.1e-06
AT4G15920	8.87358	2.02e-07	3.08e-06
AT3G28100	8.87317	3.35e-07	4.74e-06
AT5G14050	8.8711	4.5e-06	4.45e-05
AT5G64980	8.86959	6.17e-06	5.85e-05
AT2G41680	8.86778	3.25e-07	4.63e-06
AT5G47790	8.86549	1.32e-07	2.17e-06
AT5G01500	8.86537	3.17e-08	6.37e-07
AT1G50510	8.86369	0.000305577	0.00172929
AT5G16550	8.86314	3.28e-06	3.4e-05
AT1G48953	8.86237	1.17e-07	1.95e-06
AT3G51120	8.86176	1.78e-07	2.77e-06
AT5G59370	8.86156	3.35e-07	4.74e-06
AT3G07620	8.85894	3.53e-06	3.62e-05
AT3G07140	8.85557	5.65e-06	5.41e-05
AT5G10710	8.85464	3.4e-08	6.76e-07
AT5G11910	8.84989	4.88e-07	6.54e-06
AT5G07570	8.8491	9.05e-07	1.11e-05
AT3G63000	8.84811	3.32e-07	4.71e-06
AT4G02950	8.84674	4.94e-07	6.58e-06
AT3G26370	8.8452	7.79e-07	9.77e-06
AT4G30680	8.84471	3.76e-05	0.000281605
AT1G48180	8.84351	0.000441891	0.00236237
AT3G55990	8.8426	1.39e-05	0.000118466
AT3G08900	8.84148	5.36e-06	5.14e-05
AT1G49405	8.83905	0.000716852	0.00356536
AT3G45140	8.83892	4.24e-07	5.78e-06
AT1G04623	8.83872	8.39e-07	1.04e-05
AT4G03120	8.83487	5.81e-06	5.54e-05
AT5G45920	8.83409	3.29e-06	3.41e-05
AT5G48210	8.83365	5.51e-09	1.42e-07
AT5G01560	8.82805	3.14e-07	4.5e-06
AT3G57660	8.82657	2.92e-07	4.23e-06
AT1G04070	8.82622	8.23e-09	1.97e-07
AT3G28960	8.82576	4.66e-08	8.91e-07
AT5G51150	8.82433	6.74e-08	1.22e-06
AT1G02750	8.82279	0.000133858	0.000847585
AT1G75080	8.82262	5.07e-06	4.9e-05
AT3G01060	8.82036	0.000503067	0.00264433
AT5G12100	8.81991	8.37e-05	0.000563586
AT1G20080	8.81716	2.14e-07	3.24e-06
AT4G16260	8.81607	2.86e-06	3.03e-05
AT1G78400	8.81314	1.47e-07	2.38e-06
AT3G13530	8.81084	5.7e-07	7.41e-06
AT1G21390	8.81037	6.16e-08	1.13e-06
AT3G60880	8.81032	9.89e-07	1.2e-05
AT4G01470	8.81009	4.54e-10	1.62e-08
AT3G55160	8.80978	0.000351434	0.00194832
AT1G03850	8.80837	7e-05	0.000481703
AT5G60710	8.80758	1.84e-07	2.86e-06
AT3G18910	8.80274	7.27e-07	9.2e-06
AT1G14688	8.80237	1.55e-07	2.48e-06
AT1G58215	8.80103	5.09e-06	4.92e-05
AT3G51250	8.80043	0.000688458	0.00344771
AT4G08535	8.79928	4.51e-06	4.46e-05
AT4G05785	8.79898	1.33e-05	0.000114163
AT1G49880	8.79754	1.13e-05	9.85e-05
AT5G43170	8.79647	3.61e-06	3.69e-05
AT5G59220	8.79612	3.06e-07	4.42e-06
AT5G60520	8.79594	3.59e-07	5.04e-06
AT5G66320	8.79592	0.0010396	0.00486495
AT3G25990	8.78907	4.15e-07	5.69e-06
AT3G58670	8.78328	6.19e-06	5.87e-05
AT2G43150	8.77938	2.42e-06	2.62e-05
AT4G12680	8.7777	2.55e-07	3.79e-06
AT5G06395	8.77387	4.02e-07	5.53e-06
AT4G37520	8.77079	4.33e-07	5.9e-06
AT1G31780	8.76915	1.17e-05	0.000101959
AT3G48660	8.7665	0.000595721	0.0030554
AT4G01810	8.76534	3.51e-08	6.95e-07
AT1G16570	8.76472	9.26e-07	1.13e-05
AT3G20910	8.76433	1.8e-07	2.8e-06
AT5G38396	8.7599	0.00105112	0.00491282
AT1G14800	8.75949	2.62e-07	3.87e-06
AT4G35460	8.7581	1.72e-07	2.7e-06
AT1G69485	8.75795	0.000769688	0.00378016
AT2G31820	8.75677	4.12e-05	0.000305287
AT3G51420	8.75555	8.06e-08	1.42e-06
AT1G67570	8.7554	7.21e-06	6.68e-05
AT5G02940	8.75397	0.00109081	0.00507195
AT3G06710	8.75106	3.02e-07	4.36e-06
AT2G38440	8.75022	0.000734359	0.00363538
AT1G69200	8.74933	3.66e-07	5.11e-06
AT3G51470	8.74895	7.9e-05	0.000534655
AT1G76080	8.74873	1.66e-05	0.000138397
AT3G18240	8.74643	2.76e-07	4.04e-06
AT3G48990	8.74592	0.000182659	0.00110354
AT5G47460	8.74562	7.89e-07	9.87e-06
AT3G25980	8.74418	2.05e-06	2.27e-05
AT2G39140	8.73921	0.000616419	0.00314437
AT5G40610	8.73899	4.95e-07	6.59e-06
AT5G07220	8.7367	1.98e-07	3.03e-06
AT4G04910	8.733	2.38e-07	3.56e-06
AT2G30270	8.73276	8.31e-08	1.46e-06
AT1G30845	8.72484	4.48e-07	6.09e-06
AT1G15215	8.72173	4.44e-08	8.57e-07
AT1G02520	8.72105	1.6e-05	0.000133726
AT5G55760	8.72006	3.41e-06	3.51e-05
AT1G70518	8.71999	2.96e-05	0.000227959
AT2G22941	8.71926	4.89e-05	0.000353846
AT5G20885	8.71187	0.000731054	0.00362302
AT1G14920	8.71113	2.49e-06	2.68e-05
AT3G12740	8.7087	1.02e-07	1.74e-06
AT5G49555	8.70831	0.000616691	0.00314437
AT1G69587	8.70517	0.000708646	0.00353375
AT5G60730	8.70284	8.88e-05	0.000594671
AT1G48790	8.70229	3.36e-07	4.74e-06
AT4G16650	8.70114	7.97e-05	0.00053899
AT4G12130	8.70042	3.92e-07	5.42e-06
AT2G14710	8.69989	3e-05	0.000230797
AT2G16520	8.69692	1.2e-11	6.66e-10
AT5G51290	8.69643	0.00112137	0.00517782
AT4G21100	8.6925	2.36e-07	3.53e-06
AT5G24120	8.69164	2.88e-07	4.19e-06
AT3G16260	8.69158	0.0011703	0.00536691
AT5G15980	8.69083	2.72e-07	4e-06
AT4G26055	8.68975	6.38e-08	1.17e-06
AT2G34210	8.68935	3.12e-07	4.47e-06
AT5G05230	8.68926	1.35e-05	0.000115151
AT5G21990	8.68749	8.36e-06	7.61e-05
AT1G26570	8.68596	0.000153143	0.000952327
AT3G55100	8.68468	0.000948708	0.00449188
AT4G15820	8.68427	3.2e-06	3.34e-05
AT2G23150	8.68327	6.68e-06	6.25e-05
AT1G22750	8.68196	0.00119903	0.00547028
AT3G48080	8.68188	1.51e-06	1.74e-05
AT3G03250	8.67796	4.02e-06	4.03e-05
AT3G23710	8.67394	0.00116679	0.00535678
AT4G11580	8.67287	2.33e-07	3.49e-06
AT1G74456	8.67146	4.93e-07	6.58e-06
AT5G05040	8.67066	2.71e-07	3.98e-06
AT3G10670	8.66952	0.000801837	0.0039154
AT1G11020	8.66898	4.24e-05	0.000312596
AT1G76140	8.66706	2.83e-07	4.13e-06
AT3G10700	8.6652	6.19e-07	7.98e-06
AT1G10270	8.66498	3.34e-08	6.64e-07
AT1G05910	8.66485	2.73e-07	4.01e-06
AT5G39340	8.6645	1.11e-05	9.76e-05
AT5G08320	8.66388	0.0012041	0.00549015
AT2G23380	8.65989	4.92e-07	6.57e-06
AT3G58470	8.65811	0.000547695	0.0028444
AT5G11800	8.6581	4.55e-08	8.73e-07
AT5G01110	8.65334	3.2e-06	3.34e-05
AT2G04540	8.65136	0.000930721	0.00443282
AT4G33670	8.65121	7.75e-08	1.38e-06
AT3G60740	8.64938	0.000936092	0.00444593
AT5G59895	8.6373	0.00123983	0.00562788
AT1G05043	8.63604	1.48e-06	1.71e-05
AT1G14970	8.63517	0.000196154	0.00117209
AT5G12880	8.63457	2.79e-05	0.000216221
AT5G08865	8.63373	3.26e-07	4.64e-06
AT1G63680	8.62773	2.11e-06	2.33e-05
AT1G29400	8.62643	0.00153908	0.00673412
AT1G44740	8.62613	1.2e-07	1.99e-06
AT5G10920	8.62446	3.59e-06	3.67e-05
AT4G24260	8.62263	8.46e-07	1.04e-05
AT2G40760	8.62036	1.34e-06	1.58e-05
AT1G10520	8.6183	0.00126056	0.00570672
AT1G04090	8.61828	2.31e-05	0.000185364
AT3G57157	8.61808	1.66e-07	2.62e-06
AT3G48450	8.61806	0.000677284	0.00340066
AT5G36910	8.61666	4.66e-06	4.57e-05
AT3G58875	8.61523	0.000695783	0.00347983
AT5G19370	8.61515	1.58e-07	2.53e-06
AT2G38060	8.61461	2.41e-06	2.61e-05
AT5G13590	8.61349	2.27e-05	0.00018282
AT5G43050	8.60919	0.000119666	0.000769846
AT2G44100	8.60837	5.5e-05	0.000390356
AT4G01940	8.60816	4.15e-06	4.15e-05
AT2G31130	8.60735	1.84e-08	4.01e-07
AT1G34300	8.60664	0.000965474	0.00455292
AT1G71696	8.60595	1.91e-06	2.13e-05
AT2G04235	8.60509	0.000307625	0.00173953
AT4G06045	8.60229	2.09e-06	2.3e-05
AT3G44690	8.60178	1.29e-05	0.000110688
AT5G66558	8.60175	1.44e-06	1.67e-05
ATCG00750	8.60089	8.19e-08	1.44e-06
AT5G05370	8.59647	6.83e-15	1.41e-12
AT3G54230	8.59295	9.74e-06	8.69e-05
AT4G01935	8.59243	4.52e-06	4.47e-05
AT4G38380	8.58839	3.92e-07	5.42e-06
AT1G31470	8.58548	0.000553183	0.00286474
AT4G06015	8.58542	5.01e-06	4.86e-05
AT1G62580	8.58466	2.19e-05	0.000177081
AT3G27170	8.58436	3.67e-05	0.000275694
AT4G18530	8.58273	0.000845481	0.00410098
AT5G66180	8.5764	8.1e-07	1.01e-05
AT1G52580	8.57638	4.86e-07	6.52e-06
AT1G05947	8.57477	8.95e-07	1.1e-05
AT1G45545	8.5747	3.79e-07	5.27e-06
AT4G28250	8.57447	0.000741093	0.00366327
AT1G13160	8.5725	8.56e-08	1.49e-06
AT3G44435	8.57008	6.38e-06	6.01e-05
AT4G21460	8.56999	8.1e-08	1.43e-06
AT2G14285	8.56892	0.000875649	0.00421387
AT3G52250	8.56854	3.84e-07	5.34e-06
AT2G27740	8.5677	5.85e-06	5.57e-05
AT4G38213	8.56474	6.81e-07	8.7e-06
AT5G01555	8.56471	4.31e-06	4.29e-05
AT3G02225	8.56264	5.13e-06	4.95e-05
AT1G05123	8.56172	5.26e-07	6.93e-06
AT3G13850	8.56125	3.44e-07	4.86e-06
AT3G01380	8.56113	0.00226064	0.00928754
AT1G75240	8.56108	5.66e-05	0.000400692
AT4G08670	8.55272	1.11e-09	3.46e-08
AT2G41290	8.55238	7.31e-07	9.23e-06
AT5G10020	8.55227	5.63e-05	0.000398348
AT3G55970	8.55162	5.91e-06	5.63e-05
AT4G38320	8.5511	8.21e-08	1.44e-06
AT1G05953	8.55106	2.68e-06	2.87e-05
AT5G66730	8.55098	1.59e-07	2.53e-06
AT5G48790	8.54545	1.23e-07	2.03e-06
AT5G57700	8.54535	0.000215553	0.00126866
AT5G04335	8.54393	0.000271087	0.00155654
AT3G51430	8.54	8.12e-07	1.01e-05
AT2G36720	8.53987	9.06e-05	0.000603803
AT4G21940	8.53899	0.00225524	0.00927605
AT1G57550	8.53727	4.03e-07	5.54e-06
AT2G13570	8.53445	0.00019151	0.00114883
AT4G16162	8.53395	0.000922953	0.00440544
AT3G58930	8.53368	1.2e-05	0.00010449
AT3G13277	8.53311	0.00132332	0.00593802
AT4G02390	8.53217	1.86e-06	2.09e-05
AT1G71210	8.53039	0.000607954	0.00311187
AT1G30410	8.52918	0.00113055	0.00521076
AT3G58350	8.52684	5.32e-07	7e-06
AT5G17590	8.52517	0.000569855	0.00293951
AT5G07475	8.52297	5.98e-08	1.1e-06
AT4G19420	8.52185	0.000921766	0.00440252
AT3G21910	8.52179	2.32e-05	0.00018625
AT2G44450	8.52141	4.89e-07	6.55e-06
AT3G10530	8.51829	9.11e-08	1.57e-06
AT2G35890	8.51816	7.7e-07	9.69e-06
AT3G49490	8.51564	5.04e-05	0.000362582
AT1G05620	8.51521	2.07e-07	3.14e-06
AT1G20790	8.51512	0.000734676	0.00363538
AT5G04830	8.51368	0.00112896	0.00520815
AT4G12570	8.5132	5.18e-07	6.85e-06
AT5G24240	8.51258	4.11e-05	0.000304993
AT5G16220	8.51195	0.000697665	0.00348696
AT5G01450	8.51156	0.000841065	0.00408216
AT4G24270	8.50689	2.3e-06	2.52e-05
AT4G05230	8.50621	8.71e-07	1.07e-05
AT3G02875	8.5062	0.000166734	0.0010227
AT2G33585	8.50493	4.75e-06	4.64e-05
AT1G55810	8.50469	7.5e-06	6.92e-05
AT3G52345	8.50424	2.27e-06	2.49e-05
AT2G26150	8.49525	5.6e-07	7.3e-06
AT1G29010	8.49428	0.00145241	0.00641618
AT3G52310	8.49241	1.38e-05	0.000117472
AT3G12690	8.49192	5.76e-08	1.07e-06
AT2G37890	8.49179	7.98e-07	9.96e-06
AT5G18490	8.49011	0.000704282	0.00351888
AT1G18670	8.48995	0.00145742	0.00643397
AT1G17220	8.48969	0.00140345	0.00624442
AT1G71900	8.48927	5.29e-05	0.000377723
AT5G09295	8.48875	1.37e-06	1.6e-05
AT2G38180	8.4886	3.22e-07	4.6e-06
AT5G50930	8.48767	8.26e-08	1.45e-06
AT3G06750	8.48709	1.16e-05	0.000100825
AT5G22280	8.48705	0.000158738	0.000980738
AT5G01220	8.48679	1.05e-07	1.76e-06
AT1G76170	8.48273	2.24e-06	2.46e-05
AT3G09415	8.47982	0.000977562	0.00460141
AT2G33100	8.47785	0.000485178	0.00256418
AT4G15160	8.4774	1.29e-05	0.000110806
AT3G07120	8.47586	1.28e-05	0.000110062
AT1G30400	8.47552	8.26e-06	7.53e-05
AT4G23670	8.47542	1.2e-05	0.000104626
AT1G06687	8.47439	2.03e-06	2.25e-05
AT3G14950	8.47318	1.41e-07	2.3e-06
AT2G19860	8.47287	1.72e-07	2.7e-06
AT4G35740	8.47254	5.92e-07	7.67e-06
AT5G49070	8.47239	0.00119433	0.00545209
AT1G04860	8.46518	2.84e-05	0.000219507
AT3G08550	8.46465	4.92e-07	6.57e-06
AT2G34680	8.46132	0.000693415	0.00347025
AT2G31740	8.45825	3.88e-06	3.92e-05
AT4G23620	8.45767	1.56e-06	1.79e-05
AT5G12890	8.45377	1.08e-06	1.3e-05
AT2G39930	8.45235	1.37e-05	0.000116574
AT2G28630	8.45165	1.92e-07	2.96e-06
AT2G24240	8.45149	0.00246422	0.00994296
AT2G35020	8.45017	1.22e-07	2.01e-06
AT4G01450	8.44917	9.14e-07	1.12e-05
AT1G04550	8.44795	7.94e-06	7.28e-05
AT1G51080	8.44576	0.00144044	0.00637478
AT2G32950	8.44572	1.11e-05	9.75e-05
AT2G03230	8.44487	8.29e-06	7.56e-05
AT3G61560	8.44417	2.55e-10	9.92e-09
AT3G46900	8.44286	1.92e-07	2.96e-06
AT3G14290	8.44148	8.97e-10	2.87e-08
AT4G33700	8.43929	0.000989821	0.00465624
AT1G65032	8.43583	5.7e-05	0.00040285
AT4G37432	8.43241	5.75e-07	7.46e-06
AT4G04940	8.42849	6.55e-08	1.19e-06
AT1G74990	8.42353	3.56e-12	2.17e-10
AT3G58480	8.42325	0.0015325	0.00670917
AT4G15830	8.41703	2.32e-06	2.53e-05
AT1G10522	8.41533	1.52e-07	2.44e-06
AT1G13570	8.41507	0.000496592	0.00261545
AT1G17190	8.41307	7.45e-07	9.39e-06
AT4G00525	8.41254	2.65e-05	0.000207972
AT3G11670	8.40722	6.9e-07	8.78e-06
AT1G20510	8.40685	7.45e-06	6.88e-05
AT4G05130	8.40514	2.51e-05	0.000198055
AT3G48190	8.405	0.000103152	0.000675285
AT1G23230	8.40119	7.35e-08	1.32e-06
AT4G13700	8.401	0.000899723	0.00431207
AT4G01730	8.39968	0.000154975	0.000960206
AT1G80990	8.3962	0.000714285	0.00355615
AT1G33170	8.39507	0.00107122	0.00499454
AT3G58240	8.39034	1.43e-06	1.66e-05
AT5G66550	8.39006	1.46e-06	1.69e-05
AT5G64060	8.38992	0.000100226	0.000658929
AT4G34290	8.38934	1.68e-06	1.91e-05
AT5G60590	8.3878	7.77e-07	9.76e-06
AT1G07540	8.38732	0.00152751	0.00669214
AT4G25950	8.38581	1.79e-05	0.000147816
AT5G18810	8.38567	7.85e-07	9.84e-06
AT1G09185	8.38236	0.000959554	0.0045334
AT1G05243	8.37976	8.43e-06	7.67e-05
AT4G19610	8.37684	1.13e-07	1.89e-06
AT5G00830	8.37664	4.38e-06	4.34e-05
AT5G22290	8.37659	1.18e-06	1.4e-05
AT3G03520	8.37582	9.77e-07	1.19e-05
AT2G43660	8.37531	1.72e-06	1.95e-05
AT5G02150	8.37469	1.68e-06	1.91e-05
AT1G17650	8.3726	0.00014613	0.00091505
AT3G15090	8.37022	1.36e-06	1.6e-05
AT5G24280	8.36805	0.000857239	0.00414355
AT3G14970	8.36789	1.03e-05	9.13e-05
AT4G27270	8.36566	3.48e-06	3.57e-05
AT5G46190	8.36548	0.000163085	0.00100232
AT5G15330	8.36346	7.16e-07	9.08e-06
AT1G79890	8.36105	3.84e-05	0.000286657
AT3G55890	8.35821	1.76e-07	2.76e-06
AT1G05780	8.35292	0.000932655	0.00443926
AT2G09455	8.3502	1.49e-06	1.72e-05
AT5G09380	8.34917	3.56e-07	5e-06
AT3G48260	8.34837	6.35e-05	0.000441424
AT3G60980	8.34713	0.000741542	0.0036643
AT3G45330	8.34438	3.23e-06	3.36e-05
AT4G28160	8.34428	0.00046722	0.00247956
AT1G62690	8.34181	5.77e-06	5.5e-05
AT3G03800	8.34139	0.000439519	0.00235216
AT5G56090	8.33867	0.00130697	0.0058802
AT1G49840	8.33833	3.68e-06	3.74e-05
AT5G62900	8.33751	7.82e-07	9.8e-06
AT4G32600	8.33683	7.6e-06	6.99e-05
AT1G50940	8.33358	0.000127513	0.000812458
AT5G58270	8.3295	1.26e-05	0.00010867
AT5G17165	8.32898	2.08e-13	1.72e-11
AT1G60010	8.32612	2.1e-05	0.000170617
AT5G39785	8.32593	2.59e-06	2.79e-05
AT3G20240	8.32573	1.53e-06	1.77e-05
AT2G32550	8.32249	9.13e-07	1.12e-05
AT1G68862	8.31885	1.77e-05	0.000146876
AT5G02390	8.31791	2e-07	3.06e-06
AT1G09247	8.31731	1.94e-06	2.17e-05
AT3G54610	8.31557	6.27e-05	0.000437129
AT5G67610	8.31416	1.58e-07	2.53e-06
AT4G33400	8.31338	6.68e-06	6.25e-05
AT4G07070	8.31232	0.000480375	0.00254319
AT4G00540	8.31079	0.000268404	0.00154229
AT5G42320	8.3089	6.03e-05	0.000422314
AT1G54530	8.30168	0.00106795	0.00498086
AT1G73880	8.30029	2.5e-05	0.00019782
AT5G42400	8.29847	0.00140994	0.00626599
AT1G15880	8.29725	1.66e-06	1.89e-05
AT2G27880	8.29322	1.41e-06	1.64e-05
AT1G09663	8.29204	2.78e-06	2.95e-05
AT1G35220	8.28981	1.12e-06	1.33e-05
AT3G12110	8.2898	0.000934113	0.00444182
AT5G21140	8.2887	3.81e-06	3.85e-05
AT4G03940	8.2886	0.00147607	0.00650502
AT5G48560	8.28293	2.61e-06	2.8e-05
AT3G12950	8.28249	1.73e-06	1.96e-05
AT5G54570	8.27949	0.00180492	0.00770749
AT5G51050	8.27536	5.07e-06	4.9e-05
AT1G22980	8.27417	2.05e-06	2.27e-05
AT2G45140	8.27307	2.63e-06	2.82e-05
AT1G72680	8.27227	1.07e-05	9.45e-05
AT1G50890	8.26826	0.000903079	0.00432544
AT2G09090	8.26671	8.02e-06	7.33e-05
AT1G11850	8.26516	1.37e-06	1.6e-05
AT5G35090	8.26462	1.2e-07	1.99e-06
AT2G37160	8.26051	5.09e-05	0.000365874
AT5G23120	8.25909	9.75e-06	8.69e-05
AT1G75020	8.2585	5.9e-05	0.000414456
AT2G31290	8.25832	1.41e-05	0.000119927
AT5G09730	8.25524	2.23e-06	2.45e-05
AT4G01230	8.25383	6.99e-07	8.88e-06
AT5G65560	8.25063	5.4e-05	0.000384222
AT5G22910	8.24859	0.000955994	0.00451798
AT4G26380	8.24687	0.000632597	0.00321111
AT2G38770	8.24561	1.67e-06	1.9e-05
AT2G22140	8.24182	1.27e-07	2.09e-06
AT3G19470	8.23578	1.41e-06	1.64e-05
AT2G32850	8.23406	2.75e-06	2.93e-05
AT5G10930	8.22568	0.00180092	0.00769902
AT3G60840	8.22184	3.57e-06	3.65e-05
AT4G02905	8.21993	2.94e-06	3.09e-05
AT1G22770	8.21744	1.24e-05	0.000107162
AT1G22240	8.21558	0.000175893	0.00106773
AT4G32150	8.21405	6.55e-07	8.38e-06
AT4G19020	8.2123	4.67e-05	0.000340366
AT5G03610	8.21088	3.31e-05	0.000251689
AT2G22260	8.20781	1.29e-06	1.52e-05
AT5G38290	8.20409	0.000676972	0.00340022
AT2G42450	8.20399	1.9e-05	0.000156469
AT3G48240	8.20307	0.00191376	0.00809759
AT4G32650	8.19982	0.00187005	0.00793902
AT5G48550	8.1937	2.13e-06	2.35e-05
AT2G36835	8.19205	1.96e-06	2.18e-05
AT4G38495	8.18996	1.65e-06	1.89e-05
AT1G15420	8.18702	3.12e-06	3.27e-05
AT5G10240	8.17668	5.56e-11	2.61e-09
AT1G36622	8.17504	0.000101828	0.000668028
AT3G13674	8.17253	0.00151356	0.00664533
AT5G59410	8.17108	3.64e-06	3.71e-05
AT5G06980	8.17058	0.00121134	0.00551658
AT1G63270	8.17056	3.22e-06	3.35e-05
AT1G26930	8.1683	0.00161532	0.00702059
AT1G61010	8.16828	9.58e-06	8.56e-05
AT2G27030	8.16803	7.56e-09	1.84e-07
AT3G21880	8.16745	1.59e-06	1.82e-05
AT5G54180	8.16618	3.81e-07	5.3e-06
AT3G53340	8.16356	0.00110724	0.00512937
AT4G08960	8.16303	8.3e-06	7.56e-05
AT1G53770	8.15903	0.00200724	0.00843009
AT1G64618	8.15577	5.65e-05	0.000400128
AT1G02770	8.15542	3.62e-07	5.06e-06
AT1G18690	8.15414	2.57e-06	2.77e-05
AT4G05705	8.15198	2.69e-05	0.000209912
AT3G20460	8.15149	0.00198501	0.0083528
AT1G59560	8.15103	1.23e-05	0.000106475
AT2G42790	8.151	0.00167165	0.00723342
AT1G76110	8.1452	1.56e-06	1.79e-05
AT4G38910	8.14396	1.11e-05	9.75e-05
AT1G63070	8.14318	0.0019537	0.0082369
AT4G30820	8.14077	1.88e-08	4.1e-07
AT3G47390	8.13947	1.07e-05	9.46e-05
AT3G59760	8.13523	3.91e-06	3.94e-05
AT1G76340	8.13402	7.65e-05	0.000520274
AT1G09930	8.13256	4.39e-05	0.000322402
AT5G66980	8.13064	0.0012875	0.00580806
AT3G22480	8.12965	2.74e-06	2.92e-05
AT3G05910	8.12573	0.000705161	0.00352126
AT3G44790	8.1256	1.85e-05	0.000152357
AT5G42260	8.12489	3.27e-05	0.000248909
AT5G55460	8.1235	1.29e-05	0.000110806
AT1G17665	8.12308	3.95e-06	3.98e-05
AT1G19920	8.12103	1.38e-06	1.61e-05
AT4G34420	8.12074	3.43e-06	3.52e-05
AT4G16130	8.11988	6.23e-07	8.02e-06
AT2G43130	8.11787	3.47e-06	3.56e-05
AT1G48210	8.11741	0.00146146	0.00644806
AT3G03095	8.11251	1.04e-05	9.19e-05
AT1G12790	8.10889	0.00110755	0.00512937
AT5G48543	8.10766	2.63e-05	0.000206357
AT1G27410	8.10636	3.74e-06	3.79e-05
AT3G09730	8.1049	7.11e-05	0.000488263
AT1G14640	8.10397	2.87e-05	0.000221768
ATCG00360	8.102	0.00117178	0.00537163
AT5G08030	8.10006	4.69e-08	8.94e-07
AT5G38895	8.09989	4.04e-06	4.05e-05
AT1G09215	8.09841	4.81e-06	4.69e-05
AT5G57650	8.09829	0.00173055	0.0074377
AT2G31830	8.09728	7.65e-05	0.000520274
AT2G47250	8.09419	0.00138466	0.00617162
AT1G15380	8.09013	6.16e-06	5.84e-05
AT3G10500	8.08829	2.3e-06	2.52e-05
AT3G23960	8.08723	3e-06	3.15e-05
AT2G31480	8.08669	7.11e-05	0.000488263
AT1G69610	8.08519	4.7e-06	4.6e-05
AT1G47570	8.08442	2.39e-05	0.000190035
AT3G09030	8.08216	0.0002073	0.00122765
AT1G68050	8.08148	0.000931961	0.00443734
AT3G52760	8.07616	2.86e-06	3.03e-05
AT5G10630	8.07325	0.00211421	0.00877798
AT3G46658	8.07266	0.0011704	0.00536691
AT1G80560	8.06878	8.89e-05	0.000594671
AT3G10840	8.0676	1.75e-05	0.000145481
AT5G13210	8.06519	4.99e-07	6.63e-06
AT1G80650	8.06489	9.61e-06	8.59e-05
AT1G56320	8.06487	0.00118499	0.00541917
AT1G54920	8.06466	5e-06	4.85e-05
AT5G14345	8.06431	2.42e-07	3.61e-06
AT1G29790	8.06297	5.7e-05	0.00040285
AT2G33160	8.06023	4.62e-07	6.23e-06
AT2G33180	8.05676	0.00187987	0.00797404
ATMG00510	8.05574	0.00017534	0.00106479
AT2G24220	8.05566	7.21e-06	6.68e-05
AT1G57540	8.05403	4.71e-06	4.61e-05
AT3G58460	8.05244	3.09e-05	0.000237209
AT2G31190	8.05211	3.09e-05	0.000237209
AT2G17540	8.0459	0.00101266	0.00475196
AT4G34740	8.04495	0.0010788	0.0050253
AT4G02460	8.04072	0.00152773	0.00669214
AT2G39130	8.0387	8.56e-05	0.000574945
AT2G31170	8.03856	0.00151406	0.00664559
AT2G06510	8.03485	0.000160644	0.000990906
AT2G32415	8.03374	4.01e-05	0.000298079
AT5G08600	8.03046	5.01e-06	4.86e-05
AT4G29830	8.02761	2.7e-06	2.88e-05
AT2G46915	8.02691	3.09e-07	4.45e-06
AT5G04340	8.02264	3.41e-06	3.51e-05
AT3G26030	8.02199	0.00039254	0.00213514
AT3G16700	8.01862	8.75e-06	7.9e-05
AT5G04185	8.01636	2.7e-05	0.000210435
AT5G24205	8.01604	0.00226445	0.00929819
AT1G56145	8.01406	1.36e-05	0.000116263
ATCG00500	8.01406	8.57e-06	7.77e-05
AT4G21430	8.01309	6.29e-06	5.94e-05
AT2G26770	8.009	0.00227621	0.00933221
AT5G49610	8.00727	0.000494942	0.00260766
AT5G39320	8.00526	6.47e-05	0.000449065
AT3G23620	8.00275	1.03e-06	1.24e-05
AT3G42850	8.00083	1.09e-07	1.84e-06
AT1G58270	7.99927	2.7e-05	0.000210324
AT1G50110	7.99901	6.6e-06	6.19e-05
AT5G17320	7.99882	0.00209793	0.00872881
AT1G30500	7.99758	0.00236945	0.00964496
AT1G19850	7.99744	3.3e-06	3.42e-05
AT3G03025	7.99675	0.00244129	0.0098783
AT3G17160	7.99619	4.16e-06	4.16e-05
AT2G46180	7.99162	3.46e-05	0.000260966
AT4G27320	7.98741	0.00195641	0.00824605
AT1G14300	7.98719	6.54e-05	0.000453263
AT3G27460	7.98603	0.000298983	0.00169805
AT2G30920	7.98438	3e-06	3.15e-05
AT4G04180	7.98135	0.000481707	0.00254848
AT5G59660	7.97997	0.00203224	0.00850933
AT3G56830	7.97635	0.000175999	0.00106795
AT3G03940	7.97577	4.26e-06	4.24e-05
AT1G06463	7.97566	0.00147439	0.0064995
AT4G15430	7.97464	0.00164538	0.00713794
AT4G39390	7.97433	2.17e-06	2.39e-05
AT2G24390	7.97353	5.29e-07	6.97e-06
AT5G08480	7.97142	2.43e-07	3.62e-06
AT5G62980	7.97085	2.38e-06	2.58e-05
AT5G01780	7.97047	0.00243467	0.00985673
AT4G25390	7.96951	8.27e-05	0.000557888
AT1G14520	7.96698	0.00199759	0.00840156
AT5G08710	7.96597	0.00122306	0.00556166
AT4G26060	7.96364	4.63e-06	4.55e-05
AT3G45850	7.96206	2.23e-05	0.000180546
AT4G06235	7.96058	5.73e-07	7.45e-06
AT1G01770	7.96023	1.34e-05	0.000114991
AT4G14170	7.9601	0.000554904	0.00287208
AT3G45620	7.95821	0.00118695	0.0054265
AT4G06225	7.95448	3.07e-06	3.22e-05
AT2G19440	7.95397	2.14e-05	0.00017359
AT1G22060	7.95365	4.46e-06	4.41e-05
AT1G51640	7.95143	8.61e-06	7.8e-05
AT5G08190	7.95064	6.42e-06	6.05e-05
AT3G57200	7.95044	3.77e-06	3.82e-05
AT5G59980	7.94744	0.00204669	0.00854875
AT2G40800	7.94723	1.08e-05	9.49e-05
AT5G19320	7.94635	5.68e-06	5.43e-05
AT3G17465	7.94167	3.61e-06	3.69e-05
AT2G27190	7.94134	0.00172585	0.00742259
AT1G67940	7.93493	0.0010094	0.00473958
AT5G57590	7.93315	5.16e-06	4.97e-05
AT5G04460	7.93174	2.39e-05	0.000190035
AT3G23727	7.92984	0.000115715	0.000747886
AT4G34950	7.92894	1.03e-05	9.18e-05
AT3G14550	7.92812	4.83e-06	4.7e-05
AT1G02350	7.92746	3.19e-05	0.000244283
AT2G47020	7.9264	3.67e-05	0.000275808
AT5G22810	7.92506	0.00120876	0.00550663
AT5G19570	7.9214	5.16e-06	4.97e-05
AT5G51680	7.92133	2.48e-05	0.000195857
AT1G01780	7.92003	6.85e-10	2.29e-08
AT5G08050	7.919	0.00130685	0.0058802
AT4G18350	7.91894	9.9e-06	8.82e-05
AT1G01220	7.91848	2.03e-05	0.000165543
AT3G49310	7.91801	1.29e-05	0.000110806
AT2G45320	7.91702	0.0017423	0.00748401
AT3G15510	7.91619	4.13e-07	5.66e-06
AT2G02790	7.91442	0.00247814	0.00998245
AT1G75166	7.91168	0.00144426	0.00638876
AT4G10320	7.90835	2.59e-06	2.79e-05
AT3G27860	7.90702	6.21e-05	0.000433676
AT5G46410	7.90655	1.07e-05	9.46e-05
AT3G20620	7.90629	0.000206781	0.001226
AT3G51590	7.90576	2.41e-14	3.42e-12
AT4G29170	7.90275	3.34e-06	3.45e-05
AT2G19080	7.90132	3.89e-07	5.39e-06
AT4G00355	7.90075	2.38e-05	0.000189626
AT1G65730	7.89963	0.000776107	0.00380554
AT3G55510	7.89687	4.78e-06	4.66e-05
AT5G20710	7.89637	1.07e-07	1.8e-06
AT3G47760	7.89492	0.000117613	0.000758232
AT2G39440	7.89259	3.45e-05	0.000260826
AT5G09300	7.88528	8.03e-06	7.33e-05
AT1G71730	7.88508	1.77e-05	0.000146651
AT5G44080	7.88336	2.76e-08	5.64e-07
AT1G51965	7.88037	8.82e-05	0.000590994
AT1G09900	7.87814	6.43e-06	6.05e-05
AT3G46660	7.87768	0.0017826	0.00763777
AT4G36105	7.87564	0.00194805	0.00822215
AT3G61590	7.87194	1.15e-05	0.000100399
AT1G08060	7.87002	8.74e-06	7.9e-05
AT2G05590	7.85978	4.01e-05	0.000298231
AT1G74700	7.85546	5.24e-05	0.000375582
AT5G48710	7.85445	1.17e-05	0.000102115
AT5G48330	7.85329	0.0021182	0.00878738
AT4G01220	7.85063	1.01e-05	8.98e-05
AT3G28650	7.85015	0.000162381	0.00099902
AT4G00530	7.84947	9.22e-06	8.28e-05
AT4G02020	7.84934	3.78e-05	0.000282535
AT4G04360	7.84869	0.00172606	0.00742259
AT2G15630	7.84795	0.00227566	0.00933221
AT1G50840	7.84754	2.27e-05	0.00018282
AT1G73170	7.84549	0.00158106	0.00689804
AT1G03950	7.84462	0.00146138	0.00644806
AT1G27690	7.84302	0.000133112	0.000843909
AT4G29910	7.84043	2.39e-05	0.000190035
AT5G14990	7.8387	3.17e-06	3.31e-05
AT5G51690	7.83706	5.21e-05	0.000373367
AT2G25130	7.83433	0.000202827	0.0012063
AT5G03630	7.83362	2.27e-08	4.84e-07
AT3G23910	7.83337	0.00177008	0.00758841
AT2G22250	7.83189	7.67e-05	0.000521565
AT1G69020	7.83128	0.000177267	0.00107393
AT5G54330	7.83127	0.000126227	0.00080527
AT1G62020	7.83022	1.93e-06	2.16e-05
AT3G01255	7.82999	8.72e-06	7.89e-05
AT2G31470	7.82853	7.77e-07	9.76e-06
AT2G41225	7.82707	0.00116042	0.00533556
AT1G01820	7.82308	7.64e-06	7.02e-05
AT5G48440	7.82283	6.33e-05	0.000440377
AT4G22070	7.8228	0.000443059	0.00236778
AT4G37430	7.81757	5.41e-07	7.08e-06
AT2G15128	7.81625	7.47e-05	0.000510338
AT4G33000	7.81558	0.00178413	0.0076422
AT5G54569	7.81126	0.000530466	0.00276715
AT1G25220	7.80913	2.6e-05	0.000204608
AT3G46990	7.80766	8.68e-05	0.000582481
AT4G27380	7.80555	1.05e-05	9.3e-05
AT5G39410	7.80427	5.3e-05	0.000377984
AT1G07128	7.80096	0.000261371	0.00150754
AT4G11120	7.79624	1.35e-06	1.59e-05
AT1G24095	7.79309	1.56e-05	0.000130698
AT1G14140	7.79288	0.00246822	0.00995299
AT1G64620	7.79204	7.62e-06	7.01e-05
AT2G45685	7.79106	0.000200936	0.00119645
AT1G77120	7.78691	9.01e-05	0.000601217
AT3G23070	7.78413	1.72e-05	0.000143323
AT2G43040	7.77993	1.92e-05	0.000157758
AT4G16120	7.77444	4.68e-05	0.000341265
AT1G53250	7.77429	8.15e-06	7.43e-05
AT4G26160	7.77285	0.00247032	0.00995884
AT5G67180	7.77238	1.59e-05	0.000132735
AT5G66410	7.77104	3.81e-06	3.85e-05
AT3G47450	7.76863	2.14e-06	2.36e-05
AT4G16100	7.76761	0.001576	0.00687993
AT1G76065	7.76537	1.1e-05	9.68e-05
AT4G13730	7.76468	3.04e-05	0.000233262
AT3G50080	7.76203	9.31e-06	8.35e-05
AT4G14905	7.75869	5.36e-07	7.05e-06
AT5G11580	7.75721	3.81e-06	3.85e-05
AT2G16220	7.75677	1.73e-05	0.000143576
AT5G04930	7.75443	2.54e-06	2.74e-05
AT5G11730	7.75348	6.1e-06	5.8e-05
AT4G23660	7.75195	6.12e-07	7.91e-06
AT5G07060	7.75025	0.000296898	0.00168824
AT2G21410	7.74756	0.000328501	0.0018365
AT5G18525	7.74475	1.77e-06	1.99e-05
AT2G15730	7.74394	0.000203153	0.00120731
AT1G79770	7.74022	2.88e-05	0.00022265
AT5G63980	7.738	4.89e-06	4.75e-05
AT3G07550	7.73629	6.29e-05	0.000438005
AT5G14460	7.73508	4.91e-05	0.000354848
AT1G22830	7.72894	2.67e-05	0.000208721
AT2G26250	7.72483	3.33e-05	0.000252588
AT1G04870	7.72166	0.000776352	0.00380554
AT4G18040	7.72039	2.62e-05	0.000205404
AT4G32010	7.71931	2.59e-05	0.000204032
AT1G04425	7.71853	0.000108597	0.000706666
AT1G16110	7.71837	7.36e-06	6.8e-05
AT5G07270	7.71709	1.59e-06	1.82e-05
AT3G25580	7.71568	0.00026521	0.00152566
AT1G52160	7.71538	6.45e-06	6.07e-05
AT3G04950	7.71485	6.32e-06	5.96e-05
AT2G24255	7.71451	0.00189123	0.00801302
AT1G62290	7.71221	1.25e-05	0.000107854
AT5G26110	7.70942	1.22e-06	1.45e-05
AT2G25530	7.70813	0.000706504	0.00352537
AT1G71420	7.70772	1.32e-05	0.000113171
AT3G03865	7.70533	4.53e-05	0.00033238
AT5G23070	7.70273	0.000421163	0.00226742
AT3G17668	7.70232	0.00215597	0.00893196
AT5G50100	7.70172	1.69e-05	0.00014058
AT1G47720	7.69948	0.000122016	0.000782983
AT3G47640	7.69832	0.000716298	0.00356376
AT1G03545	7.69822	1.4e-05	0.000118738
AT2G43240	7.6972	2.45e-05	0.000194198
AT1G65030	7.69467	8.88e-06	8e-05
AT1G61980	7.69447	3e-05	0.000230935
AT1G05940	7.69405	4.37e-05	0.000321354
AT1G18500	7.68971	1.78e-05	0.000147705
AT4G09647	7.68761	4.03e-05	0.000299662
AT5G14580	7.68642	0.00028509	0.00162837
AT5G52340	7.68582	3.52e-06	3.61e-05
AT4G39366	7.6857	8.5e-05	0.000571458
AT4G12060	7.68041	1.57e-05	0.000131776
AT1G77550	7.67954	3.45e-05	0.000260632
AT5G11450	7.67884	8.49e-06	7.71e-05
AT3G15354	7.67687	5.95e-05	0.000417751
AT1G74180	7.67653	0.00226726	0.00930473
AT3G52160	7.67026	1.54e-05	0.000129839
AT1G64330	7.6676	0.00017115	0.00104342
AT3G21920	7.66661	9.57e-05	0.000633672
AT3G58100	7.66472	1.04e-05	9.19e-05
AT2G47830	7.66223	0.000940291	0.00446171
AT3G07330	7.66209	2.23e-05	0.000180535
AT3G49500	7.66183	0.00150386	0.00660654
AT1G70430	7.65988	4.01e-05	0.000298231
AT1G19130	7.65761	2.21e-07	3.33e-06
AT2G22125	7.65719	0.000118857	0.000765608
AT1G52590	7.65596	2.19e-07	3.31e-06
AT2G30290	7.65001	1.44e-05	0.000121972
AT4G17910	7.64975	0.00189168	0.00801302
AT5G67570	7.64819	9.8e-07	1.19e-05
AT5G10470	7.64717	0.000308327	0.00174221
AT3G06778	7.64373	1.7e-06	1.93e-05
AT2G18600	7.64269	4.94e-05	0.000356582
AT1G66320	7.64216	0.000370664	0.00203865
AT4G19710	7.6359	1.22e-05	0.000105553
AT1G23970	7.63585	8.71e-06	7.88e-05
AT1G74310	7.63446	4.59e-05	0.000336139
AT4G04005	7.63446	4.12e-05	0.000305143
AT3G21080	7.63354	4.94e-05	0.000356582
AT5G09770	7.63321	6.06e-09	1.53e-07
AT2G39681	7.63301	7.07e-06	6.58e-05
AT4G19010	7.63283	0.00177951	0.0076267
AT5G14910	7.63252	0.000209768	0.00123842
AT1G07740	7.62776	0.00152899	0.00669572
AT1G78110	7.6257	1.17e-05	0.000101831
AT2G21890	7.62519	0.000112921	0.000731998
AT5G65420	7.62494	1.04e-05	9.19e-05
AT1G63500	7.62282	3.42e-05	0.000258628
AT4G04670	7.62239	3.31e-05	0.000251667
AT5G60990	7.62114	1.04e-06	1.26e-05
AT5G08550	7.61939	8.36e-11	3.75e-09
AT4G23100	7.61816	3.21e-05	0.000245678
AT3G27330	7.61728	4.67e-05	0.00034057
AT5G53550	7.61554	0.000710205	0.00354037
AT5G11820	7.61448	0.000415324	0.00224327
AT2G44500	7.61364	2.71e-05	0.000210594
AT1G69400	7.61159	0.00171546	0.00739364
AT3G22425	7.61127	0.00165843	0.00718435
AT1G19520	7.61052	6.53e-06	6.13e-05
AT3G51320	7.61032	9.4e-06	8.42e-05
AT1G49360	7.60728	0.000303787	0.00172165
AT2G31580	7.60356	0.00166858	0.00722215
AT4G16340	7.59666	4.26e-05	0.00031396
AT2G38950	7.59665	3.91e-08	7.65e-07
AT1G49245	7.5951	1.69e-06	1.91e-05
AT3G48250	7.59037	1.9e-05	0.000155867
AT5G57550	7.59001	1.96e-05	0.000160307
AT4G18465	7.58819	2.96e-05	0.000227959
AT3G05715	7.58697	7.91e-05	0.000535187
AT2G01320	7.58581	0.00203375	0.00851332
AT1G75200	7.58578	3.74e-05	0.000280099
AT1G34844	7.58572	6.16e-05	0.000430592
AT3G23890	7.58545	7.26e-05	0.000497112
AT3G49460	7.58419	4.59e-05	0.000336199
AT1G10510	7.58389	0.00174975	0.00750818
AT5G66920	7.58331	0.000107621	0.000701213
AT5G17780	7.58049	2.46e-05	0.000194822
AT3G26410	7.57963	7.11e-05	0.000488263
AT1G09090	7.57912	1.74e-06	1.97e-05
AT1G27980	7.57737	0.000468898	0.0024876
AT5G16250	7.57623	0.00218739	0.00903764
AT1G07510	7.57052	1.22e-05	0.00010584
AT1G32180	7.5701	0.000356758	0.00197353
AT3G02650	7.56768	6.15e-05	0.00043003
AT4G37990	7.56738	4.74e-06	4.63e-05
AT3G00610	7.56541	1.07e-05	9.45e-05
AT2G25800	7.56407	0.00016741	0.00102602
AT5G12320	7.56196	4.85e-05	0.000351922
AT2G20650	7.56192	0.001826	0.0077801
AT1G66080	7.56053	7.91e-06	7.25e-05
AT3G27820	7.56037	2.22e-05	0.000179806
AT3G54160	7.5596	5.4e-05	0.000384257
AT2G38310	7.55824	2.94e-06	3.1e-05
AT4G11960	7.55675	0.00236163	0.00962225
AT4G10090	7.55093	8.04e-06	7.34e-05
AT4G14965	7.55072	0.00225602	0.00927605
AT5G39050	7.5474	1.46e-05	0.000123771
AT5G45550	7.54644	0.000152808	0.000950633
AT3G21690	7.542	0.00174531	0.00749272
AT3G61770	7.53991	0.00138091	0.00615844
AT1G25320	7.53936	4.46e-05	0.0003269
AT4G21760	7.5381	0.000176726	0.00107151
AT4G34270	7.53787	0.00173922	0.00747287
AT2G21710	7.53748	5.92e-05	0.000415834
AT2G20635	7.53735	0.00201035	0.00844083
AT5G02480	7.53648	0.000103156	0.000675285
AT4G00250	7.53577	4.86e-05	0.000352215
AT3G08570	7.53412	2.83e-05	0.000219248
AT3G11320	7.53078	1.77e-05	0.000146876
AT3G09930	7.53004	9.75e-05	0.000643249
AT1G64065	7.52811	2.4e-05	0.00019057
AT5G05570	7.52631	7.54e-05	0.000514862
AT4G13345	7.52515	5.93e-05	0.000415858
AT4G05420	7.52493	0.000453976	0.0024202
AT3G18640	7.5244	4.07e-06	4.08e-05
AT4G02740	7.52361	2.57e-05	0.000202607
AT4G27430	7.5231	2e-05	0.000162905
AT1G49540	7.52279	1.39e-05	0.00011864
AT5G42110	7.52125	4.51e-09	1.19e-07
AT1G80110	7.5181	5.66e-06	5.42e-05
AT1G56240	7.51743	0.000189146	0.00113644
AT4G23330	7.5122	0.000191745	0.0011498
AT3G12750	7.51105	2.79e-05	0.000216184
AT5G13460	7.51086	0.000115908	0.000748822
AT4G31930	7.51047	1.81e-05	0.000149455
AT3G58360	7.50878	2.03e-05	0.000165543
AT2G47210	7.50787	9.49e-05	0.000629461
AT1G79880	7.50486	1.65e-07	2.61e-06
AT5G05610	7.49807	0.000385739	0.00210565
AT3G47700	7.49693	3.52e-05	0.000265681
AT5G20520	7.49626	0.00205928	0.00859666
AT2G31240	7.49608	0.000254892	0.00147575
AT3G61415	7.493	2.46e-05	0.000194822
AT4G21770	7.49206	0.000161105	0.000993352
AT5G04170	7.49017	0.000198383	0.00118381
AT3G12760	7.48997	2.9e-06	3.06e-05
AT3G61540	7.48456	0.000318306	0.00179039
AT1G18410	7.48382	0.00123412	0.00560525
AT1G49300	7.48187	1.06e-05	9.36e-05
AT2G45790	7.47796	0.000474528	0.00251311
AT3G21230	7.4727	0.000189008	0.00113605
AT1G16340	7.47019	3.32e-05	0.000252223
AT3G05270	7.46924	0.000189823	0.00114006
AT5G58990	7.4665	8.9e-07	1.09e-05
AT5G62760	7.46546	1.85e-05	0.000152774
AT5G62250	7.46537	3.4e-05	0.000257354
AT3G66656	7.46467	2.46e-05	0.000194648
AT2G35500	7.46375	4.37e-05	0.000321296
AT3G57050	7.46268	0.000318415	0.00179039
AT2G36190	7.4624	8.69e-08	1.51e-06
[truncated: 1,796 more rows]

## Sheet: Supplementary Table 7
Differential gene expression between Arabidopsis SA-BCP vs SA-TCP (DeSeq2)
	log2FoldChange	pvalue	FDR-adjusted pvalue
AT2G24440	10.9538	2.63194e-175	4.63616e-171		Top 20 Biological GO terms up-regulated in the analysis (+ve log2foldchange)/ up-regulated at the BCP stage									Top 20 Biological GO terms down-regulated in the analysis (-ve log2foldchange)/ up-regulated at the TCP stage
AT3G01270	13.2647	5.507e-161	4.85029e-157		FDR-adjusted pvalue	-Log10FDR	nGenes	Pathway Genes	Fold Enrichment	Pathway	URL	Genes		FDR-adjusted pvalue	-Log10FDR	nGenes	Pathway Genes	Fold Enrichment	Pathway	URL	Genes
AT3G28750	13.0748	8.58476e-159	5.04068e-155		5.24e-114	113.281	533	934	2.50856	Amide biosynthetic proc.	http://amigo.geneontology.org/amigo/term/GO:0043604	AT1G01100 AT1G02080 AT1G02780 AT1G03360 AT1G04170 AT1G04270 AT1G04480 AT1G05190 AT1G06220 AT1G07070 AT1G07320 AT1G07705 AT1G07770 AT1G07830 AT1G07920 AT1G07930 AT1G07940 AT1G08360 AT1G08845 AT1G09430 AT1G09590 AT1G09620 AT1G09640 AT1G09690 AT1G09810 AT1G10840 AT1G12920 AT1G13020 AT1G13120 AT1G14320 AT1G14610 AT1G15250 AT1G15270 AT1G15280 AT1G15930 AT1G16740 AT1G17220 AT1G17470 AT1G17560 AT1G18080…		2.55e-29	28.5935	67	157	5.39355	Pollen tube growth	http://amigo.geneontology.org/amigo/term/GO:0009860	AT1G03050 AT1G04450 AT1G10770 AT1G15990 AT1G18750 AT1G19780 AT1G28270 AT1G48020 AT1G49490 AT1G50610 AT1G54280 AT1G61290 AT1G64980 AT1G65240 AT1G68090 AT1G69940 AT1G77980 AT1G79250 AT1G79860 AT2G07040 AT2G13680 AT2G19690 AT2G20430 AT2G25790 AT2G31500 AT2G32460 AT2G33460 AT2G33775 AT2G36880 AT2G41210 AT2G41630 AT2G41970 AT2G47040 AT2G47050 AT3G01040 AT3G01700 AT3G12160 AT3G12690 AT3G13900 AT3G16640…
AT2G47050	8.02201	3.54553e-145	1.56136e-141		6.98e-113	112.156	504	865	2.56129	Peptide biosynthetic proc.	http://amigo.geneontology.org/amigo/term/GO:0043043	AT1G01100 AT1G02080 AT1G02780 AT1G03360 AT1G04170 AT1G04270 AT1G04480 AT1G05190 AT1G06220 AT1G07070 AT1G07320 AT1G07705 AT1G07770 AT1G07830 AT1G07920 AT1G07930 AT1G07940 AT1G08360 AT1G08845 AT1G09590 AT1G09620 AT1G09640 AT1G09690 AT1G09810 AT1G10840 AT1G12920 AT1G13020 AT1G13120 AT1G14320 AT1G14610 AT1G15250 AT1G15270 AT1G15280 AT1G15930 AT1G16740 AT1G17220 AT1G17470 AT1G17560 AT1G18080 AT1G18540…		2.55e-29	28.5935	72	182	4.99989	Cell tip growth	http://amigo.geneontology.org/amigo/term/GO:0009932	AT1G03050 AT1G04450 AT1G10770 AT1G15990 AT1G18750 AT1G19780 AT1G28270 AT1G48020 AT1G49490 AT1G50610 AT1G54280 AT1G61290 AT1G64980 AT1G65240 AT1G68090 AT1G69940 AT1G77980 AT1G79250 AT1G79860 AT2G07040 AT2G13680 AT2G19690 AT2G20430 AT2G25790 AT2G26420 AT2G31500 AT2G32460 AT2G33460 AT2G33775 AT2G36880 AT2G41210 AT2G41630 AT2G41970 AT2G47040 AT2G47050 AT3G01040 AT3G01700 AT3G07880 AT3G12160 AT3G12690…
AT3G04360	6.35964	2.17688e-140	7.66914e-137		6.98e-113	112.156	502	860	2.56596	Translation	http://amigo.geneontology.org/amigo/term/GO:0006412	AT1G01100 AT1G02080 AT1G02780 AT1G03360 AT1G04170 AT1G04270 AT1G04480 AT1G05190 AT1G06220 AT1G07070 AT1G07320 AT1G07705 AT1G07770 AT1G07830 AT1G07920 AT1G07930 AT1G07940 AT1G08360 AT1G08845 AT1G09590 AT1G09620 AT1G09640 AT1G09690 AT1G09810 AT1G10840 AT1G12920 AT1G13020 AT1G13120 AT1G14320 AT1G14610 AT1G15250 AT1G15270 AT1G15280 AT1G15930 AT1G16740 AT1G17220 AT1G17470 AT1G17560 AT1G18080 AT1G18540…		2.15e-28	27.6676	78	219	4.50142	Pollen tube development	http://amigo.geneontology.org/amigo/term/GO:0048868	AT1G03050 AT1G04450 AT1G05580 AT1G10770 AT1G15990 AT1G18750 AT1G19780 AT1G28270 AT1G48020 AT1G49490 AT1G50610 AT1G54280 AT1G61290 AT1G64980 AT1G65240 AT1G68090 AT1G69940 AT1G77980 AT1G79250 AT1G79860 AT2G07040 AT2G13680 AT2G19690 AT2G20430 AT2G25790 AT2G31500 AT2G32460 AT2G33420 AT2G33460 AT2G33775 AT2G36880 AT2G41210 AT2G41630 AT2G41970 AT2G43790 AT2G47040 AT2G47050 AT3G01040 AT3G01640 AT3G01700…
AT5G45880	11.6091	8.11067e-140	2.38116e-136		6.98e-113	112.156	837	1808	2.03503	Organonitrogen compound biosynthetic proc.	http://amigo.geneontology.org/amigo/term/GO:1901566	AT1G01100 AT1G02080 AT1G02780 AT1G03360 AT1G03475 AT1G03630 AT1G04170 AT1G04270 AT1G04480 AT1G05190 AT1G06220 AT1G06515 AT1G07070 AT1G07320 AT1G07705 AT1G07770 AT1G07830 AT1G07920 AT1G07930 AT1G07940 AT1G08250 AT1G08360 AT1G08630 AT1G08660 AT1G08845 AT1G09430 AT1G09590 AT1G09620 AT1G09640 AT1G09690 AT1G09810 AT1G09830 AT1G09932 AT1G10060 AT1G10840 AT1G11755 AT1G11790 AT1G12350 AT1G12920 AT1G13020…		3.19e-28	27.4962	106	385	3.47972	Pollination	http://amigo.geneontology.org/amigo/term/GO:0009856	AT1G03050 AT1G04450 AT1G05580 AT1G10770 AT1G11765 AT1G15990 AT1G18750 AT1G19780 AT1G28270 AT1G28305 AT1G28306 AT1G48020 AT1G49490 AT1G50610 AT1G51250 AT1G54280 AT1G61290 AT1G61790 AT1G64980 AT1G65240 AT1G68090 AT1G69940 AT1G71880 AT1G77980 AT1G79250 AT1G79860 AT2G04115 AT2G07040 AT2G13680 AT2G16535 AT2G19690 AT2G20430 AT2G25790 AT2G26490 AT2G29790 AT2G31500 AT2G32460 AT2G33420 AT2G33460 AT2G33775…
AT5G07430	13.1651	1.7591e-138	4.42664e-135		2.41e-102	101.618	570	1086	2.30722	Cellular amide metabolic proc.	http://amigo.geneontology.org/amigo/term/GO:0043603	AT1G01100 AT1G01710 AT1G01715 AT1G02080 AT1G02780 AT1G02950 AT1G03360 AT1G04170 AT1G04270 AT1G04480 AT1G05190 AT1G06220 AT1G07070 AT1G07320 AT1G07705 AT1G07770 AT1G07830 AT1G07920 AT1G07930 AT1G07940 AT1G08360 AT1G08845 AT1G09430 AT1G09590 AT1G09620 AT1G09640 AT1G09690 AT1G09810 AT1G10840 AT1G12920 AT1G13020 AT1G13120 AT1G14320 AT1G14610 AT1G15250 AT1G15270 AT1G15280 AT1G15930 AT1G16740 AT1G17190…		3.19e-28	27.4962	106	385	3.47972	Multi-multicellular organism proc.	http://amigo.geneontology.org/amigo/term/GO:0044706	AT1G03050 AT1G04450 AT1G05580 AT1G10770 AT1G11765 AT1G15990 AT1G18750 AT1G19780 AT1G28270 AT1G28305 AT1G28306 AT1G48020 AT1G49490 AT1G50610 AT1G51250 AT1G54280 AT1G61290 AT1G61790 AT1G64980 AT1G65240 AT1G68090 AT1G69940 AT1G71880 AT1G77980 AT1G79250 AT1G79860 AT2G04115 AT2G07040 AT2G13680 AT2G16535 AT2G19690 AT2G20430 AT2G25790 AT2G26490 AT2G29790 AT2G31500 AT2G32460 AT2G33420 AT2G33460 AT2G33775…
AT1G11765	12.5037	2.96813e-137	6.53546e-134		2.41e-102	101.618	527	968	2.3932	Peptide metabolic proc.	http://amigo.geneontology.org/amigo/term/GO:0006518	AT1G01100 AT1G02080 AT1G02780 AT1G02950 AT1G03360 AT1G04170 AT1G04270 AT1G04480 AT1G05190 AT1G06220 AT1G07070 AT1G07320 AT1G07705 AT1G07770 AT1G07830 AT1G07920 AT1G07930 AT1G07940 AT1G08360 AT1G08845 AT1G09590 AT1G09620 AT1G09640 AT1G09690 AT1G09810 AT1G10840 AT1G12920 AT1G13020 AT1G13120 AT1G14320 AT1G14610 AT1G15250 AT1G15270 AT1G15280 AT1G15930 AT1G16740 AT1G17190 AT1G17220 AT1G17470 AT1G17560…		4.1e-26	25.3872	75	220	4.30862	Developmental cell growth	http://amigo.geneontology.org/amigo/term/GO:0048588	AT1G03050 AT1G04160 AT1G04450 AT1G10770 AT1G15990 AT1G18750 AT1G19780 AT1G24620 AT1G28270 AT1G48020 AT1G49490 AT1G50610 AT1G54280 AT1G61290 AT1G64980 AT1G65240 AT1G68090 AT1G69940 AT1G77980 AT1G79250 AT1G79860 AT2G07040 AT2G13680 AT2G19690 AT2G20430 AT2G25790 AT2G26420 AT2G31500 AT2G32460 AT2G33460 AT2G33775 AT2G36880 AT2G37620 AT2G41210 AT2G41630 AT2G41970 AT2G47040 AT2G47050 AT3G01040 AT3G01700…
AT5G39880	12.5163	3.91033e-133	7.65338e-130		2.18e-99	98.6615	352	535	2.89223	Ribonucleoprotein complex biogenesis	http://amigo.geneontology.org/amigo/term/GO:0022613	AT1G01080 AT1G02870 AT1G03360 AT1G03530 AT1G04080 AT1G04170 AT1G04270 AT1G04510 AT1G06190 AT1G06380 AT1G06560 AT1G06720 AT1G07070 AT1G07615 AT1G07840 AT1G08360 AT1G08410 AT1G10840 AT1G12650 AT1G13030 AT1G13160 AT1G14320 AT1G15420 AT1G15440 AT1G16280 AT1G16740 AT1G17130 AT1G17690 AT1G18080 AT1G18540 AT1G18850 AT1G22270 AT1G23280 AT1G25260 AT1G26550 AT1G26880 AT1G26910 AT1G29250 AT1G29320 AT1G29940…		9.93e-23	22.0031	132	633	2.63554	Multi-organism proc.	http://amigo.geneontology.org/amigo/term/GO:0051704	AT1G03050 AT1G04450 AT1G05580 AT1G10770 AT1G11765 AT1G15990 AT1G18750 AT1G19780 AT1G19890 AT1G24520 AT1G28270 AT1G28305 AT1G28306 AT1G48020 AT1G49490 AT1G50610 AT1G51250 AT1G54280 AT1G61290 AT1G61790 AT1G64110 AT1G64625 AT1G64980 AT1G65240 AT1G68090 AT1G68610 AT1G69940 AT1G71880 AT1G77980 AT1G79250 AT1G79860 AT2G04115 AT2G07040 AT2G13680 AT2G16535 AT2G19690 AT2G20430 AT2G22155 AT2G25790 AT2G26490…
AT5G49920	8.33876	2.12582e-127	3.74464e-124		1.01e-90	89.9957	517	993	2.28868	RNA processing	http://amigo.geneontology.org/amigo/term/GO:0006396	AT1G01080 AT1G01210 AT1G02330 AT1G03110 AT1G03330 AT1G03360 AT1G03910 AT1G04080 AT1G04510 AT1G04530 AT1G05970 AT1G06190 AT1G06220 AT1G06380 AT1G06560 AT1G06720 AT1G07170 AT1G07350 AT1G07840 AT1G08360 AT1G08410 AT1G09140 AT1G09290 AT1G09660 AT1G09700 AT1G09760 AT1G10320 AT1G12650 AT1G13030 AT1G13870 AT1G14640 AT1G14650 AT1G15200 AT1G15280 AT1G15420 AT1G15440 AT1G16280 AT1G16610 AT1G17130 AT1G17370…		3.72e-21	20.4295	82	303	3.42035	Unidimensional cell growth	http://amigo.geneontology.org/amigo/term/GO:0009826	AT1G03050 AT1G04450 AT1G10770 AT1G13980 AT1G15990 AT1G18750 AT1G19780 AT1G28270 AT1G48020 AT1G49490 AT1G50610 AT1G54280 AT1G61290 AT1G64980 AT1G65240 AT1G68090 AT1G69940 AT1G75780 AT1G77980 AT1G79250 AT1G79860 AT2G07040 AT2G13680 AT2G17090 AT2G19690 AT2G20430 AT2G25790 AT2G26420 AT2G28620 AT2G31500 AT2G32460 AT2G33460 AT2G33775 AT2G36880 AT2G41210 AT2G41630 AT2G41970 AT2G42080 AT2G43790 AT2G47040…
AT2G35765	12.5271	5.66026e-125	9.06414e-122		3.6e-87	86.4437	292	430	2.9851	Ribosome biogenesis	http://amigo.geneontology.org/amigo/term/GO:0042254	AT1G01080 AT1G02870 AT1G03360 AT1G03530 AT1G04270 AT1G06190 AT1G06380 AT1G06560 AT1G06720 AT1G07070 AT1G07615 AT1G07840 AT1G08360 AT1G08410 AT1G12650 AT1G13160 AT1G14320 AT1G15420 AT1G15440 AT1G16280 AT1G16740 AT1G17690 AT1G18080 AT1G18540 AT1G18850 AT1G22270 AT1G23280 AT1G25260 AT1G26550 AT1G26880 AT1G26910 AT1G29250 AT1G29320 AT1G29940 AT1G30960 AT1G31660 AT1G31817 AT1G31970 AT1G32580 AT1G32990…		7.77e-20	19.1096	87	350	3.1416	Developmental growth involved in morphogenesis	http://amigo.geneontology.org/amigo/term/GO:0060560	AT1G03050 AT1G04160 AT1G04450 AT1G10770 AT1G13980 AT1G15990 AT1G18750 AT1G19780 AT1G24620 AT1G28270 AT1G48020 AT1G49490 AT1G50610 AT1G54280 AT1G61290 AT1G64980 AT1G65240 AT1G68090 AT1G69940 AT1G75780 AT1G77980 AT1G79250 AT1G79860 AT2G07040 AT2G13680 AT2G17090 AT2G19690 AT2G20430 AT2G25790 AT2G26420 AT2G28620 AT2G31500 AT2G32460 AT2G33460 AT2G33775 AT2G36880 AT2G37620 AT2G41210 AT2G41630 AT2G41970…
AT5G26692	13.6644	3.91916e-121	5.753e-118		1.59e-65	64.7986	649	1542	1.85014	Cellular component biogenesis	http://amigo.geneontology.org/amigo/term/GO:0044085	AT1G01080 AT1G02090 AT1G02720 AT1G02730 AT1G02870 AT1G03360 AT1G03530 AT1G03870 AT1G04080 AT1G04170 AT1G04270 AT1G04510 AT1G04750 AT1G06190 AT1G06380 AT1G06400 AT1G06515 AT1G06560 AT1G06720 AT1G06760 AT1G07070 AT1G07400 AT1G07510 AT1G07615 AT1G07790 AT1G07840 AT1G08220 AT1G08360 AT1G08410 AT1G09100 AT1G09610 AT1G10840 AT1G11060 AT1G12270 AT1G12400 AT1G12650 AT1G13030 AT1G13160 AT1G13180 AT1G14320…		2.26e-19	18.6459	72	258	3.52705	Cell morphogenesis involved in differentiation	http://amigo.geneontology.org/amigo/term/GO:0000904	AT1G03050 AT1G04450 AT1G10770 AT1G15990 AT1G18750 AT1G19780 AT1G28270 AT1G48020 AT1G49490 AT1G50610 AT1G54280 AT1G61290 AT1G64980 AT1G65240 AT1G68090 AT1G69940 AT1G77980 AT1G79250 AT1G79860 AT2G07040 AT2G13680 AT2G19690 AT2G20430 AT2G25790 AT2G26420 AT2G31500 AT2G32460 AT2G33460 AT2G33775 AT2G36880 AT2G41210 AT2G41630 AT2G41970 AT2G47040 AT2G47050 AT3G01040 AT3G01700 AT3G12160 AT3G12690 AT3G13900…
AT1G65970	12.2986	7.41194e-116	1.00432e-112		5.32e-60	59.2741	299	536	2.45217	NcRNA metabolic proc.	http://amigo.geneontology.org/amigo/term/GO:0034660	AT1G01080 AT1G01210 AT1G03110 AT1G03360 AT1G06190 AT1G06380 AT1G06560 AT1G06720 AT1G07840 AT1G08360 AT1G08410 AT1G08540 AT1G09290 AT1G09620 AT1G09700 AT1G12650 AT1G13870 AT1G14610 AT1G15420 AT1G15440 AT1G16280 AT1G17690 AT1G18850 AT1G20370 AT1G20410 AT1G20430 AT1G22270 AT1G22660 AT1G23280 AT1G24450 AT1G25260 AT1G25350 AT1G26550 AT1G28350 AT1G29250 AT1G29880 AT1G31600 AT1G31660 AT1G31817 AT1G31970…		5.31e-16	15.2749	91	428	2.68718	Cell growth	http://amigo.geneontology.org/amigo/term/GO:0016049	AT1G03050 AT1G04160 AT1G04450 AT1G10770 AT1G13980 AT1G15990 AT1G18750 AT1G19780 AT1G24620 AT1G28270 AT1G44120 AT1G48020 AT1G48100 AT1G49490 AT1G50610 AT1G54280 AT1G61290 AT1G64980 AT1G65240 AT1G68090 AT1G69940 AT1G75780 AT1G77980 AT1G79250 AT1G79860 AT2G07040 AT2G13680 AT2G17090 AT2G19690 AT2G20430 AT2G25790 AT2G26420 AT2G28620 AT2G31500 AT2G32460 AT2G33460 AT2G33775 AT2G36880 AT2G37620 AT2G41210…
AT1G78460	12.3635	8.98773e-111	1.13085e-107		1.96e-57	56.7077	262	450	2.55937	NcRNA processing	http://amigo.geneontology.org/amigo/term/GO:0034470	AT1G01080 AT1G01210 AT1G03110 AT1G03360 AT1G06190 AT1G06380 AT1G06560 AT1G06720 AT1G07840 AT1G08360 AT1G08410 AT1G09290 AT1G09700 AT1G12650 AT1G13870 AT1G15420 AT1G15440 AT1G16280 AT1G17690 AT1G18850 AT1G20370 AT1G20410 AT1G20430 AT1G22270 AT1G22660 AT1G23280 AT1G24450 AT1G25260 AT1G26550 AT1G29250 AT1G31600 AT1G31660 AT1G31817 AT1G31970 AT1G32580 AT1G33390 AT1G42440 AT1G45110 AT1G48175 AT1G48830…		5.43e-16	15.2652	80	349	2.8971	Cell development	http://amigo.geneontology.org/amigo/term/GO:0048468	AT1G03050 AT1G04160 AT1G04450 AT1G10770 AT1G13980 AT1G15990 AT1G18750 AT1G19780 AT1G24620 AT1G28270 AT1G48020 AT1G49490 AT1G50610 AT1G54280 AT1G61290 AT1G64980 AT1G65240 AT1G68090 AT1G69940 AT1G77980 AT1G79250 AT1G79860 AT2G07040 AT2G13680 AT2G19690 AT2G20430 AT2G25790 AT2G26420 AT2G31500 AT2G32460 AT2G33460 AT2G33775 AT2G36880 AT2G37620 AT2G41210 AT2G41630 AT2G41970 AT2G47040 AT2G47050 AT3G01040…
AT2G24450	12.8042	2.35531e-107	2.76592e-104		7.45e-52	51.1278	191	294	2.85582	RRNA processing	http://amigo.geneontology.org/amigo/term/GO:0006364	AT1G01080 AT1G03360 AT1G06190 AT1G06380 AT1G06560 AT1G06720 AT1G07840 AT1G08360 AT1G08410 AT1G12650 AT1G15420 AT1G15440 AT1G16280 AT1G17690 AT1G18850 AT1G22270 AT1G23280 AT1G25260 AT1G26550 AT1G29250 AT1G31660 AT1G31817 AT1G31970 AT1G32580 AT1G33390 AT1G42440 AT1G45110 AT1G48830 AT1G48920 AT1G49970 AT1G50030 AT1G52930 AT1G55150 AT1G60080 AT1G63180 AT1G63780 AT1G63810 AT1G63980 AT1G67120 AT1G69070…		6.85e-15	14.1643	88	423	2.62931	Cell morphogenesis	http://amigo.geneontology.org/amigo/term/GO:0000902	AT1G03050 AT1G04450 AT1G10770 AT1G13980 AT1G15990 AT1G18750 AT1G19780 AT1G28270 AT1G44120 AT1G48020 AT1G49490 AT1G50610 AT1G54280 AT1G61290 AT1G64980 AT1G65240 AT1G68090 AT1G69940 AT1G75780 AT1G77980 AT1G79250 AT1G79860 AT2G07040 AT2G13680 AT2G17090 AT2G19690 AT2G20430 AT2G25790 AT2G26420 AT2G28620 AT2G31500 AT2G32460 AT2G33460 AT2G33775 AT2G36880 AT2G41210 AT2G41630 AT2G41970 AT2G42080 AT2G42230…
AT3G62170	13.1623	8.78708e-104	9.67403e-101		3.42e-50	49.466	191	299	2.80806	RRNA metabolic proc.	http://amigo.geneontology.org/amigo/term/GO:0016072	AT1G01080 AT1G03360 AT1G06190 AT1G06380 AT1G06560 AT1G06720 AT1G07840 AT1G08360 AT1G08410 AT1G12650 AT1G15420 AT1G15440 AT1G16280 AT1G17690 AT1G18850 AT1G22270 AT1G23280 AT1G25260 AT1G26550 AT1G29250 AT1G31660 AT1G31817 AT1G31970 AT1G32580 AT1G33390 AT1G42440 AT1G45110 AT1G48830 AT1G48920 AT1G49970 AT1G50030 AT1G52930 AT1G55150 AT1G60080 AT1G63180 AT1G63780 AT1G63810 AT1G63980 AT1G67120 AT1G69070…		2.15e-13	12.6676	94	494	2.40492	Developmental growth	http://amigo.geneontology.org/amigo/term/GO:0048589	AT1G03050 AT1G04160 AT1G04450 AT1G10770 AT1G13980 AT1G15990 AT1G18750 AT1G19780 AT1G24620 AT1G28270 AT1G48020 AT1G49490 AT1G50610 AT1G54280 AT1G61290 AT1G64980 AT1G65240 AT1G68090 AT1G69940 AT1G70170 AT1G75780 AT1G77980 AT1G79250 AT1G79860 AT2G07040 AT2G13680 AT2G17090 AT2G19690 AT2G20430 AT2G25790 AT2G26420 AT2G28620 AT2G31500 AT2G32460 AT2G33460 AT2G33775 AT2G36880 AT2G37620 AT2G41210 AT2G41630…
AT3G49540	12.8222	3.26167e-103	3.37966e-100		1.02e-37	36.9914	132	197	2.94545	Ribonucleoprotein complex assembly	http://amigo.geneontology.org/amigo/term/GO:0022618	AT1G03530 AT1G04080 AT1G04170 AT1G04270 AT1G04510 AT1G10840 AT1G13030 AT1G14320 AT1G15440 AT1G16740 AT1G17130 AT1G18540 AT1G25260 AT1G26910 AT1G30960 AT1G31817 AT1G32990 AT1G43170 AT1G48920 AT1G52930 AT1G54380 AT1G61580 AT1G66070 AT1G66510 AT1G67120 AT1G67440 AT1G70400 AT1G72370 AT1G74050 AT1G74060 AT1G76300 AT1G80070 AT2G14285 AT2G18740 AT2G23930 AT2G30260 AT2G31660 AT2G32600 AT2G33340 AT2G36160…		6.07e-13	12.2168	22	38	7.31709	Reg. of pollen tube growth	http://amigo.geneontology.org/amigo/term/GO:0080092	AT1G18750 AT1G28270 AT1G50610 AT1G77980 AT1G79860 AT2G07040 AT2G13680 AT2G25790 AT2G31500 AT2G32460 AT2G33775 AT2G41630 AT3G12160 AT3G20190 AT3G42880 AT4G13240 AT4G26930 AT4G28280 AT4G39110 AT5G12180 AT5G13150 AT5G19360
AT4G13560	6.25928	9.09203e-101	8.89757e-98		1.31e-37	36.8827	284	605	2.06351	MRNA metabolic proc.	http://amigo.geneontology.org/amigo/term/GO:0016071	AT1G02080 AT1G02330 AT1G03330 AT1G03360 AT1G03910 AT1G04080 AT1G04510 AT1G06190 AT1G06220 AT1G07170 AT1G07350 AT1G07705 AT1G09140 AT1G09660 AT1G09700 AT1G09760 AT1G09810 AT1G10320 AT1G13030 AT1G14640 AT1G14650 AT1G15200 AT1G15280 AT1G16610 AT1G17130 AT1G17370 AT1G17980 AT1G19120 AT1G20920 AT1G21190 AT1G22760 AT1G23400 AT1G23860 AT1G24706 AT1G25260 AT1G26110 AT1G26370 AT1G28060 AT1G30010 AT1G30480…		1.82e-11	10.7399	22	43	6.46626	Reg. of cell morphogenesis involved in differentiation	http://amigo.geneontology.org/amigo/term/GO:0010769	AT1G18750 AT1G28270 AT1G50610 AT1G77980 AT1G79860 AT2G07040 AT2G13680 AT2G25790 AT2G31500 AT2G32460 AT2G33775 AT2G41630 AT3G12160 AT3G20190 AT3G42880 AT4G13240 AT4G26930 AT4G28280 AT4G39110 AT5G12180 AT5G13150 AT5G19360
AT3G20865	12.8076	1.84052e-100	1.70636e-97		1.64e-37	36.7852	133	200	2.92325	Ribonucleoprotein complex subunit organization	http://amigo.geneontology.org/amigo/term/GO:0071826	AT1G03530 AT1G04080 AT1G04170 AT1G04270 AT1G04510 AT1G10840 AT1G13030 AT1G14320 AT1G15440 AT1G16740 AT1G17130 AT1G18540 AT1G25260 AT1G26910 AT1G30960 AT1G31817 AT1G32990 AT1G43170 AT1G48920 AT1G52930 AT1G54380 AT1G61580 AT1G66070 AT1G66510 AT1G67120 AT1G67440 AT1G70400 AT1G72370 AT1G74050 AT1G74060 AT1G76300 AT1G80070 AT2G14285 AT2G18740 AT2G23930 AT2G30260 AT2G31660 AT2G32600 AT2G33340 AT2G36160…		3.42e-10	9.46597	27	72	4.73948	Reg. of unidimensional cell growth	http://amigo.geneontology.org/amigo/term/GO:0051510	AT1G18750 AT1G28270 AT1G50610 AT1G77980 AT1G79860 AT2G07040 AT2G13680 AT2G25790 AT2G31500 AT2G32460 AT2G33775 AT2G41630 AT2G42080 AT2G43790 AT3G12160 AT3G20190 AT3G42880 AT3G50310 AT4G13240 AT4G26930 AT4G28280 AT4G28540 AT4G39110 AT5G12180 AT5G13150 AT5G19360 AT5G65810
AT4G24640	12.4646	3.28049e-100	2.88929e-97		8.9e-36	35.0506	91	114	3.50898	Ribosomal large subunit biogenesis	http://amigo.geneontology.org/amigo/term/GO:0042273	AT1G02870 AT1G06380 AT1G07070 AT1G08360 AT1G13160 AT1G14320 AT1G16740 AT1G18540 AT1G23280 AT1G25260 AT1G26910 AT1G29320 AT1G32990 AT1G41880 AT1G43170 AT1G52930 AT1G61580 AT1G67120 AT1G74050 AT1G74060 AT1G74270 AT1G80750 AT2G01250 AT2G18220 AT2G20450 AT2G24500 AT2G27530 AT2G36620 AT2G37190 AT2G37990 AT2G39140 AT2G39390 AT2G39460 AT2G40010 AT2G40360 AT2G40430 AT2G42650 AT2G42710 AT2G42740 AT2G44120…		2.88e-09	8.54061	27	78	4.3749	Monovalent inorganic cation homeostasis	http://amigo.geneontology.org/amigo/term/GO:0055067	AT1G01140 AT1G05580 AT1G06970 AT1G08135 AT1G08140 AT1G08150 AT1G16380 AT1G78310 AT1G79400 AT2G13620 AT2G28180 AT2G30240 AT3G02850 AT3G28710 AT3G28715 AT3G42640 AT3G44920 AT3G60330 AT4G26570 AT4G39080 AT5G01680 AT5G01690 AT5G27150 AT5G37060 AT5G47560 AT5G58460 AT5G61350
AT3G28540	-8.57212	6.86722e-100	5.76029e-97		4.84e-34	33.3152	233	477	2.14725	MRNA processing	http://amigo.geneontology.org/amigo/term/GO:0006397	AT1G02330 AT1G03330 AT1G03910 AT1G04080 AT1G04510 AT1G06190 AT1G06220 AT1G07170 AT1G07350 AT1G09140 AT1G09660 AT1G09760 AT1G10320 AT1G13030 AT1G14640 AT1G14650 AT1G15200 AT1G15280 AT1G16610 AT1G17130 AT1G17370 AT1G17980 AT1G19120 AT1G20920 AT1G21190 AT1G22760 AT1G23400 AT1G23860 AT1G24706 AT1G26110 AT1G26370 AT1G28060 AT1G30010 AT1G30480 AT1G31870 AT1G32580 AT1G43190 AT1G44910 AT1G45233 AT1G47490…		1.72e-08	7.76447	22	57	4.87806	Reg. of pH	http://amigo.geneontology.org/amigo/term/GO:0006885	AT1G05580 AT1G06970 AT1G08135 AT1G08140 AT1G08150 AT1G16380 AT1G79400 AT2G13620 AT2G28180 AT2G30240 AT3G28710 AT3G28715 AT3G42640 AT3G44920 AT3G60330 AT4G39080 AT5G01680 AT5G01690 AT5G27150 AT5G37060 AT5G47560 AT5G58460
AT5G15110	12.2869	3.23755e-98	2.59225e-95		2.68e-33	32.5719	301	685	1.93161	Protein-containing complex assembly	http://amigo.geneontology.org/amigo/term/GO:0065003	AT1G02090 AT1G03530 AT1G04080 AT1G04170 AT1G04270 AT1G04510 AT1G06760 AT1G07400 AT1G07510 AT1G07790 AT1G08220 AT1G09100 AT1G10840 AT1G12270 AT1G12400 AT1G13030 AT1G13180 AT1G14320 AT1G14910 AT1G15440 AT1G16740 AT1G17130 AT1G17350 AT1G18540 AT1G18800 AT1G19580 AT1G20770 AT1G21460 AT1G22920 AT1G25260 AT1G26910 AT1G29150 AT1G29990 AT1G30825 AT1G30960 AT1G31817 AT1G32640 AT1G32750 AT1G32990 AT1G43170…		1.94e-08	7.7122	106	709	1.88955	Growth	http://amigo.geneontology.org/amigo/term/GO:0040007	AT1G03050 AT1G04160 AT1G04450 AT1G10770 AT1G13980 AT1G15990 AT1G18750 AT1G19780 AT1G24620 AT1G28270 AT1G44120 AT1G48020 AT1G48100 AT1G49490 AT1G50610 AT1G54280 AT1G61290 AT1G64980 AT1G65240 AT1G68090 AT1G69940 AT1G70170 AT1G75780 AT1G77980 AT1G79250 AT1G79860 AT2G07040 AT2G13680 AT2G17090 AT2G17500 AT2G19690 AT2G20430 AT2G23070 AT2G25790 AT2G26420 AT2G28620 AT2G31500 AT2G32460 AT2G33460 AT2G33775…
AT1G48020	12.3766	3.92537e-98	3.00632e-95
AT2G31500	11.961	3.07989e-97	2.26051e-94
AT5G26060	13.0463	6.48433e-97	4.56886e-94
AT3G07820	12.7327	1.16248e-96	7.8758e-94
AT3G61170	7.56689	2.16821e-92	1.41455e-89
AT3G20220	12.9233	6.40006e-92	4.02632e-89
AT3G28980	5.63849	6.7186e-92	4.08097e-89
AT1G10770	10.1301	8.80598e-92	5.17058e-89
AT5G26700	10.4684	3.37377e-91	1.91706e-88
AT5G14380	12.8097	5.15148e-91	2.83573e-88
AT5G50030	12.8407	3.05933e-89	1.63303e-86
AT1G79910	6.32574	3.0881e-88	1.59991e-85
AT3G02230	6.34409	1.33275e-87	6.70755e-85
AT3G06260	11.7175	6.63354e-86	3.24583e-83
AT1G08803	13.7073	5.87814e-85	2.79847e-82
AT1G60740	13.5918	7.00064e-85	3.24517e-82
AT5G50830	13.4569	2.23201e-84	1.00813e-81
AT2G26450	11.5321	5.11107e-84	2.25079e-81
AT4G27580	13.296	2.80238e-83	1.204e-80
AT5G26710	8.30833	7.84826e-83	3.2916e-80
AT3G25170	12.5896	1.46419e-82	5.99809e-80
ATMG01390	-7.14905	6.95327e-81	2.78368e-78
AT3G26110	13.5574	8.24301e-81	3.15654e-78
AT3G16040	11.7405	8.1266e-81	3.15654e-78
AT1G35490	12.6509	5.49626e-78	2.05993e-75
AT5G54095	12.8865	2.60392e-77	9.55584e-75
AT4G03290	13.8809	1.80231e-76	6.47913e-74
AT1G55570	12.2586	1.63084e-75	5.74546e-73
AT3G01230	12.9919	2.40426e-75	8.30411e-73
AT3G05930	12.9348	4.29489e-75	1.45489e-72
AT3G05610	12.3007	8.59278e-73	2.85588e-70
AT5G18910	11.1743	1.1479e-72	3.74448e-70
AT1G03050	12.6338	1.34725e-71	4.31489e-69
AT2G36020	12.8446	3.23126e-71	1.01641e-68
AT2G22055	12.8228	1.2353e-70	3.81752e-68
AT5G20410	10.473	7.21005e-70	2.18974e-67
AT2G36420	11.9496	1.1462e-69	3.4221e-67
AT3G62230	11.6357	1.56978e-69	4.60861e-67
AT1G54070	13.2815	8.24264e-69	2.35442e-66
AT3G43860	13.1857	8.28691e-69	2.35442e-66
AT1G61563	12.4301	4.00987e-68	1.12117e-65
AT1G68110	12.535	1.57636e-67	4.33868e-65
AT3G17060	13.2062	6.09324e-67	1.65127e-64
AT2G07040	12.4203	1.2826e-66	3.42317e-64
AT1G69940	13.8343	7.79327e-66	2.04893e-63
AT2G47030	13.1951	8.9716e-66	2.32404e-63
AT3G26934	12.2976	1.20953e-65	3.0878e-63
AT3G00930	14.0286	1.57953e-65	3.97477e-63
AT4G18395	13.4833	1.74237e-65	4.32279e-63
AT3G01240	12.6948	2.63728e-65	6.45218e-63
AT3G22510	12.4774	1.66389e-64	4.015e-62
AT3G20580	11.9245	2.0072e-64	4.77794e-62
AT5G19473	13.0174	3.13862e-64	7.37158e-62
AT1G58120	13.4355	4.93385e-64	1.14355e-61
AT5G24655	12.8113	8.22942e-64	1.88261e-61
AT1G19500	13.2308	2.68871e-63	6.07201e-61
AT2G27180	10.0321	2.38426e-62	5.3163e-60
AT2G41905	5.71917	8.97487e-62	1.97615e-59
AT2G23900	11.7556	9.78589e-62	2.12813e-59
AT5G12180	11.8502	1.07696e-61	2.31348e-59
AT1G61566	11.693	1.85597e-60	3.93891e-58
AT1G14420	12.6345	1.25875e-59	2.63963e-57
AT5G62750	13.2275	1.28343e-59	2.65972e-57
AT3G12965	-6.50491	1.66448e-59	3.40929e-57
AT5G47000	11.7153	2.14771e-58	4.3485e-56
AT5G55930	9.29517	1.19415e-57	2.39033e-55
AT1G61565	12.3557	1.46879e-57	2.90704e-55
AT5G19580	13.0802	1.84251e-57	3.60621e-55
AT2G47040	11.428	3.95717e-57	7.65995e-55
AT5G27980	13.3289	7.841e-56	1.5013e-53
AT4G20870	6.51686	1.88167e-55	3.56404e-53
AT2G16586	11.7831	2.57857e-55	4.83208e-53
AT4G26260	10.4497	4.26329e-55	7.90503e-53
AT5G38760	5.05423	4.52836e-55	8.30907e-53
AT4G11543	11.8651	7.67314e-55	1.39343e-52
AT3G62710	14.0996	2.06914e-54	3.71918e-52
AT3G56180	9.90851	3.07872e-54	5.47794e-52
AT2G09665	12.5318	3.55871e-54	6.26867e-52
AT3G07850	4.90729	4.28495e-54	7.4732e-52
AT3G28830	5.13618	6.90899e-54	1.19316e-51
AT5G56640	12.1363	7.1777e-54	1.22753e-51
AT2G15880	13.2956	7.57285e-54	1.28265e-51
AT1G52680	12.9083	1.07192e-53	1.79828e-51
AT3G62180	6.69071	1.1213e-53	1.86336e-51
AT5G43185	12.1996	1.2839e-53	2.11363e-51
AT4G02250	12.1234	8.30279e-53	1.3542e-50
AT2G39700	10.0853	9.31791e-53	1.50582e-50
AT2G43386	14.5064	1.8444e-52	2.95355e-50
AT5G16500	12.1552	1.9067e-52	3.02581e-50
AT3G28810	13.6652	7.04628e-52	1.10822e-49
AT5G20230	12.8598	9.51968e-52	1.48397e-49
AT3G43120	12.1926	1.87444e-51	2.89633e-49
AT3G28780	14.3069	2.22576e-51	3.40928e-49
AT2G16730	12.8561	5.62734e-51	8.54531e-49
AT5G28690	13.2825	1.66593e-50	2.50816e-48
AT1G04540	11.0626	2.42864e-50	3.62547e-48
AT2G33775	12.1562	2.91616e-50	4.31666e-48
AT5G24880	11.6989	3.55663e-50	5.22083e-48
AT5G26742	7.94787	4.02593e-50	5.86088e-48
AT3G14040	5.11978	7.75416e-50	1.11959e-47
AT5G17400	6.45356	8.60775e-50	1.23273e-47
AT1G67290	13.6637	1.14628e-49	1.62837e-47
AT1G67480	12.1961	1.24299e-49	1.75162e-47
AT3G62640	12.5458	3.21404e-49	4.49329e-47
AT2G17890	11.8749	3.62461e-49	5.02736e-47
AT5G26717	13.4375	5.53587e-49	7.61831e-47
AT2G40850	7.7973	1.7936e-48	2.44916e-46
AT1G28306	12.7309	6.07278e-48	8.22862e-46
AT1G34095	11.9989	6.53392e-48	8.78588e-46
AT4G36490	13.3109	9.75228e-48	1.30141e-45
AT1G15350	7.52774	1.66245e-47	2.2018e-45
AT2G02140	13.1618	2.1744e-47	2.85836e-45
AT2G20700	7.41685	2.57635e-47	3.36166e-45
AT4G19038	13.8547	2.71525e-47	3.51685e-45
AT1G65960	9.75231	2.73561e-47	3.51736e-45
AT4G33970	11.3359	4.16511e-47	5.31655e-45
AT2G26410	12.1634	4.6757e-47	5.92536e-45
AT3G52010	12.3769	8.51873e-47	1.07184e-44
AT1G09690	-8.21066	9.60974e-47	1.20054e-44
AT3G28790	6.57619	9.97975e-47	1.23798e-44
AT1G44160	5.71231	1.55747e-46	1.91852e-44
AT1G09897	7.05423	2.24634e-46	2.74787e-44
AT3G02810	11.8814	2.47963e-46	3.01233e-44
AT3G04690	11.219	3.30472e-46	3.98717e-44
AT2G33270	12.6154	5.80463e-46	6.95568e-44
AT3G25165	13.3047	7.94662e-46	9.45808e-44
AT1G49490	12.3474	9.14575e-46	1.08122e-43
AT5G15200	-8.43021	1.04084e-45	1.22229e-43
AT1G11770	13.3153	2.58734e-45	3.01828e-43
AT5G08775	13.9559	3.0866e-45	3.577e-43
AT3G01085	11.5832	4.07988e-45	4.6972e-43
AT1G76370	11.2695	6.12315e-45	6.99065e-43
AT1G09210	-7.74063	6.1513e-45	6.99065e-43
ATCG00470	-6.97171	6.46882e-45	7.30437e-43
AT3G05725	12.3481	2.31695e-44	2.59956e-42
AT4G06780	13.0771	4.09867e-44	4.5695e-42
AT1G25240	13.5035	4.70175e-44	5.20889e-42
AT3G01700	12.2479	1.1995e-43	1.32057e-41
AT3G01250	13.577	2.51395e-43	2.75052e-41
AT3G42640	7.90732	2.8791e-43	3.13058e-41
AT1G01780	6.251	3.30433e-43	3.57091e-41
AT4G07960	11.954	3.57406e-43	3.83884e-41
AT4G29390	-6.63917	6.04251e-43	6.45084e-41
AT1G75870	11.8139	1.38115e-42	1.4656e-40
AT5G27000	5.08812	1.39531e-42	1.47176e-40
AT5G07550	-9.90888	1.47555e-42	1.54714e-40
AT2G33420	13.2025	1.87122e-42	1.95039e-40
AT5G60615	12.7794	1.89876e-42	1.96745e-40
AT2G40200	-7.60364	2.015e-42	2.07568e-40
AT1G18990	11.6291	2.15385e-42	2.20582e-40
AT5G46770	12.1579	2.72692e-42	2.77658e-40
AT2G26850	13.6474	3.10701e-42	3.1454e-40
AT3G04700	10.6625	3.9073e-42	3.93298e-40
AT3G62250	-5.94955	4.01803e-42	4.02145e-40
AT1G13440	-7.56743	4.70895e-42	4.68633e-40
AT3G09530	11.0405	4.73906e-42	4.6898e-40
AT3G56600	11.1596	5.4679e-42	5.38084e-40
AT1G47278	4.18396	6.78734e-42	6.64216e-40
AT2G40205	-7.74474	1.20599e-41	1.17368e-39
AT2G35770	11.7136	1.25297e-41	1.2127e-39
AT1G28335	12.4876	2.9028e-41	2.79414e-39
AT5G15600	13.9523	3.06347e-41	2.93277e-39
AT2G05850	11.8769	3.08567e-41	2.93806e-39
AT1G76965	13.2693	4.28802e-41	4.06094e-39
AT2G19000	14.0332	5.22137e-41	4.91842e-39
AT4G18596	11.493	5.58495e-41	5.23292e-39
AT5G27850	-7.60946	1.11213e-40	1.03652e-38
AT1G51250	12.755	1.83525e-40	1.70147e-38
AT5G58050	12.2891	1.92978e-40	1.77974e-38
AT3G28840	14.3497	2.76563e-40	2.53732e-38
AT5G62390	-6.0094	3.84503e-40	3.50934e-38
AT5G43300	15.2443	4.0624e-40	3.68861e-38
AT3G10460	13.4952	5.20789e-40	4.70446e-38
AT3G20300	12.331	6.39689e-40	5.74904e-38
AT4G13075	13.6821	9.99793e-40	8.93977e-38
AT5G48140	12.9925	1.15651e-39	1.02888e-37
AT1G05580	14.3904	2.37788e-39	2.10484e-37
AT5G42490	7.13779	2.80327e-39	2.46898e-37
AT2G32885	12.4303	3.98536e-39	3.49264e-37
AT1G52590	4.73811	4.57706e-39	3.99133e-37
AT1G66850	-9.27704	5.3724e-39	4.66181e-37
AT5G14895	12.989	5.72032e-39	4.93938e-37
AT4G28000	12.8238	7.13296e-39	6.12913e-37
AT2G40475	8.96053	7.53115e-39	6.43986e-37
AT5G19360	5.49221	8.2409e-39	7.01273e-37
AT3G05550	7.4087	8.50237e-39	7.20045e-37
AT4G05660	14.6461	8.70353e-39	7.33554e-37
AT1G66210	12.3148	1.06921e-38	8.96864e-37
AT1G53720	-5.40202	2.25545e-38	1.88293e-36
AT2G13350	12.3385	3.37846e-38	2.80715e-36
AT5G54780	8.03126	3.41885e-38	2.82737e-36
AT3G06830	13.9781	3.57513e-38	2.9428e-36
AT5G38435	12.7153	3.99743e-38	3.27511e-36
AT1G53500	8.37296	4.0541e-38	3.30616e-36
AT5G40730	6.48931	4.1641e-38	3.38021e-36
AT3G28500	-5.86265	5.30013e-38	4.28265e-36
AT1G54290	13.0007	5.70925e-38	4.59216e-36
AT5G57290	-9.82681	8.67392e-38	6.94505e-36
AT2G22805	14.413	8.91184e-38	7.10326e-36
AT1G01980	13.6021	1.03635e-37	8.22311e-36
AT5G08425	14.404	1.06399e-37	8.40456e-36
AT4G28290	14.9433	1.2406e-37	9.75592e-36
AT4G28280	15.1178	1.58232e-37	1.23878e-35
AT5G02110	12.3226	1.90485e-37	1.48468e-35
AT1G47280	11.0332	1.92089e-37	1.49059e-35
AT3G20230	9.01999	2.19018e-37	1.6921e-35
AT5G27870	15.0194	2.44459e-37	1.88041e-35
AT5G12000	11.3158	3.06622e-37	2.34832e-35
AT4G11760	13.7371	3.26798e-37	2.49201e-35
AT3G48560	5.09578	3.55929e-37	2.70246e-35
AT5G01610	11.4176	3.71554e-37	2.80898e-35
AT5G13490	4.32208	3.75909e-37	2.82976e-35
AT2G19030	13.8145	5.00586e-37	3.75226e-35
AT4G03355	11.4908	5.32934e-37	3.97781e-35
AT1G04967	14.2794	6.01122e-37	4.46783e-35
AT1G28305	14.7933	1.00452e-36	7.43468e-35
AT5G61960	4.53167	1.1065e-36	8.1552e-35
AT3G57690	4.28197	1.17445e-36	8.61998e-35
AT1G71697	6.41546	1.23725e-36	9.04325e-35
AT4G39610	13.5859	1.3625e-36	9.91751e-35
AT3G28770	11.9956	1.80805e-36	1.31065e-34
AT5G14670	10.2144	2.03286e-36	1.46758e-34
AT1G23350	12.9271	3.31397e-36	2.38268e-34
AT5G16110	3.71277	4.49141e-36	3.21611e-34
AT2G03850	-8.84241	4.79891e-36	3.42238e-34
AT1G04470	11.2428	5.89875e-36	4.18978e-34
AT1G78940	4.17884	7.05899e-36	4.99374e-34
AT4G18400	11.1578	7.74588e-36	5.45774e-34
AT2G46360	14.0338	9.38948e-36	6.58947e-34
AT4G13230	13.7844	1.21863e-35	8.49372e-34
AT2G31425	12.9502	1.21993e-35	8.49372e-34
AT5G24105	11.3131	1.79966e-35	1.24807e-33
AT2G18470	14.1836	2.40577e-35	1.66187e-33
AT3G21570	14.4017	2.74703e-35	1.89019e-33
AT2G46860	12.5524	2.89531e-35	1.98447e-33
AT3G06270	10.1795	3.28833e-35	2.24511e-33
AT5G02020	9.871	7.15641e-35	4.86719e-33
AT5G14480	11.3939	7.96985e-35	5.39957e-33
AT1G69620	-9.9047	9.28645e-35	6.26746e-33
AT2G19690	12.2164	9.99409e-35	6.71931e-33
AT3G46520	5.43981	1.05755e-34	7.08314e-33
AT5G53800	-6.67353	1.15039e-34	7.67582e-33
AT4G25900	8.89514	1.24801e-34	8.29574e-33
AT4G25780	12.1215	1.40604e-34	9.31106e-33
AT4G30140	13.468	1.55566e-34	1.02633e-32
AT1G01310	13.693	1.92403e-34	1.26462e-32
AT2G16016	13.9485	2.3944e-34	1.56793e-32
AT3G02975	12.767	2.4583e-34	1.60381e-32
AT3G28820	14.4432	2.9416e-34	1.91204e-32
AT2G34825	13.4804	3.00742e-34	1.94764e-32
AT1G14980	-9.92408	3.06334e-34	1.97658e-32
AT2G46300	10.89	6.01216e-34	3.86512e-32
AT1G02780	-6.78042	6.96821e-34	4.46345e-32
AT1G70540	14.372	7.06854e-34	4.51132e-32
AT4G30850	9.44642	8.89713e-34	5.65787e-32
AT3G20530	12.733	1.00444e-33	6.36445e-32
AT1G77885	5.05863	1.01377e-33	6.40055e-32
AT4G29470	13.9508	1.23157e-33	7.74791e-32
AT2G27720	-6.33616	1.79467e-33	1.12502e-31
AT2G45403	12.4542	1.98624e-33	1.2407e-31
AT5G35110	13.4559	2.09417e-33	1.30349e-31
AT2G47340	11.7864	2.20899e-33	1.37012e-31
AT2G46140	6.26667	3.00213e-33	1.85553e-31
AT3G61230	12.0183	3.34584e-33	2.06073e-31
AT4G25590	3.98833	3.58391e-33	2.19967e-31
AT5G39870	14.6035	4.19797e-33	2.56761e-31
AT4G00350	7.46243	4.42066e-33	2.69446e-31
AT2G35210	10.4628	4.93543e-33	2.99785e-31
AT4G16745	7.06558	5.12203e-33	3.1005e-31
AT3G02970	13.6789	5.87584e-33	3.54462e-31
AT4G39200	-8.94835	6.5919e-33	3.96301e-31
AT3G21700	12.7174	6.95787e-33	4.16881e-31
AT1G63220	10.9371	6.99718e-33	4.17815e-31
AT5G58170	13.6159	7.73353e-33	4.60223e-31
AT4G17210	11.8044	7.97589e-33	4.73048e-31
AT2G04410	4.34524	8.31476e-33	4.91492e-31
AT4G31985	-8.79869	9.69217e-33	5.70995e-31
AT2G19730	-7.92058	9.86214e-33	5.79072e-31
AT4G35010	10.8324	1.01655e-32	5.94903e-31
AT5G23270	12.3396	1.42095e-32	8.28809e-31
AT5G47540	9.10002	1.42716e-32	8.29681e-31
AT3G09575	12.3657	1.60961e-32	9.32673e-31
AT3G18810	11.2622	1.72761e-32	9.94504e-31
AT1G21750	-6.71844	1.72268e-32	9.94504e-31
AT1G11250	12.7624	1.77065e-32	1.01596e-30
AT2G43460	-8.22803	2.0341e-32	1.16333e-30
AT1G75930	-10.2398	2.04662e-32	1.1667e-30
AT4G21895	11.5236	2.19906e-32	1.24956e-30
AT3G13065	10.6597	2.20905e-32	1.25121e-30
AT5G64790	14.0678	2.32231e-32	1.31114e-30
AT2G44560	13.7312	2.3785e-32	1.33857e-30
AT2G17500	5.73042	2.53367e-32	1.42135e-30
AT1G31750	13.4234	5.36736e-32	3.00146e-30
AT4G12917	13.387	6.35983e-32	3.5452e-30
AT5G50040	13.5377	7.84264e-32	4.35799e-30
AT1G02790	7.34598	8.21914e-32	4.55284e-30
AT5G11440	14.1226	9.25286e-32	5.10937e-30
AT1G24405	13.6898	1.08405e-31	5.96737e-30
AT1G01460	13.7463	1.15051e-31	6.31347e-30
AT5G59030	14.0416	1.1701e-31	6.401e-30
AT3G01630	11.3422	1.23992e-31	6.762e-30
AT1G79075	-10.7237	1.27242e-31	6.91781e-30
AT5G03850	-5.29179	1.3367e-31	7.24491e-30
AT2G21990	12.2153	1.4731e-31	7.95971e-30
AT2G38500	8.78041	1.55872e-31	8.39661e-30
AT5G15140	7.55655	1.7491e-31	9.39342e-30
AT3G06820	13.6329	2.05884e-31	1.10232e-29
AT2G26490	13.231	2.17912e-31	1.16319e-29
AT3G17660	11.2767	2.36968e-31	1.26109e-29
AT5G65530	13.524	2.37806e-31	1.26173e-29
AT4G39110	12.0763	2.6557e-31	1.40481e-29
AT1G29140	12.8436	2.78816e-31	1.47046e-29
AT2G47490	9.25097	2.86737e-31	1.50772e-29
AT3G27415	13.964	2.92939e-31	1.53575e-29
AT1G03055	13.3359	3.13431e-31	1.63831e-29
AT3G24080	-10.3999	3.21235e-31	1.67413e-29
AT4G04077	8.42088	3.78363e-31	1.96604e-29
AT1G08140	12.4752	3.89143e-31	2.0161e-29
AT1G73630	13.35	5.16312e-31	2.66711e-29
AT5G47470	13.4582	6.52005e-31	3.35821e-29
AT1G01320	6.87995	6.67726e-31	3.42915e-29
AT4G24380	6.35772	7.10429e-31	3.63785e-29
AT4G38190	11.2469	1.06724e-30	5.44911e-29
AT1G60200	-5.95342	1.1793e-30	6.00386e-29
AT2G48150	13.4258	1.23125e-30	6.2503e-29
AT2G24370	12.0544	1.60523e-30	8.12534e-29
AT1G17540	12.3383	1.6598e-30	8.37747e-29
AT5G39420	12.3527	1.97217e-30	9.92567e-29
AT4G04980	13.1248	2.03565e-30	1.02159e-28
AT2G46500	5.33648	2.51521e-30	1.25868e-28
AT5G60480	13.6609	3.31422e-30	1.65383e-28
AT2G06535	13.7058	3.33126e-30	1.65763e-28
AT5G50930	4.18727	3.38628e-30	1.68026e-28
AT4G27350	7.30105	3.40874e-30	1.68665e-28
AT2G22180	11.7053	3.74974e-30	1.85019e-28
AT5G39310	11.5044	3.86326e-30	1.90088e-28
AT4G20160	13.0189	4.32525e-30	2.12227e-28
AT1G13970	10.5146	5.07576e-30	2.4836e-28
AT3G01620	13.2115	5.5939e-30	2.72954e-28
AT2G30505	12.8336	5.66493e-30	2.75657e-28
AT3G44703	10.0562	6.41892e-30	3.11485e-28
AT5G01690	13.1687	7.24743e-30	3.50724e-28
AT3G23810	-5.19514	7.31482e-30	3.53015e-28
AT3G36659	12.9648	8.60485e-30	4.14138e-28
AT1G07890	-8.08862	9.88642e-30	4.74521e-28
AT4G33390	12.9913	1.06966e-29	5.12014e-28
AT5G28680	11.6466	1.07386e-29	5.12632e-28
AT3G54240	7.65544	1.23482e-29	5.87874e-28
AT1G51915	13.1313	1.26188e-29	5.97526e-28
AT3G58490	8.47635	1.26056e-29	5.97526e-28
AT5G45840	13.2738	1.40958e-29	6.65675e-28
AT2G41860	12.8525	2.01522e-29	9.49147e-28
AT5G17480	3.54361	2.26942e-29	1.06602e-27
AT3G10455	13.2354	2.69652e-29	1.26328e-27
AT4G39670	11.5686	2.96235e-29	1.38047e-27
AT5G61710	10.9889	2.95527e-29	1.38047e-27
AT1G79860	12.7463	3.13827e-29	1.45859e-27
AT1G08770	8.56712	3.16927e-29	1.46912e-27
AT3G10540	4.06653	3.89708e-29	1.80176e-27
AT3G46270	12.8527	4.03687e-29	1.8615e-27
AT1G07930	-7.32361	4.34406e-29	1.99793e-27
AT3G54800	11.6923	4.36977e-29	2.00452e-27
AT1G12070	12.203	5.23201e-29	2.39381e-27
AT5G39400	7.23262	7.68042e-29	3.50494e-27
AT5G48570	-9.39954	8.20769e-29	3.73588e-27
AT4G13450	11.9759	9.12832e-29	4.14421e-27
AT1G80470	10.6084	1.03992e-28	4.70907e-27
AT1G27400	-10.8915	1.12981e-28	5.10298e-27
AT1G68610	12.7887	1.32278e-28	5.95929e-27
AT5G00620	13.0845	1.37965e-28	6.19965e-27
AT4G18640	13.4109	1.61785e-28	7.25149e-27
AT5G54130	11.1118	1.77089e-28	7.91731e-27
AT5G27700	-5.77335	1.79598e-28	8.00918e-27
AT4G24190	-9.05781	2.01842e-28	8.97838e-27
AT5G01820	5.89017	2.06285e-28	9.1529e-27
AT1G74000	12.7541	2.17622e-28	9.63167e-27
AT5G09500	-8.68103	2.37877e-28	1.05017e-26
AT1G08150	12.958	2.52354e-28	1.11131e-26
AT1G09940	8.91506	2.6199e-28	1.15086e-26
AT1G50010	4.06291	2.6417e-28	1.15755e-26
AT3G02325	12.9769	2.71345e-28	1.18604e-26
AT2G43080	-6.59729	2.78898e-28	1.21604e-26
AT3G54040	10.6567	3.0198e-28	1.31343e-26
AT4G03325	12.7833	3.60997e-28	1.56625e-26
AT5G20390	12.6145	4.0279e-28	1.74328e-26
AT1G33430	-10.9959	4.63156e-28	1.99963e-26
AT2G19770	5.14896	4.75435e-28	2.04762e-26
AT3G29180	5.67706	5.5593e-28	2.38846e-26
AT5G41780	10.802	6.59078e-28	2.82473e-26
AT3G28150	13.0543	6.95799e-28	2.97488e-26
AT2G18180	12.2163	7.77628e-28	3.31669e-26
AT3G13660	13.1079	1.35014e-27	5.74463e-26
AT2G40116	11.9171	1.43975e-27	6.11113e-26
AT5G05070	12.712	1.44956e-27	6.138e-26
AT5G46250	6.38193	1.75086e-27	7.39604e-26
AT3G56020	-7.3613	1.773e-27	7.47161e-26
AT3G18750	3.82518	1.94512e-27	8.17739e-26
AT5G47560	12.2613	1.95243e-27	8.1886e-26
AT1G60760	13.1597	1.98078e-27	8.28776e-26
AT1G67810	12.1191	2.12294e-27	8.86152e-26
AT3G52360	12.7651	2.1733e-27	9.05029e-26
AT1G74010	12.3321	2.18238e-27	9.06667e-26
AT1G06265	-9.912	2.61357e-27	1.08325e-25
AT4G15650	12.5198	2.66938e-27	1.10378e-25
AT1G51410	11.5893	2.79405e-27	1.15263e-25
AT5G59613	-3.34719	2.80718e-27	1.15534e-25
AT2G19010	12.903	2.8465e-27	1.16879e-25
AT1G79660	5.59055	2.90774e-27	1.19116e-25
AT2G22860	11.0458	3.3812e-27	1.3819e-25
AT3G55180	11.1003	3.58267e-27	1.46085e-25
AT3G01260	13.1149	4.14259e-27	1.68526e-25
AT4G14315	12.1442	4.49573e-27	1.82471e-25
AT2G21290	-7.96067	4.97729e-27	2.01552e-25
AT1G07645	12.6224	6.02301e-27	2.43338e-25
AT5G04180	9.31001	6.39436e-27	2.5775e-25
AT3G13400	5.64099	6.88579e-27	2.76925e-25
AT1G24520	10.7007	7.58494e-27	3.04348e-25
AT4G05005	12.4549	9.60577e-27	3.84558e-25
AT5G60390	-7.34609	1.13224e-26	4.52255e-25
AT5G52360	4.21001	1.30167e-26	5.18754e-25
AT2G29790	12.2205	1.31308e-26	5.22118e-25
AT5G02450	-11.1848	1.42853e-26	5.66746e-25
AT1G78300	4.28491	1.4515e-26	5.74566e-25
AT3G25050	-12.3927	1.46663e-26	5.79254e-25
AT2G40990	11.7645	1.52854e-26	6.01008e-25
AT4G32510	5.85398	1.52553e-26	6.01008e-25
AT4G20890	5.49112	1.56215e-26	6.12857e-25
AT1G06890	4.1685	1.61682e-26	6.32896e-25
AT1G23240	-12.5036	1.82891e-26	7.14327e-25
AT2G04285	11.1296	1.88012e-26	7.32708e-25
AT3G07110	-12.5898	2.03599e-26	7.91701e-25
AT5G08680	-7.29876	2.08598e-26	8.0935e-25
AT2G36620	-13.0993	2.11553e-26	8.19012e-25
AT1G49290	11.8928	2.19669e-26	8.48566e-25
AT1G73010	11.4095	2.21252e-26	8.52813e-25
AT2G22340	10.1496	2.44303e-26	9.39607e-25
AT4G08670	-12.722	2.60827e-26	1.00098e-24
AT5G15430	12.4348	2.64652e-26	1.01344e-24
AT5G00705	12.8463	3.48236e-26	1.33062e-24
AT1G22780	-8.78746	3.6474e-26	1.39067e-24
AT5G25425	11.2579	4.3837e-26	1.66779e-24
AT1G13890	10.9553	4.86267e-26	1.84603e-24
AT1G14560	8.29452	5.38766e-26	2.04094e-24
AT3G02930	-5.95303	6.49653e-26	2.45571e-24
AT4G33230	12.0871	7.31473e-26	2.75908e-24
AT1G23540	9.63474	7.80042e-26	2.93599e-24
AT5G07530	-10.5782	7.85861e-26	2.95159e-24
AT3G13229	12.5385	8.48995e-26	3.17517e-24
AT4G04940	3.37178	8.48767e-26	3.17517e-24
AT5G07560	-9.82291	8.93171e-26	3.33331e-24
AT1G49270	12.3843	9.89853e-26	3.67881e-24
AT2G44090	5.25951	9.89928e-26	3.67881e-24
AT3G19010	12.147	9.97589e-26	3.69948e-24
AT1G11572	12.0504	1.08817e-25	4.02691e-24
AT3G05060	-9.25288	1.15945e-25	4.28171e-24
AT2G40620	12.2106	1.17835e-25	4.3424e-24
AT3G11180	12.4082	1.21026e-25	4.45066e-24
AT1G70770	3.28065	1.23154e-25	4.5195e-24
AT1G49410	-8.71099	1.25007e-25	4.57796e-24
AT2G18020	-13.1882	1.25492e-25	4.58617e-24
AT3G60570	11.4146	1.29597e-25	4.72641e-24
AT2G45820	5.18862	1.41316e-25	5.14314e-24
AT3G29575	11.3112	1.47524e-25	5.358e-24
AT5G56670	-4.71739	1.51717e-25	5.49897e-24
AT3G56070	-10.7832	1.57715e-25	5.7046e-24
AT1G04700	11.8394	1.58154e-25	5.70876e-24
AT1G50610	12.4888	1.68364e-25	6.0649e-24
AT3G59880	12.1544	1.6953e-25	6.09443e-24
AT2G04115	12.9638	1.82032e-25	6.53053e-24
AT5G47620	7.04608	1.9306e-25	6.91211e-24
AT2G14750	12.8783	2.02242e-25	7.22616e-24
AT5G23900	-9.26834	2.15378e-25	7.67993e-24
AT4G30845	10.2131	2.19397e-25	7.80743e-24
AT3G08520	-7.49715	2.23613e-25	7.94143e-24
AT2G35215	12.3174	2.74541e-25	9.73047e-24
AT3G17980	10.2791	2.80437e-25	9.91947e-24
AT4G16160	-12.3879	2.89066e-25	1.02042e-23
AT3G26860	12.7412	2.9166e-25	1.02752e-23
AT4G16720	-10.5605	3.01784e-25	1.06106e-23
AT1G43710	5.03194	3.48035e-25	1.22124e-23
AT4G06020	11.5379	3.53088e-25	1.23651e-23
AT1G69050	11.2276	3.58324e-25	1.25236e-23
AT2G39420	10.3733	4.14475e-25	1.44574e-23
AT1G70790	9.8453	4.19637e-25	1.46085e-23
AT1G74550	-9.48336	4.26604e-25	1.48217e-23
AT3G00820	11.9881	4.31855e-25	1.49747e-23
AT5G16540	5.47178	4.53279e-25	1.56867e-23
AT2G39390	-12.2882	5.85521e-25	2.019e-23
AT3G45030	-12.3113	5.85698e-25	2.019e-23
AT2G10970	12.1487	6.36455e-25	2.18867e-23
AT3G13390	11.183	6.37404e-25	2.18867e-23
AT2G45405	12.67	6.86916e-25	2.35409e-23
AT5G23670	8.25726	6.89474e-25	2.35827e-23
AT3G01045	12.2773	7.13284e-25	2.43498e-23
AT4G37900	-9.60894	7.45882e-25	2.54134e-23
AT5G05115	12.1827	8.76896e-25	2.98195e-23
AT5G16130	-9.26305	9.14767e-25	3.10474e-23
AT1G56045	-7.49766	9.18279e-25	3.11067e-23
AT5G17165	-11.8084	1.00074e-24	3.3835e-23
AT2G16980	11.8789	1.11427e-24	3.76014e-23
AT1G61110	-8.54122	1.50183e-24	5.05825e-23
AT2G00400	12.133	1.78266e-24	5.99266e-23
AT4G11485	12.1697	1.80521e-24	6.05693e-23
AT1G64235	12.4712	1.84376e-24	6.17448e-23
AT3G26880	11.8347	1.8903e-24	6.31032e-23
AT5G54240	10.2313	1.89148e-24	6.31032e-23
AT1G70810	12.0252	2.04355e-24	6.7919e-23
AT5G47700	-12.0125	2.04012e-24	6.7919e-23
AT2G19450	9.39462	2.05423e-24	6.81456e-23
AT5G18380	-11.5615	2.14737e-24	7.11012e-23
AT4G09105	12.2707	2.18848e-24	7.23266e-23
AT5G40040	-8.73554	2.49501e-24	8.23026e-23
AT4G27110	11.8167	2.53738e-24	8.35438e-23
AT2G05160	-6.59189	2.7175e-24	8.93075e-23
AT3G23270	12.3223	2.94996e-24	9.67664e-23
AT2G24320	11.8772	3.05574e-24	1.0005e-22
AT3G05560	-11.9351	3.09822e-24	1.01252e-22
AT4G15200	11.9734	3.20245e-24	1.04465e-22
AT2G33870	12.3588	3.33086e-24	1.08453e-22
AT5G53310	7.52021	3.51799e-24	1.14335e-22
AT1G76810	-4.34601	3.54339e-24	1.14948e-22
AT3G55750	-10.3041	3.57247e-24	1.15678e-22
AT2G19980	10.8365	3.58962e-24	1.1602e-22
AT3G13275	4.2726	3.68344e-24	1.18835e-22
AT5G65690	12.4005	3.69436e-24	1.18969e-22
AT3G05140	12.111	4.06843e-24	1.30776e-22
ATMG00020	-4.21656	4.11365e-24	1.31989e-22
AT3G04630	10.9882	4.13374e-24	1.32392e-22
AT1G16760	11.8191	4.33982e-24	1.3874e-22
AT1G70420	3.77891	4.35508e-24	1.38976e-22
AT4G09950	11.7325	4.43003e-24	1.41112e-22
AT5G39740	-11.9108	4.73465e-24	1.50543e-22
AT4G17690	11.8909	5.06752e-24	1.60837e-22
AT5G35390	12.6815	5.13608e-24	1.6272e-22
AT4G06790	11.7464	5.20141e-24	1.64493e-22
AT2G33320	5.08108	5.22774e-24	1.6503e-22
AT5G60030	-9.77259	5.56119e-24	1.75242e-22
AT5G28010	11.7042	5.78904e-24	1.81899e-22
AT5G02960	-11.5538	5.79311e-24	1.81899e-22
AT3G23170	10.1595	6.12132e-24	1.91863e-22
AT5G56000	-5.27935	6.77229e-24	2.1189e-22
AT3G24620	11.5702	6.85725e-24	2.14168e-22
AT3G00960	11.5596	7.0589e-24	2.20075e-22
AT3G23390	-9.55318	7.23073e-24	2.25034e-22
AT5G46795	-12.1809	7.53454e-24	2.34076e-22
AT1G23520	-11.5664	7.62221e-24	2.36382e-22
AT4G24390	5.80805	8.06936e-24	2.4981e-22
AT3G08445	12.0288	8.14185e-24	2.51612e-22
AT2G15535	11.8411	8.53692e-24	2.63359e-22
AT1G60240	12.5517	8.91963e-24	2.74684e-22
AT3G52720	12.3993	9.11926e-24	2.80342e-22
AT2G28180	9.90975	9.42951e-24	2.89374e-22
AT3G22750	9.39411	1.02789e-23	3.1489e-22
AT5G64310	-9.35361	1.08846e-23	3.32868e-22
AT2G41210	11.7628	1.10826e-23	3.38336e-22
AT3G24830	-11.7854	1.14129e-23	3.47818e-22
AT3G08115	11.7303	1.31097e-23	3.98838e-22
AT4G00430	-7.75805	1.31499e-23	3.99371e-22
AT5G47180	3.85782	1.32897e-23	4.02924e-22
AT3G06700	-6.33719	1.3355e-23	4.04205e-22
AT4G14815	-8.13085	1.34878e-23	4.07525e-22
AT3G27416	11.9423	1.44023e-23	4.34412e-22
AT3G56920	11.481	1.48358e-23	4.46721e-22
AT1G24600	-7.82873	1.61436e-23	4.85271e-22
AT5G36260	10.1172	1.68081e-23	5.04385e-22
AT2G25790	11.5758	1.82069e-23	5.45433e-22
AT5G03690	6.66736	2.02139e-23	6.04531e-22
AT4G35700	12.2794	2.06778e-23	6.17355e-22
AT4G36140	-6.58049	2.09255e-23	6.23692e-22
AT1G79250	11.051	2.15702e-23	6.41823e-22
AT3G11210	12.5055	2.24801e-23	6.67769e-22
AT5G01700	11.3909	2.43911e-23	7.23315e-22
AT2G22807	12.2667	2.57447e-23	7.62173e-22
AT1G06260	-9.49364	2.59242e-23	7.66198e-22
AT2G09010	11.8172	2.62717e-23	7.74588e-22
AT3G16080	-11.7288	2.6296e-23	7.74588e-22
AT4G27880	4.03434	2.72207e-23	8.00488e-22
AT3G59540	-11.8731	3.09542e-23	9.08763e-22
AT2G30470	-7.9866	3.17163e-23	9.29588e-22
AT1G23290	-11.595	3.38355e-23	9.90052e-22
AT4G22000	-11.4826	3.67504e-23	1.07356e-21
AT2G33460	5.80124	3.68763e-23	1.07546e-21
AT1G23300	-11.456	3.71898e-23	1.08281e-21
AT2G14282	11.8302	4.00091e-23	1.16297e-21
AT1G16740	-8.67067	4.0673e-23	1.17916e-21
AT1G22010	-12.5819	4.07e-23	1.17916e-21
AT1G23250	-11.7501	4.20232e-23	1.2155e-21
AT1G54215	10.6834	4.22255e-23	1.21935e-21
AT5G42480	7.19841	4.32768e-23	1.24766e-21
AT1G26320	11.7565	4.439e-23	1.27766e-21
AT5G35090	3.3869	4.60224e-23	1.32033e-21
AT5G12950	-7.88578	4.59498e-23	1.32033e-21
AT5G40260	-9.77067	4.66322e-23	1.33565e-21
AT3G18740	-8.52825	4.9458e-23	1.41429e-21
AT3G01965	12.0729	4.98025e-23	1.42183e-21
AT2G32060	-11.6464	5.04809e-23	1.43887e-21
AT5G48580	-4.94316	5.20513e-23	1.48123e-21
AT5G65440	-10.4537	5.30074e-23	1.50601e-21
AT4G15000	-11.6212	5.98376e-23	1.69733e-21
AT4G04972	11.3656	6.11908e-23	1.73292e-21
AT1G50290	11.0617	6.2242e-23	1.75986e-21
AT1G12370	11.7219	6.2431e-23	1.76238e-21
AT3G03430	13.6295	7.37072e-23	2.07736e-21
AT1G09085	10.9771	7.40182e-23	2.0828e-21
AT1G11990	12.421	7.48062e-23	2.10161e-21
AT2G23000	12.0387	7.54024e-23	2.11499e-21
AT3G18220	8.60342	7.59801e-23	2.1278e-21
AT3G07770	-11.8503	7.66633e-23	2.14353e-21
AT5G42340	11.3725	7.75201e-23	2.16405e-21
AT5G07515	11.6396	7.91583e-23	2.20629e-21
AT3G26820	-8.72706	8.19647e-23	2.2809e-21
AT1G72330	9.44301	8.26434e-23	2.29616e-21
AT3G42880	11.9629	9.15774e-23	2.54037e-21
AT1G36150	-12.4123	9.85204e-23	2.72868e-21
AT2G15340	11.9491	9.87288e-23	2.73015e-21
AT3G61160	6.44882	1.03313e-22	2.85243e-21
AT1G75910	-10.0223	1.03609e-22	2.85615e-21
AT5G20100	11.499	1.04182e-22	2.86744e-21
AT1G18750	12.0076	1.09544e-22	3.01034e-21
AT1G01500	7.90818	1.11158e-22	3.04992e-21
AT4G17390	-7.91972	1.17518e-22	3.2194e-21
AT3G02080	-11.6447	1.26285e-22	3.45421e-21
AT5G25430	11.3139	1.33516e-22	3.64633e-21
AT4G30770	11.7639	1.39377e-22	3.8005e-21
AT4G03620	10.913	1.42218e-22	3.87198e-21
AT1G28550	3.70375	1.44722e-22	3.93408e-21
AT3G15850	-8.82586	1.47166e-22	3.99435e-21
AT3G61220	11.1722	1.50852e-22	4.0881e-21
AT3G46300	-11.2601	1.61508e-22	4.37015e-21
AT4G01960	12.1451	1.65338e-22	4.46691e-21
AT2G38905	-6.89119	1.6671e-22	4.49708e-21
AT4G16110	6.31139	1.73191e-22	4.66478e-21
AT4G00100	-7.5136	1.84996e-22	4.97513e-21
AT5G27120	-11.4471	1.93372e-22	5.19245e-21
AT5G15030	11.3059	1.979e-22	5.30594e-21
AT4G15530	7.45573	1.98731e-22	5.32014e-21
AT1G23580	-12.1157	2.06361e-22	5.516e-21
AT2G37620	4.23798	2.19852e-22	5.86772e-21
AT1G75180	4.97203	2.21687e-22	5.90775e-21
AT4G13240	12.0437	2.27806e-22	6.06164e-21
AT2G47730	3.36677	2.4674e-22	6.55554e-21
AT4G35610	10.713	2.47387e-22	6.56283e-21
AT1G41880	-10.256	2.50057e-22	6.62368e-21
AT1G43170	-9.97993	2.73077e-22	7.22259e-21
AT4G09095	11.6306	2.80339e-22	7.40355e-21
AT3G07385	-11.3931	2.83802e-22	7.4838e-21
AT2G03980	11.1991	2.85291e-22	7.50059e-21
AT5G11740	-9.45212	2.84888e-22	7.50059e-21
AT1G23570	-11.4848	3.29641e-22	8.65369e-21
AT3G23380	11.0354	3.59827e-22	9.43208e-21
AT2G02720	9.15104	3.92043e-22	1.02613e-20
AT3G55280	-9.0249	4.01504e-22	1.04933e-20
AT4G03045	11.4297	4.29295e-22	1.1203e-20
AT3G53020	-12.0541	4.39854e-22	1.14616e-20
AT4G32630	12.1286	4.50256e-22	1.17153e-20
AT4G10895	10.8776	4.53083e-22	1.17715e-20
AT2G01250	-11.5264	4.56772e-22	1.18498e-20
AT4G25340	-11.3684	5.12306e-22	1.3271e-20
AT1G09145	11.5905	5.13369e-22	1.3279e-20
AT5G03760	9.30819	5.25656e-22	1.35769e-20
AT5G14602	11.5717	5.35486e-22	1.38105e-20
AT2G36630	11.7837	5.48117e-22	1.41156e-20
AT2G01540	8.96365	5.60237e-22	1.44067e-20
AT4G31840	-13.5374	6.36164e-22	1.63353e-20
AT2G34440	12.0404	6.62996e-22	1.69995e-20
AT4G23710	3.4025	7.2711e-22	1.86164e-20
AT5G00355	11.9146	7.35544e-22	1.88049e-20
AT1G07330	12.1842	7.40511e-22	1.89045e-20
AT3G49010	-11.1178	7.88202e-22	2.00929e-20
AT2G16030	11.5676	7.96532e-22	2.02759e-20
AT3G11740	11.3572	8.18743e-22	2.08112e-20
AT2G28640	11.815	8.29946e-22	2.10656e-20
AT1G04890	11.0884	8.32023e-22	2.10879e-20
AT2G16600	-7.97431	8.80908e-22	2.22948e-20
AT3G05150	11.2364	8.90355e-22	2.25016e-20
AT4G34920	11.3834	8.94306e-22	2.2569e-20
AT5G06110	-8.79679	9.07318e-22	2.28647e-20
AT4G01070	11.2467	9.22062e-22	2.3203e-20
AT2G40090	11.8523	1.09711e-21	2.75685e-20
AT2G45610	11.444	1.14177e-21	2.865e-20
AT1G62450	6.09377	1.14785e-21	2.87616e-20
AT4G18422	11.4082	1.1662e-21	2.91799e-20
AT4G03610	10.6687	1.21512e-21	3.03178e-20
AT2G21660	-10.9272	1.21435e-21	3.03178e-20
AT2G47470	-9.61309	1.24643e-21	3.10549e-20
AT1G04850	-6.45769	1.28526e-21	3.19772e-20
AT2G27530	-8.71861	1.33169e-21	3.30857e-20
AT2G41120	4.44776	1.35752e-21	3.367e-20
AT5G23740	-11.3087	1.35903e-21	3.367e-20
AT2G13620	11.3862	1.51085e-21	3.73786e-20
AT5G57830	11.9549	1.52112e-21	3.75799e-20
AT5G60670	-11.7119	1.58205e-21	3.90306e-20
AT3G51000	-10.9022	1.63981e-21	4.03989e-20
AT3G57810	-12.203	1.74789e-21	4.30015e-20
AT5G59040	-11.5742	1.96486e-21	4.82719e-20
AT4G34670	-10.9766	2.07838e-21	5.09898e-20
AT3G53430	-7.99891	2.13084e-21	5.22042e-20
AT1G09590	-10.4942	2.1501e-21	5.26028e-20
AT2G21580	-8.43386	2.15624e-21	5.26799e-20
AT2G39780	3.2723	2.36272e-21	5.76444e-20
AT1G20130	-7.9755	2.41398e-21	5.88137e-20
AT4G02380	9.4351	2.57638e-21	6.26836e-20
AT1G75940	-9.3384	2.61759e-21	6.35983e-20
AT3G21180	11.9589	2.682e-21	6.50735e-20
AT4G35655	11.4624	2.74531e-21	6.65182e-20
AT1G01210	-7.61984	2.75002e-21	6.65406e-20
AT3G44010	-4.70085	2.79967e-21	6.7649e-20
AT5G62520	-5.04722	2.83477e-21	6.84034e-20
AT1G11610	10.1997	2.86224e-21	6.89206e-20
AT1G28430	-11.6621	2.86403e-21	6.89206e-20
AT2G45590	-9.84282	3.0144e-21	7.24401e-20
AT3G53740	-5.94486	3.02864e-21	7.26833e-20
AT5G01190	11.1302	3.11365e-21	7.46217e-20
AT4G05710	-11.3366	3.21428e-21	7.69287e-20
AT1G27500	11.3606	3.49807e-21	8.36072e-20
AT3G07830	12.7011	3.7387e-21	8.92373e-20
AT1G74545	-6.96931	3.75112e-21	8.94127e-20
AT5G52650	-11.0892	4.11969e-21	9.80653e-20
AT5G58980	-11.9395	4.34382e-21	1.03261e-19
AT4G31370	-12.4327	4.45154e-21	1.05679e-19
AT4G04078	8.40309	4.59628e-21	1.08968e-19
AT4G20880	4.52603	4.62196e-21	1.0943e-19
AT3G55190	11.1761	4.72542e-21	1.11729e-19
AT3G27503	11.4826	4.86938e-21	1.14979e-19
AT1G01100	-10.9443	4.96633e-21	1.17111e-19
AT2G09990	-12.5367	5.1069e-21	1.20265e-19
AT2G27710	-10.8451	5.24175e-21	1.23276e-19
AT5G10090	11.0306	5.36099e-21	1.25855e-19
AT3G24715	3.57812	5.36573e-21	1.25855e-19
AT2G42310	-8.30596	5.49968e-21	1.28826e-19
AT4G20850	-7.21735	6.14989e-21	1.43865e-19
AT1G10740	9.90939	6.31834e-21	1.47519e-19
AT1G07340	-12.2414	6.32284e-21	1.47519e-19
AT3G09500	-11.7339	6.59402e-21	1.53643e-19
AT4G04460	-8.05691	6.99104e-21	1.62678e-19
AT3G13050	8.39016	7.50488e-21	1.74404e-19
AT3G25900	11.2156	7.53878e-21	1.74961e-19
AT3G28850	11.0925	7.84451e-21	1.81817e-19
AT2G18080	10.8206	7.88987e-21	1.82628e-19
AT2G16940	-7.2245	7.98184e-21	1.84515e-19
AT2G25600	6.90168	8.07415e-21	1.86404e-19
AT1G06323	10.6154	8.17781e-21	1.8855e-19
AT1G72070	11.0439	8.41272e-21	1.93713e-19
AT1G24620	4.60591	8.81486e-21	2.02443e-19
AT1G74060	-8.96552	8.8035e-21	2.02443e-19
AT3G02440	11.2445	9.38891e-21	2.15346e-19
AT5G47435	4.80405	9.72762e-21	2.22824e-19
AT2G28600	-5.77302	9.86426e-21	2.25661e-19
AT2G05990	-11.0381	1.03876e-20	2.37325e-19
AT2G36160	-10.4523	1.04778e-20	2.38767e-19
AT3G01280	-11.0436	1.04695e-20	2.38767e-19
AT1G20920	-4.20355	1.09853e-20	2.49684e-19
AT5G57250	-7.0464	1.09797e-20	2.49684e-19
AT3G44070	11.3064	1.10268e-20	2.50306e-19
AT4G36690	-3.82617	1.12658e-20	2.55401e-19
AT1G08360	-8.34024	1.2146e-20	2.75001e-19
AT2G37010	11.316	1.21842e-20	2.75513e-19
AT3G22650	11.8115	1.22015e-20	2.75551e-19
AT3G63400	-10.9897	1.3003e-20	2.93274e-19
AT1G68090	12.0562	1.30337e-20	2.93592e-19
AT2G30280	-10.8517	1.37796e-20	3.09997e-19
AT4G06325	11.1265	1.38381e-20	3.10916e-19
AT1G09595	10.4786	1.4042e-20	3.15095e-19
AT4G18790	11.6181	1.44945e-20	3.24835e-19
AT5G56750	9.5264	1.50015e-20	3.35771e-19
AT3G06778	3.73752	1.51163e-20	3.3791e-19
AT1G09417	10.9411	1.53933e-20	3.43667e-19
AT1G30710	11.2739	1.54275e-20	3.43993e-19
AT1G56450	-11.3709	1.61445e-20	3.59527e-19
AT2G45315	5.74597	1.65255e-20	3.67546e-19
AT4G38225	2.78311	1.67431e-20	3.71916e-19
AT3G53350	-6.45044	1.74017e-20	3.86059e-19
AT1G26840	11.4649	1.78641e-20	3.95819e-19
AT1G54217	8.53927	2.01862e-20	4.46709e-19
AT2G26280	-7.53752	2.04335e-20	4.51614e-19
AT5G07090	-12.1318	2.07556e-20	4.58159e-19
AT2G27470	-8.78685	2.33347e-20	5.14444e-19
AT5G61680	11.8737	2.33686e-20	5.14548e-19
AT4G33355	-10.068	2.35183e-20	5.17197e-19
AT1G70620	-6.87891	2.4311e-20	5.33963e-19
AT1G11755	-11.3151	2.4772e-20	5.43411e-19
AT2G04220	10.9551	2.60425e-20	5.7057e-19
AT4G24030	11.0285	2.72711e-20	5.96746e-19
AT2G00750	11.6827	2.77311e-20	6.06058e-19
AT2G36460	-10.8655	2.9479e-20	6.4346e-19
AT5G61720	8.62462	3.04697e-20	6.64262e-19
AT4G26870	-10.9134	3.05224e-20	6.64588e-19
AT1G18080	-7.99974	3.12771e-20	6.80181e-19
AT5G20290	-9.60222	3.21687e-20	6.98707e-19
AT1G29250	-11.0467	3.24513e-20	7.03977e-19
AT5G41390	10.8687	3.25417e-20	7.05071e-19
AT1G12450	6.27698	3.29611e-20	7.1328e-19
AT3G05590	-5.91725	3.58635e-20	7.75136e-19
AT5G48610	-8.03909	4.07611e-20	8.79909e-19
AT5G45810	10.9118	4.16704e-20	8.98438e-19
AT1G67430	-9.79367	4.24983e-20	9.15168e-19
AT2G20860	3.54415	4.27749e-20	9.2e-19
AT5G24130	10.0351	4.33874e-20	9.32035e-19
AT3G15280	-8.92428	4.55175e-20	9.76603e-19
AT2G43790	4.31231	4.59915e-20	9.85572e-19
AT5G13450	-10.0053	4.60596e-20	9.85833e-19
AT2G45640	-4.44342	4.84356e-20	1.03543e-18
AT4G35570	-10.8316	4.90371e-20	1.04702e-18
AT5G09910	10.6992	5.06171e-20	1.07944e-18
AT2G27020	-10.5814	5.17407e-20	1.10207e-18
AT3G25520	-10.4449	5.36755e-20	1.1419e-18
AT1G03290	-10.5533	5.40984e-20	1.14951e-18
AT5G55660	-4.80336	5.85111e-20	1.24177e-18
AT3G12160	10.9483	5.88511e-20	1.24749e-18
AT5G15520	-9.41082	5.98759e-20	1.26769e-18
AT5G60010	10.5975	6.08201e-20	1.28613e-18
AT5G58700	11.6677	6.60782e-20	1.39564e-18
AT1G48760	-5.00087	6.62673e-20	1.39796e-18
AT5G38391	11.674	6.7091e-20	1.41365e-18
AT1G70040	10.5723	7.1467e-20	1.50405e-18
AT2G43235	10.7907	7.35166e-20	1.54534e-18
AT2G40860	6.65168	7.4691e-20	1.56816e-18
AT3G60200	10.8121	7.48018e-20	1.56861e-18
AT5G56780	11.0373	7.71384e-20	1.61569e-18
AT2G36170	-8.75694	8.00561e-20	1.67481e-18
AT5G57120	-10.5498	8.49034e-20	1.77411e-18
AT5G14870	10.7499	9.03355e-20	1.88538e-18
AT1G07750	-9.73069	9.34459e-20	1.94799e-18
AT4G18730	-11.3047	9.41348e-20	1.96003e-18
AT2G44925	11.5998	9.96655e-20	2.07274e-18
AT1G20120	-9.99957	1.02782e-19	2.13503e-18
AT5G10500	10.5971	1.08625e-19	2.25375e-18
AT4G13170	-12.5367	1.17756e-19	2.44032e-18
AT1G12240	8.65911	1.22367e-19	2.53289e-18
AT4G27980	11.5007	1.25248e-19	2.58948e-18
AT5G10350	-10.4129	1.25768e-19	2.59719e-18
AT5G01640	9.29517	1.26567e-19	2.61064e-18
AT1G56340	-6.64809	1.29384e-19	2.66562e-18
AT2G04400	3.939	1.30428e-19	2.68397e-18
AT5G27770	-11.7388	1.30898e-19	2.69051e-18
AT3G42850	-10.8672	1.31324e-19	2.69612e-18
AT5G38005	10.6892	1.33097e-19	2.72935e-18
AT2G41970	10.7932	1.33585e-19	2.73616e-18
AT2G29050	5.34926	1.33885e-19	2.73747e-18
AT3G18590	-11.48	1.3396e-19	2.73747e-18
AT5G39365	10.9238	1.40628e-19	2.86708e-18
AT2G01670	9.87786	1.40494e-19	2.86708e-18
AT1G07770	-8.87218	1.45722e-19	2.9675e-18
AT3G12580	-8.85807	1.46583e-19	2.98159e-18
AT5G20690	11.1269	1.48325e-19	3.01354e-18
AT4G26230	-8.13851	1.51515e-19	3.0748e-18
AT1G15880	4.10695	1.5433e-19	3.12834e-18
ATCG00800	-8.53854	1.69107e-19	3.42393e-18
AT5G26146	11.2732	1.87436e-19	3.79068e-18
AT5G07420	8.77433	1.9437e-19	3.92642e-18
AT5G16100	10.7309	1.98324e-19	4.00169e-18
AT3G53490	11.2595	1.98812e-19	4.00694e-18
AT5G53510	-11.1929	2.00146e-19	4.02922e-18
AT3G59680	10.5756	2.1484e-19	4.3201e-18
AT5G22440	-10.5443	2.16727e-19	4.35308e-18
AT1G04450	10.0497	2.22059e-19	4.45509e-18
AT3G28630	10.8361	2.27664e-19	4.55716e-18
AT5G10660	5.06038	2.27656e-19	4.55716e-18
AT5G38390	10.8519	2.2848e-19	4.56313e-18
AT3G49100	-4.27596	2.28246e-19	4.56313e-18
AT4G01600	10.5262	2.43383e-19	4.85526e-18
AT3G58840	-10.4802	2.68136e-19	5.343e-18
AT4G06025	10.559	2.72156e-19	5.41698e-18
AT5G09430	11.3504	2.74456e-19	5.4566e-18
AT4G30950	-8.14012	2.8468e-19	5.65347e-18
AT1G24610	-3.2841	3.25567e-19	6.45818e-18
AT3G49240	-9.15447	3.26897e-19	6.47727e-18
AT4G25140	10.4729	3.27559e-19	6.4831e-18
AT5G59850	-10.571	3.39672e-19	6.71529e-18
AT5G62530	-5.76481	3.4239e-19	6.76144e-18
AT2G41110	4.50454	3.44241e-19	6.79037e-18
AT1G65430	7.1687	3.53862e-19	6.96456e-18
AT4G28360	-10.815	3.53791e-19	6.96456e-18
AT1G28375	-9.83774	3.56804e-19	7.01462e-18
AT3G60820	-8.38266	3.64656e-19	7.161e-18
AT5G03740	-10.6994	3.67276e-19	7.20441e-18
AT3G11940	-8.20067	3.77138e-19	7.38965e-18
AT5G42110	3.44253	3.81621e-19	7.46918e-18
AT2G41470	-10.4385	4.33102e-19	8.46736e-18
AT5G08550	-8.04034	4.37442e-19	8.54273e-18
AT4G29460	10.7906	4.3829e-19	8.54981e-18
AT5G43970	-6.74998	4.41799e-19	8.60873e-18
AT1G72060	10.6223	4.48137e-19	8.72257e-18
AT1G19940	10.1784	4.64857e-19	9.03803e-18
AT3G15400	-8.40001	4.67401e-19	9.07748e-18
AT1G77730	10.5657	4.70422e-19	9.12608e-18
AT5G15090	-8.99123	4.76816e-19	9.23995e-18
AT5G60740	8.49234	5.20184e-19	1.00693e-17
AT4G26960	10.7882	5.5461e-19	1.07239e-17
AT4G34750	5.81948	5.64989e-19	1.09126e-17
AT4G31260	10.6055	5.8444e-19	1.12759e-17
AT4G28088	3.49461	5.89586e-19	1.13627e-17
AT3G54870	10.5882	6.10847e-19	1.17596e-17
AT2G22830	-10.3979	6.11915e-19	1.17673e-17
AT5G38720	-8.78848	6.16517e-19	1.18429e-17
AT5G20710	-10.7526	6.21299e-19	1.19218e-17
AT5G46200	12.2559	6.24338e-19	1.19671e-17
AT3G54470	-10.7841	6.30998e-19	1.20816e-17
AT4G27270	-11.0992	6.46419e-19	1.23634e-17
AT2G25670	-2.75479	6.52467e-19	1.24655e-17
AT1G56360	-10.8996	6.60424e-19	1.26039e-17
AT5G24560	11.4699	6.64813e-19	1.26739e-17
AT3G14600	-8.35357	6.91168e-19	1.31621e-17
AT1G23530	10.7053	7.15903e-19	1.36184e-17
AT2G38910	11.1234	7.26265e-19	1.38006e-17
AT5G54770	-9.57167	7.33646e-19	1.39258e-17
AT3G49250	-9.16467	7.84103e-19	1.48676e-17
AT2G25060	-10.8654	8.2256e-19	1.558e-17
AT2G38010	-8.43474	8.32411e-19	1.57496e-17
AT3G08690	-11.1823	8.9279e-19	1.68739e-17
AT5G60260	5.5672	9.44801e-19	1.78378e-17
AT3G21980	-10.96	1.05515e-18	1.98998e-17
AT1G23670	-10.2545	1.06599e-18	2.00828e-17
AT1G65290	-10.3106	1.10035e-18	2.07079e-17
AT1G65370	-7.95381	1.12814e-18	2.11994e-17
AT3G62120	-9.98039	1.12887e-18	2.11994e-17
AT5G51440	-11.1227	1.14817e-18	2.15389e-17
AT5G51260	8.88052	1.17551e-18	2.20283e-17
AT1G34350	-10.751	1.25602e-18	2.3512e-17
AT3G00950	10.8412	1.281e-18	2.39541e-17
AT5G55920	-10.3275	1.28557e-18	2.40141e-17
AT4G27790	9.77657	1.38058e-18	2.57616e-17
AT3G03272	-10.7843	1.39462e-18	2.59959e-17
AT4G13850	-10.0052	1.41832e-18	2.64099e-17
AT4G12430	10.1434	1.46656e-18	2.72793e-17
AT1G65040	-5.5142	1.47765e-18	2.7436e-17
AT5G61170	-10.3516	1.4781e-18	2.7436e-17
AT3G52600	7.10082	1.49307e-18	2.76847e-17
AT5G53190	-10.4237	1.5303e-18	2.83452e-17
AT2G19050	10.1929	1.60475e-18	2.96929e-17
AT1G80460	2.59305	1.61773e-18	2.99016e-17
AT5G07440	4.96967	1.64051e-18	3.02909e-17
AT1G28960	9.01668	1.6517e-18	3.04656e-17
AT2G45310	5.58521	1.65624e-18	3.05175e-17
AT2G19740	-10.1687	1.66348e-18	3.06188e-17
AT3G51010	-10.9521	1.74728e-18	3.21276e-17
AT4G29658	10.7782	1.80399e-18	3.31358e-17
AT2G23660	10.8517	1.8164e-18	3.33291e-17
AT3G48930	-10.3669	1.84119e-18	3.37487e-17
AT3G57150	-9.50712	1.95012e-18	3.57082e-17
AT5G00415	10.46	2.00585e-18	3.66905e-17
AT2G42780	4.46375	2.01614e-18	3.68406e-17
AT5G15970	-7.01907	2.12558e-18	3.88002e-17
AT3G07050	-11.049	2.17447e-18	3.96514e-17
AT4G10330	-10.9177	2.19368e-18	3.99604e-17
AT4G29410	-10.1346	2.36915e-18	4.31121e-17
AT4G26400	4.31217	2.51594e-18	4.5736e-17
AT1G73220	-6.11165	2.64766e-18	4.80314e-17
AT4G35785	-10.758	2.64623e-18	4.80314e-17
AT2G31980	-9.2771	2.67668e-18	4.85079e-17
AT2G31432	11.1496	2.75052e-18	4.97948e-17
AT5G58300	-9.81973	2.78364e-18	5.03427e-17
AT5G26150	11.2455	2.81626e-18	5.08804e-17
AT1G79670	6.63967	2.85359e-18	5.1502e-17
AT3G51260	-7.9469	2.8727e-18	5.17938e-17
AT5G57735	10.4998	2.90586e-18	5.23381e-17
AT3G17300	-10.9363	3.01108e-18	5.41779e-17
AT1G47270	9.24346	3.03528e-18	5.45402e-17
AT4G24160	8.09045	3.03741e-18	5.45402e-17
AT1G51260	9.655	3.05963e-18	5.48832e-17
AT1G35540	8.16689	3.11124e-18	5.57523e-17
AT1G07400	-10.3132	3.13609e-18	5.61405e-17
AT5G17345	-10.6656	3.17604e-18	5.6798e-17
AT1G12440	-7.84056	3.18397e-18	5.68819e-17
AT3G23990	-8.99782	3.2014e-18	5.71354e-17
AT3G55430	7.51368	3.21983e-18	5.74061e-17
AT3G25230	-6.60362	3.2317e-18	5.75596e-17
AT3G06680	-10.2195	3.41655e-18	6.07904e-17
AT3G01070	-11.06	3.51394e-18	6.24602e-17
AT3G62840	-4.48202	3.52833e-18	6.26528e-17
AT1G76010	-4.92508	3.53713e-18	6.27457e-17
AT1G05290	-7.3014	3.60261e-18	6.38431e-17
AT1G26720	-10.3246	3.7012e-18	6.55242e-17
AT1G23600	-9.85302	3.80693e-18	6.73285e-17
AT1G03860	-10.2891	3.83429e-18	6.77443e-17
AT2G11910	-10.3341	3.95544e-18	6.98148e-17
AT2G43230	9.01315	4.01621e-18	7.08163e-17
AT5G60510	-10.2778	4.04866e-18	7.13171e-17
AT5G39850	-11.1153	4.26134e-18	7.49886e-17
AT5G15040	10.331	4.46572e-18	7.85066e-17
AT5G60800	-6.38278	4.53634e-18	7.96686e-17
AT3G23830	-9.56391	4.7574e-18	8.34678e-17
AT5G67510	-10.4635	5.03463e-18	8.82438e-17
AT3G58660	-10.0236	5.3614e-18	9.38778e-17
AT3G29255	10.7683	5.42035e-18	9.48158e-17
AT3G59830	10.7152	5.71529e-18	9.98759e-17
AT1G72460	11.0986	5.77409e-18	1.00803e-16
AT1G64740	8.52519	5.93936e-18	1.03586e-16
AT5G51460	9.97875	6.00215e-18	1.04474e-16
AT4G04450	-10.5007	6.00041e-18	1.04474e-16
AT1G06250	-10.2325	6.13809e-18	1.06735e-16
AT5G59810	-10.8237	6.27075e-18	1.08934e-16
AT4G12860	10.9398	6.28668e-18	1.09097e-16
AT2G42380	10.7761	6.29253e-18	1.09097e-16
AT1G12760	10.5492	6.44002e-18	1.11545e-16
AT3G12860	-8.33115	6.54906e-18	1.13322e-16
AT4G32150	4.61808	6.65187e-18	1.14988e-16
AT3G11690	5.08308	6.81031e-18	1.17611e-16
AT3G06320	-10.2873	6.85238e-18	1.18222e-16
AT2G40590	-10.6567	6.93487e-18	1.19528e-16
AT4G02430	-6.20679	6.96204e-18	1.19879e-16
AT1G43670	4.43773	7.01313e-18	1.20641e-16
AT2G26420	10.4832	7.05653e-18	1.21269e-16
AT2G27510	-10.8258	7.20301e-18	1.23666e-16
AT4G16630	-9.74761	7.43007e-18	1.2744e-16
AT1G18280	-9.7856	7.45978e-18	1.27825e-16
AT3G09440	-10.9834	7.5961e-18	1.30034e-16
AT1G04887	13.8768	7.75097e-18	1.32557e-16
AT5G57240	-7.17677	7.84238e-18	1.3399e-16
AT1G50430	-11.0096	7.94289e-18	1.35576e-16
AT1G74540	-7.01966	7.97059e-18	1.35917e-16
AT2G01720	-10.3909	8.14411e-18	1.38741e-16
AT5G47210	-5.25352	8.52843e-18	1.45148e-16
AT2G45800	8.95709	8.59749e-18	1.46182e-16
AT2G31090	-4.22987	8.66484e-18	1.47185e-16
AT4G27600	7.45875	8.72747e-18	1.48106e-16
AT5G37060	11.1523	8.76122e-18	1.48536e-16
AT1G05205	-8.3799	8.9594e-18	1.5175e-16
AT3G29060	10.8857	9.00832e-18	1.52432e-16
AT1G74490	10.7411	9.32055e-18	1.57564e-16
AT1G14060	-10.1055	9.46843e-18	1.5991e-16
AT2G37550	4.63097	9.70995e-18	1.63832e-16
AT4G10450	-10.1321	9.8336e-18	1.6576e-16
AT5G56950	-10.4898	1.00313e-17	1.68931e-16
AT1G76160	-10.449	1.0576e-17	1.77933e-16
AT4G00840	6.11761	1.06902e-17	1.79684e-16
AT5G55850	3.63161	1.08634e-17	1.8242e-16
AT1G48830	-11.6143	1.09069e-17	1.82976e-16
AT5G55120	-9.95738	1.11985e-17	1.8769e-16
AT4G23660	-10.6141	1.14533e-17	1.91777e-16
AT5G65880	-10.8764	1.22066e-17	2.04196e-16
AT5G07540	-10.1096	1.23567e-17	2.06511e-16
AT4G24170	11.6353	1.24113e-17	2.07228e-16
AT4G17170	7.64031	1.26476e-17	2.10972e-16
AT1G15040	10.8896	1.28132e-17	2.13533e-16
AT3G51190	-10.5513	1.40491e-17	2.33908e-16
AT5G39410	6.60719	1.42198e-17	2.36527e-16
AT4G10595	10.3881	1.48562e-17	2.46879e-16
AT2G28900	-9.83337	1.49274e-17	2.47828e-16
AT2G28000	-10.1847	1.49645e-17	2.4821e-16
AT3G22310	-10.2449	1.50491e-17	2.49379e-16
AT2G27840	-10.6057	1.50786e-17	2.49634e-16
AT3G24760	10.9639	1.5098e-17	2.4972e-16
AT3G10290	10.6738	1.53145e-17	2.53062e-16
AT4G30800	-10.2422	1.55824e-17	2.57248e-16
AT5G48710	-10.5143	1.58189e-17	2.60908e-16
AT3G63170	-6.46859	1.59293e-17	2.62483e-16
AT5G41520	-5.22123	1.70699e-17	2.81015e-16
AT2G06210	-10.1704	1.7249e-17	2.83699e-16
AT3G16370	11.1857	1.74128e-17	2.85859e-16
AT2G43650	-10.3036	1.74012e-17	2.85859e-16
AT4G20780	11.8081	1.75081e-17	2.87155e-16
AT5G10360	-9.71382	1.86951e-17	3.06338e-16
AT1G70185	8.27136	1.96181e-17	3.21164e-16
AT1G43630	10.7356	1.97927e-17	3.23722e-16
AT4G25740	-10.2786	2.12121e-17	3.4639e-16
AT4G38100	-10.7228	2.1218e-17	3.4639e-16
AT3G22125	28.3218	2.14715e-17	3.50204e-16
AT5G56710	-9.42629	2.15958e-17	3.51905e-16
AT2G43220	10.1714	2.19278e-17	3.56985e-16
AT5G26360	-8.27242	2.19501e-17	3.57019e-16
AT3G46750	10.8211	2.2722e-17	3.69233e-16
AT4G31870	10.4312	2.28538e-17	3.71032e-16
AT5G01410	3.29595	2.35129e-17	3.81381e-16
AT4G37590	-10.3988	2.49184e-17	4.03807e-16
AT3G61110	-9.62295	2.51378e-17	4.06987e-16
AT4G31420	4.4297	2.52556e-17	4.0852e-16
AT3G19020	9.2238	2.60156e-17	4.20426e-16
AT1G20630	4.15284	2.61545e-17	4.22284e-16
AT4G33150	-3.81227	2.62414e-17	4.23182e-16
AT1G49620	-10.0022	2.62582e-17	4.23182e-16
AT1G32170	7.83969	2.71755e-17	4.37566e-16
AT1G17460	-9.99528	2.89634e-17	4.65927e-16
AT4G28940	9.90589	2.92071e-17	4.69418e-16
AT5G47770	-3.67437	2.92353e-17	4.69444e-16
AT5G53250	10.0742	2.94757e-17	4.72809e-16
AT2G35240	-10.3584	2.94986e-17	4.72809e-16
AT4G09800	-8.82134	3.05295e-17	4.88888e-16
AT1G33615	-11.1792	3.0674e-17	4.90756e-16
AT5G49710	3.98705	3.12791e-17	4.99982e-16
AT2G47110	-10.0185	3.14181e-17	5.01749e-16
AT2G16015	10.3828	3.17467e-17	5.06538e-16
AT3G06355	-7.24382	3.19289e-17	5.08984e-16
AT2G20690	7.27437	3.28693e-17	5.23502e-16
AT5G62880	-9.95108	3.38176e-17	5.38118e-16
AT5G39493	10.2399	3.43366e-17	5.45391e-16
AT3G11120	-8.20946	3.43075e-17	5.45391e-16
AT3G51980	-10.1163	3.57103e-17	5.667e-16
AT4G20440	-10.2701	3.70524e-17	5.87469e-16
AT4G08035	-10.175	3.72349e-17	5.89832e-16
AT3G27210	-7.12162	3.94353e-17	6.24127e-16
AT4G33360	-9.94077	3.9716e-17	6.28004e-16
AT5G42060	-10.2155	4.04329e-17	6.38768e-16
AT3G20000	-9.83913	4.12742e-17	6.51474e-16
AT1G52300	-4.3057	4.16634e-17	6.56729e-16
AT5G14105	-9.7819	4.16817e-17	6.56729e-16
AT2G32890	8.97438	4.22559e-17	6.65181e-16
AT1G22460	10.3152	4.34116e-17	6.82764e-16
AT4G02450	-9.95311	4.49876e-17	7.06919e-16
AT1G15200	-9.94081	4.59445e-17	7.21312e-16
AT5G61410	7.62713	4.85346e-17	7.61297e-16
AT3G19970	8.93639	5.00287e-17	7.84036e-16
AT3G52140	-7.17067	5.04037e-17	7.8921e-16
AT3G47470	-8.73005	5.09946e-17	7.97753e-16
AT2G22425	-6.2455	5.22184e-17	8.16173e-16
AT5G49440	9.52894	5.27004e-17	8.22977e-16
AT3G23940	-10.0292	5.27765e-17	8.23435e-16
AT3G09630	-8.78061	5.39021e-17	8.40253e-16
AT5G09770	-10.0729	5.4821e-17	8.53821e-16
AT2G32070	-10.3701	5.50099e-17	8.56006e-16
AT3G11964	-9.6967	5.66464e-17	8.80694e-16
AT4G38905	-10.3147	5.68753e-17	8.83474e-16
AT3G52810	-9.59196	5.81599e-17	9.02632e-16
AT1G60640	-7.83153	5.95974e-17	9.24126e-16
AT3G10470	10.2013	6.20238e-17	9.60906e-16
AT5G52640	-9.99916	6.27278e-17	9.70958e-16
AT1G64220	-10.118	6.32503e-17	9.78186e-16
AT4G06040	9.89246	6.56541e-17	1.01447e-15
AT3G57520	-8.26705	6.62736e-17	1.02315e-15
AT3G04865	10.7839	6.66757e-17	1.02845e-15
AT5G14440	-8.47425	6.75553e-17	1.04111e-15
AT5G08180	-9.06837	6.87096e-17	1.05797e-15
AT5G47740	-9.833	6.89668e-17	1.06101e-15
AT1G48940	-9.4958	7.51583e-17	1.15525e-15
AT3G52960	-10.2082	7.53745e-17	1.15756e-15
AT5G52450	6.27424	7.81829e-17	1.19964e-15
AT3G51770	6.18566	7.84688e-17	1.20298e-15
AT5G54560	11.2551	8.22511e-17	1.25896e-15
AT5G60340	-10.0539	8.22628e-17	1.25896e-15
AT4G31875	10.2453	8.27119e-17	1.26473e-15
AT3G00600	10.1159	8.32607e-17	1.27202e-15
AT5G36150	-5.83881	8.54415e-17	1.30308e-15
AT2G03830	-10.2724	8.54178e-17	1.30308e-15
AT4G25730	-10.673	8.55475e-17	1.30356e-15
AT3G44750	-8.96411	8.85347e-17	1.34792e-15
AT5G08540	-7.40848	8.89495e-17	1.35306e-15
AT4G04930	5.66472	8.91027e-17	1.35422e-15
AT2G45520	-9.73534	9.04098e-17	1.3729e-15
AT1G26880	-6.30058	9.20865e-17	1.39716e-15
AT5G21080	9.54362	9.3302e-17	1.41438e-15
AT1G48590	7.60772	9.67646e-17	1.46561e-15
AT3G16380	10.9602	1.00834e-16	1.52593e-15
AT1G50640	3.7143	1.01305e-16	1.53174e-15
AT3G15000	-11.0244	1.02382e-16	1.54671e-15
AT3G56090	-10.2686	1.0398e-16	1.5695e-15
AT3G46560	-10.9701	1.04453e-16	1.57529e-15
AT5G13660	-9.91291	1.07158e-16	1.6147e-15
AT3G11450	-4.96418	1.0998e-16	1.65581e-15
AT5G08030	-8.33931	1.12883e-16	1.69806e-15
AT1G07963	9.79576	1.14706e-16	1.72402e-15
AT2G17290	10.3891	1.15372e-16	1.73255e-15
AT2G01450	3.22763	1.19913e-16	1.7992e-15
AT1G02130	-9.82412	1.20078e-16	1.80015e-15
AT5G02430	7.56991	1.20545e-16	1.80407e-15
AT5G04590	-10.4322	1.20454e-16	1.80407e-15
AT1G10320	-6.05934	1.23066e-16	1.84024e-15
AT5G20020	-4.43015	1.25792e-16	1.8794e-15
AT1G32928	6.31795	1.3115e-16	1.95672e-15
AT4G20330	3.76037	1.31189e-16	1.95672e-15
AT2G46210	7.70832	1.33481e-16	1.98922e-15
AT1G35320	-9.63834	1.33854e-16	1.9931e-15
AT5G07975	10.607	1.37451e-16	2.04493e-15
AT3G53870	-10.8746	1.37801e-16	2.0484e-15
AT3G11850	9.1288	1.42837e-16	2.12033e-15
AT1G75790	-9.48825	1.4288e-16	2.12033e-15
AT3G50390	10.586	1.45818e-16	2.1621e-15
AT2G19750	-8.08622	1.47478e-16	2.18488e-15
AT5G19300	-9.87424	1.49459e-16	2.21238e-15
AT5G61605	-10.1467	1.53519e-16	2.27056e-15
AT5G48100	9.72224	1.53916e-16	2.27452e-15
AT2G37070	9.82883	1.55048e-16	2.28933e-15
AT5G08450	-2.84755	1.561e-16	2.30293e-15
AT4G03520	-6.1486	1.60318e-16	2.36318e-15
AT5G55970	-6.34387	1.64463e-16	2.42226e-15
AT2G32700	-9.71713	1.65626e-16	2.43734e-15
AT4G01533	-10.3348	1.71525e-16	2.52204e-15
AT5G07510	-10.0887	1.78169e-16	2.61756e-15
AT2G32220	-9.09017	1.78885e-16	2.62588e-15
AT3G47350	-7.09665	1.82213e-16	2.67251e-15
AT3G46450	-9.82973	1.87568e-16	2.74876e-15
AT3G03780	4.11023	1.88267e-16	2.75672e-15
AT1G03470	-10.2326	1.89785e-16	2.77664e-15
AT3G57000	-10.5868	1.9155e-16	2.80012e-15
AT5G26880	-9.70049	1.94711e-16	2.84398e-15
AT2G19520	-8.03257	2.03614e-16	2.97156e-15
AT3G55340	-10.0376	2.07292e-16	3.02273e-15
AT3G05820	7.21515	2.15122e-16	3.13431e-15
AT1G72370	-9.0111	2.17202e-16	3.16199e-15
AT3G28490	11.2987	2.1779e-16	3.16794e-15
AT4G13345	-9.5548	2.21331e-16	3.21679e-15
AT3G50310	10.2081	2.24942e-16	3.26658e-15
AT1G17950	9.80143	2.27736e-16	3.30443e-15
AT3G54880	8.64742	2.28045e-16	3.30618e-15
AT1G27390	-10.0429	2.29095e-16	3.31868e-15
AT5G58990	-10.7376	2.46027e-16	3.56103e-15
AT2G21490	-9.74539	2.48991e-16	3.60097e-15
AT4G18020	10.0091	2.57013e-16	3.71394e-15
AT1G07940	-3.54325	2.62896e-16	3.79583e-15
AT3G19274	10.4641	2.68755e-16	3.87725e-15
AT2G22290	9.85745	2.7084e-16	3.90413e-15
AT4G09960	10.5478	2.73842e-16	3.94237e-15
AT4G09320	-7.85013	2.73941e-16	3.94237e-15
AT3G10090	-11.0216	2.78332e-16	4.0023e-15
AT5G36230	-7.5776	2.81761e-16	4.0483e-15
AT3G18610	-9.59735	2.90195e-16	4.16609e-15
AT4G36130	-5.7083	3.09279e-16	4.43644e-15
AT1G57860	-9.56832	3.11829e-16	4.46938e-15
AT1G05040	-10.1226	3.14091e-16	4.49814e-15
AT4G03055	9.66358	3.17186e-16	4.53878e-15
AT5G27150	9.87829	3.17675e-16	4.54208e-15
AT5G13120	-9.76855	3.26627e-16	4.66629e-15
AT1G53240	-9.60664	3.29559e-16	4.70436e-15
AT1G14686	9.72394	3.46184e-16	4.93768e-15
AT1G08380	-9.92798	3.5609e-16	5.07486e-15
AT1G68830	8.87219	3.61938e-16	5.15404e-15
AT4G33080	-7.52712	3.65058e-16	5.19426e-15
AT2G43090	-9.99058	3.66644e-16	5.21262e-15
AT1G52855	-9.67843	3.67488e-16	5.2204e-15
AT5G48270	9.64279	3.78062e-16	5.36628e-15
AT4G10260	-8.28902	3.80278e-16	5.39339e-15
AT2G24310	10.2297	3.80766e-16	5.39597e-15
AT1G07830	-10.0773	3.85592e-16	5.45996e-15
AT1G54920	4.5972	3.90686e-16	5.52765e-15
AT3G58700	-10.3507	3.95329e-16	5.58886e-15
AT2G20450	-10.0571	3.96413e-16	5.5997e-15
AT5G28060	-10.1166	4.13294e-16	5.83347e-15
AT5G26667	5.08211	4.21932e-16	5.95063e-15
AT4G31400	8.50866	4.27988e-16	6.0312e-15
AT3G56730	-9.72672	4.36717e-16	6.1493e-15
AT2G20430	10.4576	4.43423e-16	6.23873e-15
AT5G39865	10.1931	4.44642e-16	6.25089e-15
AT1G43130	-9.79494	4.53382e-16	6.36868e-15
AT1G02040	8.46072	4.55168e-16	6.38868e-15
AT5G18850	-10.0989	4.66589e-16	6.54376e-15
AT5G10260	6.59795	4.7503e-16	6.65684e-15
AT4G16190	-11.0178	4.86866e-16	6.81728e-15
AT5G51510	-10.3867	4.89204e-16	6.84458e-15
AT5G60335	-9.30965	5.12367e-16	7.16297e-15
AT1G78160	-9.44594	5.18129e-16	7.23779e-15
AT2G07180	5.78923	5.34072e-16	7.45457e-15
AT3G44920	10.3987	5.4023e-16	7.53456e-15
AT1G19600	-9.5505	5.53904e-16	7.71915e-15
AT2G38900	-6.50535	5.57993e-16	7.76999e-15
AT3G07270	10.2229	5.60058e-16	7.79259e-15
AT1G52360	-6.19339	5.62567e-16	7.82132e-15
AT5G65050	-3.41419	5.6331e-16	7.82547e-15
AT5G17500	-10.8394	5.73042e-16	7.9544e-15
AT1G13150	-10.5175	5.76607e-16	7.99758e-15
AT3G05932	11.2913	5.80516e-16	8.04547e-15
AT1G74560	-9.0797	5.85985e-16	8.11488e-15
AT3G11400	-10.2929	5.95379e-16	8.23849e-15
AT2G40660	-9.77813	5.99804e-16	8.2932e-15
AT5G49910	2.49634	6.06805e-16	8.38343e-15
AT1G09487	-8.60635	6.16848e-16	8.5155e-15
AT5G56340	9.49691	6.28611e-16	8.67109e-15
AT4G27420	-8.47813	6.34983e-16	8.75213e-15
AT5G45820	8.72219	6.41394e-16	8.83359e-15
AT5G40720	9.01183	6.47784e-16	8.91463e-15
AT1G31990	8.7876	6.55744e-16	9.01712e-15
AT1G68080	10.7538	6.57708e-16	9.03707e-15
AT5G53850	-10.225	6.61117e-16	9.07684e-15
AT3G00290	9.99344	6.62825e-16	9.08804e-15
AT1G13060	-10.2369	6.62966e-16	9.08804e-15
AT4G13430	-6.22457	6.66896e-16	9.13481e-15
AT4G32720	-9.59971	6.91123e-16	9.45931e-15
AT2G19110	-8.68698	7.01957e-16	9.60013e-15
AT3G51800	-9.18905	7.1161e-16	9.7246e-15
AT2G23310	2.86166	7.38375e-16	1.00825e-14
AT3G54500	-9.49147	7.52168e-16	1.02629e-14
AT4G31340	2.60395	7.55916e-16	1.03061e-14
AT1G08760	-8.4507	7.57565e-16	1.03206e-14
AT4G05965	9.97903	7.88177e-16	1.07293e-14
AT1G44575	-7.49535	7.91601e-16	1.07676e-14
AT5G46240	-9.7896	7.96308e-16	1.08149e-14
AT1G77320	-9.92303	7.96011e-16	1.08149e-14
AT3G15357	-9.26233	8.10625e-16	1.10009e-14
AT5G20500	-3.53459	8.36156e-16	1.13386e-14
AT3G59295	10.0387	8.63662e-16	1.17026e-14
AT4G01470	3.71514	8.68716e-16	1.17621e-14
AT4G00026	-3.22752	9.00238e-16	1.21795e-14
AT2G35010	-9.95271	9.12809e-16	1.23401e-14
AT3G25220	-5.94011	9.14197e-16	1.23494e-14
AT2G23930	-9.68932	9.55773e-16	1.29011e-14
AT3G18570	9.85044	9.63293e-16	1.29927e-14
AT1G24330	9.92547	9.70024e-16	1.30734e-14
AT2G18420	-9.56529	9.93659e-16	1.33817e-14
AT3G23530	-9.59182	9.97352e-16	1.34212e-14
AT5G62440	-10.0115	1.00138e-15	1.34651e-14
AT3G02560	-6.62611	1.0209e-15	1.37171e-14
AT1G30820	-6.18355	1.02562e-15	1.377e-14
AT5G07545	-9.47462	1.04735e-15	1.40511e-14
AT5G66300	10.1157	1.07065e-15	1.43528e-14
AT3G08710	8.85182	1.0843e-15	1.45247e-14
ATCG00480	-8.8549	1.09696e-15	1.46831e-14
AT1G19890	10.6579	1.13951e-15	1.5241e-14
AT3G22230	-9.11681	1.14263e-15	1.52712e-14
AT5G04875	9.62764	1.14438e-15	1.5283e-14
AT3G18760	-9.39463	1.15242e-15	1.53786e-14
AT1G01940	-9.86759	1.15627e-15	1.54184e-14
AT1G80110	-10.6815	1.17882e-15	1.57073e-14
AT1G52600	-9.99516	1.19993e-15	1.59764e-14
AT1G26550	-10.1794	1.21129e-15	1.61154e-14
AT4G13990	-9.99728	1.23468e-15	1.64143e-14
AT3G09455	-9.43213	1.27753e-15	1.69712e-14
AT3G06560	10.1982	1.27951e-15	1.69847e-14
AT2G40360	-9.42976	1.29531e-15	1.71813e-14
AT1G53780	-9.96066	1.29844e-15	1.721e-14
AT2G14170	-9.42387	1.3419e-15	1.77726e-14
AT1G71170	-9.39379	1.39457e-15	1.84563e-14
AT1G34030	-7.90473	1.46927e-15	1.94303e-14
AT4G37820	-7.85679	1.47053e-15	1.94324e-14
AT4G00070	-9.87614	1.47789e-15	1.9515e-14
AT2G42005	7.07031	1.58424e-15	2.09037e-14
AT5G11170	-8.90636	1.62798e-15	2.14647e-14
AT4G02715	-9.53146	1.65524e-15	2.18079e-14
AT5G15960	-4.73252	1.66246e-15	2.18866e-14
AT1G52343	9.45709	1.66827e-15	2.19466e-14
AT2G18740	-10.2696	1.68375e-15	2.21337e-14
AT1G02000	10.1212	1.73139e-15	2.2743e-14
AT5G53045	-9.24016	1.7381e-15	2.28141e-14
AT3G08640	-9.34692	1.741e-15	2.28352e-14
AT3G59320	-9.97378	1.74568e-15	2.28796e-14
AT1G50920	-9.62855	1.85333e-15	2.42725e-14
AT1G54270	-5.48331	1.89573e-15	2.48093e-14
AT5G63670	-9.19	1.90942e-15	2.49698e-14
AT5G13390	-6.75124	1.91894e-15	2.50758e-14
AT1G14810	-9.5568	1.95416e-15	2.55171e-14
AT3G49560	-11.0122	1.95863e-15	2.55564e-14
AT2G45970	8.38515	1.97862e-15	2.57982e-14
AT5G03015	9.52067	1.98364e-15	2.58445e-14
AT2G32920	-9.3215	2.00369e-15	2.60864e-14
AT2G34357	-9.07406	2.01333e-15	2.61926e-14
AT1G45170	-9.8327	2.06247e-15	2.68121e-14
AT2G16520	-9.8412	2.11371e-15	2.74579e-14
AT3G20550	-7.74741	2.11923e-15	2.75094e-14
AT4G22756	-10.1932	2.15803e-15	2.79924e-14
AT1G17850	-9.15931	2.18489e-15	2.832e-14
AT4G38680	-9.31875	2.20035e-15	2.84994e-14
AT1G23510	-11.6239	2.20363e-15	2.85209e-14
AT1G50200	-7.53585	2.20916e-15	2.85715e-14
AT1G44740	-9.93407	2.28794e-15	2.95686e-14
AT2G21640	-9.30649	2.30609e-15	2.97813e-14
AT2G16535	11.6575	2.43106e-15	3.13723e-14
AT2G18040	-8.59494	2.43665e-15	3.14214e-14
AT5G51960	-10.2369	2.46441e-15	3.17561e-14
AT4G02795	9.5763	2.4726e-15	3.18383e-14
AT5G23535	-10.044	2.49927e-15	3.21582e-14
AT3G03540	-7.67582	2.50658e-15	3.22287e-14
AT5G55160	-10.6051	2.51508e-15	3.23145e-14
AT3G53970	-7.45888	2.51718e-15	3.23178e-14
AT1G63000	9.72521	2.52973e-15	3.24553e-14
AT1G20696	-4.05784	2.60967e-15	3.34322e-14
AT5G12020	-9.36781	2.60958e-15	3.34322e-14
AT4G30110	-10.2479	2.65497e-15	3.39879e-14
AT2G20320	7.86999	2.93861e-15	3.75916e-14
AT4G29310	9.76673	2.96562e-15	3.79095e-14
AT4G09984	9.6406	3.00869e-15	3.84323e-14
AT5G21940	-7.61477	3.0431e-15	3.88436e-14
AT3G61200	3.30624	3.06716e-15	3.91224e-14
AT2G15280	6.40713	3.17561e-15	4.04764e-14
AT4G32830	3.54739	3.19694e-15	4.06894e-14
AT1G80790	-10.6444	3.19671e-15	4.06894e-14
AT4G05970	9.44813	3.29676e-15	4.19295e-14
AT4G39364	-8.96877	3.36453e-15	4.27606e-14
AT4G29380	-4.88856	3.5298e-15	4.48288e-14
AT4G39300	-8.09098	3.57104e-15	4.53199e-14
AT3G51590	-7.48425	3.62546e-15	4.59773e-14
AT1G04810	-9.75454	3.7112e-15	4.70308e-14
AT1G23610	-10.8533	3.71606e-15	4.70586e-14
AT4G26630	-5.24988	3.72597e-15	4.71501e-14
AT3G58260	-9.22101	4.06237e-15	5.13702e-14
AT3G01290	-8.80645	4.08581e-15	5.16296e-14
AT5G55940	5.046	4.1513e-15	5.24194e-14
AT4G03030	7.50928	4.197e-15	5.29585e-14
AT2G28355	11.5968	4.20691e-15	5.30456e-14
AT5G08370	-25.0467	4.22099e-15	5.31851e-14
AT4G22755	-9.26065	4.39371e-15	5.53219e-14
AT4G31300	-6.16279	4.45608e-15	5.6067e-14
AT2G00740	-5.77862	4.47703e-15	5.62904e-14
AT3G23730	-9.92944	4.50858e-15	5.66467e-14
AT2G09785	-9.19302	4.57968e-15	5.74989e-14
AT2G21237	-10.4693	4.89135e-15	6.13683e-14
AT1G07070	-6.76529	4.89553e-15	6.1377e-14
AT3G03960	-9.13834	4.9503e-15	6.20196e-14
AT3G27925	-10.1759	4.97652e-15	6.23038e-14
AT5G14970	-9.90683	5.03392e-15	6.29776e-14
AT1G70780	-5.57861	5.06766e-15	6.33547e-14
AT3G63240	-7.6421	5.35936e-15	6.6954e-14
AT4G10955	-9.90351	5.42976e-15	6.77854e-14
AT1G72770	5.87228	5.4821e-15	6.83903e-14
AT4G08085	9.98793	5.55987e-15	6.93115e-14
AT5G20180	-7.84553	5.61309e-15	6.99254e-14
AT5G45620	-10.3884	5.61975e-15	6.9959e-14
AT5G47680	-9.56486	5.63037e-15	7.00417e-14
AT1G08845	-9.60001	5.6722e-15	7.05122e-14
AT5G17340	-8.33089	5.81702e-15	7.22615e-14
AT3G12390	-9.61134	5.82673e-15	7.23311e-14
AT4G08520	-9.62525	5.83228e-15	7.2349e-14
AT1G33612	-11.6331	6.0109e-15	7.45123e-14
AT3G60640	-11.2212	6.01929e-15	7.45638e-14
AT1G09655	9.35484	6.1311e-15	7.58955e-14
AT2G30615	-10.4034	6.14086e-15	7.59629e-14
AT1G13690	-9.69583	6.15704e-15	7.61097e-14
AT2G26240	-9.19149	6.19037e-15	7.6468e-14
AT5G63000	-10.1571	6.49782e-15	8.02096e-14
AT2G30362	7.91909	6.53935e-15	8.06657e-14
AT5G42190	-9.03977	6.89824e-15	8.50332e-14
AT2G23340	4.98395	6.96101e-15	8.5747e-14
AT4G19620	-10.4748	7.11711e-15	8.76085e-14
AT4G15980	10.3245	7.16856e-15	8.81803e-14
AT5G58880	10.3084	7.19834e-15	8.84232e-14
AT5G58590	-8.17066	7.19581e-15	8.84232e-14
AT3G52930	-8.46183	7.32217e-15	8.98815e-14
AT1G67530	10.2859	7.33211e-15	8.99409e-14
AT4G29870	-9.63393	7.39175e-15	9.06094e-14
AT4G16695	2.51014	7.66567e-15	9.39017e-14
AT2G03000	-9.90001	7.76447e-15	9.5046e-14
AT3G19310	8.63286	7.78609e-15	9.52444e-14
AT5G06480	-10.1528	7.92324e-15	9.68549e-14
AT1G26710	-8.85446	7.93507e-15	9.69322e-14
AT5G24790	-9.91695	7.94817e-15	9.70249e-14
AT4G01575	8.46391	8.03459e-15	9.8012e-14
AT1G24360	-8.06723	8.39109e-15	1.0229e-13
AT5G14520	-9.26133	8.45653e-15	1.03016e-13
AT1G35620	-9.1024	8.53944e-15	1.03954e-13
AT2G46260	3.63093	8.58529e-15	1.0444e-13
AT3G28917	9.40117	8.59131e-15	1.04442e-13
AT3G04875	10.4179	8.59942e-15	1.04468e-13
AT4G30860	10.7244	8.76498e-15	1.06406e-13
AT3G14390	-9.13659	9.28694e-15	1.12665e-13
AT2G45980	6.7309	9.39665e-15	1.13917e-13
AT5G42010	10.0365	9.47452e-15	1.14782e-13
AT5G57820	9.67641	9.49239e-15	1.1492e-13
AT4G30810	-6.57077	9.59518e-15	1.16085e-13
AT5G38820	10.3136	9.65253e-15	1.16698e-13
AT4G28510	-9.06737	9.69581e-15	1.17141e-13
AT2G38660	-9.54371	9.84135e-15	1.18818e-13
AT3G18362	-8.51434	1.02004e-14	1.23068e-13
AT4G25890	-7.37583	1.02536e-14	1.23626e-13
AT1G52930	-10.1528	1.03903e-14	1.25189e-13
AT2G43270	-24.2096	1.04037e-14	1.25264e-13
AT1G79529	-9.28555	1.04311e-14	1.25508e-13
AT5G62810	-8.91512	1.05062e-14	1.26261e-13
AT3G25940	-9.26644	1.0508e-14	1.26261e-13
AT4G25630	-8.80598	1.06938e-14	1.28405e-13
AT3G26650	-9.79706	1.10016e-14	1.32011e-13
AT1G29090	-10.3071	1.12893e-14	1.35372e-13
AT1G04347	-9.38787	1.13106e-14	1.35535e-13
AT1G04920	-9.31409	1.14143e-14	1.36684e-13
AT5G57280	-9.06832	1.14427e-14	1.36932e-13
AT1G78380	-7.79265	1.15262e-14	1.37837e-13
AT1G44191	-9.34351	1.15406e-14	1.37915e-13
AT2G21150	-9.73743	1.16906e-14	1.39614e-13
AT5G19500	-5.87372	1.17032e-14	1.39669e-13
AT2G33340	-9.00254	1.17477e-14	1.40106e-13
AT5G22320	-9.29916	1.19623e-14	1.42472e-13
AT2G32360	-9.35233	1.19621e-14	1.42472e-13
AT5G47630	-9.68569	1.22465e-14	1.45758e-13
AT2G34730	-8.92497	1.23256e-14	1.46601e-13
AT2G36530	-6.38348	1.23391e-14	1.46663e-13
AT5G42790	-9.85235	1.25611e-14	1.49201e-13
AT1G17840	-7.99226	1.25959e-14	1.49513e-13
AT4G18600	9.22967	1.30536e-14	1.54841e-13
AT4G33640	-4.02438	1.31008e-14	1.55297e-13
AT5G23340	9.72485	1.31123e-14	1.55328e-13
AT1G06200	-9.50116	1.32054e-14	1.56326e-13
AT1G68220	-24.0077	1.3276e-14	1.57056e-13
AT2G17442	-10.0685	1.36799e-14	1.61726e-13
AT3G49910	-8.11511	1.37838e-14	1.62736e-13
AT3G61620	-10.8568	1.3779e-14	1.62736e-13
AT5G41260	-9.63927	1.42213e-14	1.67788e-13
AT2G29260	-23.8345	1.46979e-14	1.73296e-13
AT5G05910	-9.4605	1.48215e-14	1.74636e-13
AT1G73670	3.84901	1.53571e-14	1.8074e-13
AT5G48250	-10.0135	1.536e-14	1.8074e-13
AT5G43940	-7.22427	1.55104e-14	1.82387e-13
AT3G52920	-9.08861	1.56957e-14	1.84443e-13
AT2G47620	-10.0369	1.62571e-14	1.90913e-13
AT2G30870	-10.1602	1.65621e-14	1.94365e-13
AT1G70600	-7.32547	1.66364e-14	1.95107e-13
AT2G45670	7.74181	1.67432e-14	1.96098e-13
AT3G03300	-10.0954	1.67378e-14	1.96098e-13
AT1G08125	-10.116	1.68681e-14	1.9743e-13
AT2G29940	-4.54143	1.68833e-14	1.97476e-13
AT1G33415	-6.11711	1.69476e-14	1.98097e-13
AT3G01790	-4.02567	1.70326e-14	1.98958e-13
AT1G23650	-10.5183	1.72728e-14	2.0163e-13
AT1G53120	-23.7461	1.77063e-14	2.06554e-13
AT4G15030	-5.79574	1.7768e-14	2.07137e-13
AT5G07600	-10.6298	1.81853e-14	2.11861e-13
AT3G28960	-9.68059	1.82542e-14	2.12524e-13
AT3G57610	-9.23469	1.83435e-14	2.13422e-13
AT3G44405	-9.39729	1.85656e-14	2.15863e-13
AT1G66235	9.58047	1.89184e-14	2.1982e-13
AT1G32940	-23.6186	1.92464e-14	2.23484e-13
AT2G29540	-3.49439	1.96725e-14	2.28281e-13
AT3G24220	10.1682	1.98069e-14	2.2969e-13
AT1G51490	10.2282	1.9876e-14	2.30188e-13
AT5G47320	-10.7364	1.98741e-14	2.30188e-13
AT1G16610	-9.52618	2.00127e-14	2.31618e-13
AT2G30600	-11.0135	2.02783e-14	2.34539e-13
AT4G25690	-9.71635	2.03932e-14	2.35713e-13
AT4G14000	-9.12273	2.04104e-14	2.35757e-13
AT1G10620	10.7698	2.08569e-14	2.40757e-13
AT5G58250	-10.1582	2.10466e-14	2.42787e-13
AT3G54760	-8.97727	2.1138e-14	2.43681e-13
AT5G28500	-23.6838	2.15218e-14	2.47944e-13
AT5G03660	-9.31918	2.162e-14	2.48913e-13
AT1G55560	8.15583	2.22319e-14	2.55791e-13
AT4G10890	7.86344	2.23274e-14	2.56721e-13
AT5G26800	-9.6024	2.23632e-14	2.56965e-13
AT4G09180	-23.6191	2.2648e-14	2.60068e-13
AT1G21720	-7.50286	2.30448e-14	2.64453e-13
AT5G28540	-2.93169	2.33153e-14	2.67382e-13
AT2G39260	-4.72854	2.3824e-14	2.73038e-13
AT5G47780	-7.56124	2.40061e-14	2.74817e-13
AT1G04980	-8.03811	2.40104e-14	2.74817e-13
AT4G25050	-9.76796	2.42769e-14	2.77687e-13
AT2G37600	-8.604	2.53458e-14	2.89725e-13
AT1G05720	-10.5633	2.56485e-14	2.92995e-13
AT1G55260	-10.0451	2.60918e-14	2.97866e-13
AT5G05700	-7.96401	2.61348e-14	2.98163e-13
AT5G23480	-6.52161	2.63386e-14	3.00294e-13
AT1G79530	-9.12117	2.71417e-14	3.0925e-13
AT2G25840	-9.11032	2.72761e-14	3.1058e-13
AT3G59660	-9.45761	2.76596e-14	3.14745e-13
AT5G10140	-6.50099	2.76992e-14	3.14992e-13
AT3G49870	6.86048	2.77255e-14	3.15087e-13
AT1G61580	-8.95792	2.7814e-14	3.15889e-13
AT1G80180	-7.37621	2.78632e-14	3.16244e-13
AT2G04880	-8.91537	2.82855e-14	3.2083e-13
AT2G35070	-10.5504	2.84075e-14	3.22006e-13
AT3G16580	-9.35	2.87623e-14	3.25819e-13
AT4G10730	-9.64426	2.88016e-14	3.26054e-13
AT3G06720	-8.89581	2.89749e-14	3.27805e-13
AT3G55920	-9.40939	2.92704e-14	3.30936e-13
AT3G45280	7.70182	2.94377e-14	3.32614e-13
AT5G02065	-24.2649	2.95653e-14	3.33842e-13
AT5G11760	-9.11973	3.00145e-14	3.38696e-13
AT5G07290	4.48231	3.02738e-14	3.41404e-13
AT5G02140	-9.14805	3.02955e-14	3.4143e-13
AT2G47120	9.50997	3.03758e-14	3.42116e-13
AT1G06720	-7.89133	3.05177e-14	3.43494e-13
AT2G21130	-3.05036	3.05617e-14	3.4377e-13
AT1G42960	-10.0573	3.10353e-14	3.48874e-13
AT4G38770	-9.35865	3.11502e-14	3.49943e-13
AT2G31220	-9.26625	3.15171e-14	3.5384e-13
AT3G54830	9.87895	3.17901e-14	3.56676e-13
AT1G60410	11.0908	3.22899e-14	3.62054e-13
AT5G14710	-6.36495	3.30548e-14	3.70395e-13
AT1G10070	6.88073	3.31979e-14	3.71761e-13
AT1G20050	-9.69791	3.37663e-14	3.77886e-13
AT3G00680	-9.51575	3.48329e-14	3.89575e-13
AT5G12960	8.11299	3.54031e-14	3.95702e-13
AT1G80410	-8.69514	3.54565e-14	3.96047e-13
AT5G53560	-7.96252	3.57116e-14	3.98643e-13
AT5G62700	-6.78965	3.66295e-14	4.08632e-13
AT5G09270	-9.47881	3.71048e-14	4.13671e-13
AT3G61690	4.15321	3.78664e-14	4.21896e-13
AT1G13140	-8.23878	3.8119e-14	4.24317e-13
AT1G16040	-8.88398	3.81319e-14	4.24317e-13
AT5G05265	9.90117	3.85728e-14	4.28951e-13
AT5G45110	-8.91806	3.86346e-14	4.29368e-13
AT1G04670	10.6094	3.86622e-14	4.29403e-13
AT5G24660	9.78431	3.9862e-14	4.4245e-13
AT1G30070	-8.96601	4.02926e-14	4.46948e-13
AT5G18510	9.57356	4.07986e-14	4.52277e-13
AT3G01560	-7.16453	4.13378e-14	4.57966e-13
AT1G80070	-6.71117	4.14432e-14	4.58845e-13
AT1G25470	-10.0348	4.26837e-14	4.72283e-13
AT5G48780	9.36914	4.27952e-14	4.73219e-13
AT2G04030	-8.6507	4.31713e-14	4.77078e-13
AT5G02070	-24.0395	4.38218e-14	4.83963e-13
AT1G29120	10.0476	4.39074e-14	4.84605e-13
AT5G17190	-5.3302	4.46876e-14	4.92907e-13
AT1G20490	10.5243	4.51075e-14	4.97227e-13
AT3G55890	-9.62124	4.53983e-14	5.00119e-13
AT3G14940	-9.36249	4.5607e-14	5.02105e-13
AT5G09410	-7.19193	4.63509e-14	5.09975e-13
AT5G09810	-6.26281	4.68451e-14	5.15091e-13
AT2G44195	-23.904	4.72316e-14	5.19017e-13
AT3G03910	-7.52885	4.73717e-14	5.19992e-13
AT1G63050	-9.24061	4.74088e-14	5.19992e-13
AT5G53140	-10.7782	4.74089e-14	5.19992e-13
AT3G14730	8.14869	4.76227e-14	5.22012e-13
AT3G07940	8.34132	4.87123e-14	5.33623e-13
AT2G31610	-8.69324	4.92157e-14	5.38803e-13
AT5G11230	-8.84452	4.95696e-14	5.42341e-13
AT2G15860	-8.9245	4.97908e-14	5.44423e-13
AT5G60070	9.37272	5.02573e-14	5.49182e-13
AT3G51150	4.65989	5.10612e-14	5.57621e-13
AT3G58340	-9.03619	5.21013e-14	5.68627e-13
AT2G05260	9.2117	5.25167e-14	5.72806e-13
AT5G33320	-10.1237	5.29503e-14	5.77178e-13
AT2G29210	-10.3251	5.37943e-14	5.86015e-13
AT3G14452	-9.14282	5.53375e-14	6.02453e-13
AT5G15910	-9.12565	5.5763e-14	6.06711e-13
AT2G17660	6.84718	5.58859e-14	6.07672e-13
AT4G24480	-9.74291	5.6954e-14	6.18905e-13
AT4G04223	9.40518	5.70954e-14	6.20059e-13
AT5G54910	-9.04361	5.7251e-14	6.21365e-13
AT1G29630	9.10117	5.8107e-14	6.30267e-13
AT1G14990	-9.40554	5.82823e-14	6.3178e-13
AT4G35410	-8.98326	5.83842e-14	6.32495e-13
AT1G53650	-9.013	5.87048e-14	6.35578e-13
AT5G66540	-8.93125	5.99284e-14	6.48427e-13
AT2G21590	-9.26207	6.02142e-14	6.5112e-13
AT2G08350	-5.62278	6.0761e-14	6.56629e-13
AT3G54200	-8.38486	6.12397e-14	6.61396e-13
AT4G03490	-9.09374	6.12794e-14	6.61419e-13
AT3G07365	-23.6816	6.20661e-14	6.69463e-13
AT3G13180	-23.6866	6.21006e-14	6.69463e-13
AT2G47010	-7.83991	6.28114e-14	6.76711e-13
AT3G41768	-4.74889	6.28877e-14	6.77119e-13
AT1G04170	-6.43669	6.32086e-14	6.80159e-13
AT4G38090	-9.11997	6.35845e-14	6.83368e-13
AT1G09660	-9.36921	6.35746e-14	6.83368e-13
AT5G43160	-9.64678	6.38262e-14	6.85548e-13
AT4G04200	-10.0105	6.40545e-14	6.8758e-13
AT3G58900	-9.5278	6.42629e-14	6.89397e-13
AT1G74250	-4.59749	6.61026e-14	7.08702e-13
AT1G62880	-9.60832	6.64638e-14	7.12141e-13
AT5G64690	7.07127	6.67156e-14	7.14404e-13
AT3G05880	-6.78002	6.70731e-14	7.17796e-13
AT5G66650	-23.6757	6.78888e-14	7.26085e-13
AT2G28630	-7.69893	6.84681e-14	7.31836e-13
AT3G11945	-23.6144	7.00564e-14	7.48359e-13
AT1G08135	8.87722	7.02234e-14	7.49688e-13
AT5G18310	-9.18099	7.08509e-14	7.55929e-13
AT5G66450	-10.4596	7.35828e-14	7.84601e-13
AT5G23250	-9.15064	7.43798e-14	7.9262e-13
AT5G04430	-8.76496	7.6024e-14	8.09651e-13
AT4G30270	-8.51789	7.7762e-14	8.2766e-13
AT5G09900	-6.2496	7.90775e-14	8.41153e-13
AT4G25420	-9.09738	7.95301e-14	8.45458e-13
AT2G07170	-23.5819	7.96329e-14	8.4604e-13
AT2G24990	-6.81488	8.0018e-14	8.49619e-13
AT3G52540	9.51044	8.19979e-14	8.6968e-13
AT3G15440	-9.2258	8.20062e-14	8.6968e-13
AT5G49970	-5.35375	8.25526e-14	8.74948e-13
AT2G21720	-9.35071	8.32873e-14	8.82204e-13
AT2G20585	-9.78713	8.76711e-14	9.2808e-13
AT2G23800	-8.67982	8.77947e-14	9.28831e-13
AT1G02560	-9.36323	8.82882e-14	9.33492e-13
AT5G06240	-10.0998	8.89362e-14	9.39779e-13
AT2G46200	2.97436	8.95838e-14	9.46055e-13
AT4G27470	8.6277	8.97028e-14	9.46743e-13
AT1G61670	-9.86602	9.12183e-14	9.62162e-13
AT5G59240	-9.25759	9.15789e-14	9.65387e-13
AT2G29070	-9.16584	9.32307e-14	9.82212e-13
AT2G04475	9.30552	9.52963e-14	1.00337e-12
AT2G15000	-8.83824	9.75334e-14	1.02632e-12
AT1G79940	-3.94548	9.77729e-14	1.02822e-12
AT3G52000	10.9316	1.00059e-13	1.05164e-12
AT5G67630	-9.03556	1.01423e-13	1.06533e-12
AT1G60590	9.65475	1.03646e-13	1.08803e-12
AT3G06420	5.91661	1.06306e-13	1.11463e-12
AT4G31990	-9.00062	1.06277e-13	1.11463e-12
AT3G26780	-8.26551	1.0729e-13	1.12427e-12
AT1G68790	-5.47737	1.10213e-13	1.15392e-12
AT3G10610	-8.8343	1.1025e-13	1.15392e-12
AT4G12790	-7.98727	1.11829e-13	1.16976e-12
ATCG00390	-7.09102	1.13166e-13	1.18164e-12
AT3G50670	-7.51258	1.13039e-13	1.18164e-12
AT5G61940	-8.75611	1.13104e-13	1.18164e-12
AT5G01320	-23.4512	1.1328e-13	1.18213e-12
AT4G03500	-9.11019	1.13953e-13	1.18845e-12
AT4G08800	-9.56328	1.16534e-13	1.21464e-12
AT5G46150	7.96139	1.17931e-13	1.22848e-12
AT3G29200	-9.27191	1.18161e-13	1.23014e-12
AT4G20050	-7.72681	1.18618e-13	1.23418e-12
AT5G23140	-9.66857	1.2002e-13	1.24802e-12
AT2G42600	-7.38052	1.22339e-13	1.27139e-12
AT5G61030	-8.82681	1.23909e-13	1.28694e-12
AT3G07675	-8.70433	1.26947e-13	1.31772e-12
AT5G46070	-8.8728	1.27038e-13	1.31789e-12
AT1G79400	10.0293	1.27218e-13	1.31898e-12
AT3G01895	9.01447	1.27833e-13	1.32246e-12
AT3G52850	-5.8182	1.27819e-13	1.32246e-12
AT1G22920	-8.67546	1.27854e-13	1.32246e-12
AT3G14450	-9.54819	1.27718e-13	1.32246e-12
AT5G52440	-9.52977	1.28442e-13	1.32776e-12
AT2G08620	9.0993	1.30319e-13	1.34561e-12
AT4G24280	-8.61359	1.30321e-13	1.34561e-12
AT5G06360	-8.94751	1.30729e-13	1.34903e-12
AT3G59480	-7.04824	1.39651e-13	1.44025e-12
AT5G00675	8.71354	1.40611e-13	1.44931e-12
AT3G09680	-7.1955	1.42034e-13	1.46312e-12
AT1G55205	-9.04949	1.42249e-13	1.46448e-12
AT2G35830	-8.86158	1.4553e-13	1.49738e-12
AT1G19510	-9.93959	1.45866e-13	1.49995e-12
AT3G21640	-9.13767	1.47329e-13	1.51412e-12
AT2G21780	9.26844	1.50601e-13	1.54684e-12
AT4G30935	-8.78536	1.52455e-13	1.56497e-12
AT1G48530	-8.76501	1.57616e-13	1.61701e-12
AT1G33810	-9.02204	1.59001e-13	1.63027e-12
AT3G06610	-8.95329	1.59263e-13	1.63201e-12
AT1G04500	9.81583	1.59769e-13	1.63624e-12
AT1G79590	8.25773	1.63381e-13	1.67226e-12
AT3G57480	6.56356	1.65361e-13	1.69154e-12
AT1G15030	9.13421	1.68746e-13	1.72517e-12
AT5G58710	-4.04475	1.69059e-13	1.72736e-12
AT4G31170	-8.49323	1.69796e-13	1.73389e-12
AT4G06035	9.64527	1.7173e-13	1.75262e-12
AT3G29310	-7.85013	1.73962e-13	1.77437e-12
AT4G01660	5.85291	1.75034e-13	1.78427e-12
AT4G28700	-4.85022	1.77355e-13	1.80689e-12
AT4G16710	-9.76524	1.79418e-13	1.82684e-12
AT4G28450	-9.46657	1.80772e-13	1.83957e-12
AT4G09885	9.43498	1.81048e-13	1.84132e-12
AT3G16840	-8.65965	1.81767e-13	1.84756e-12
AT5G44400	-8.48684	1.83295e-13	1.86202e-12
AT2G04700	-8.97084	1.83706e-13	1.86511e-12
AT2G31100	-7.64829	1.86765e-13	1.89472e-12
AT1G63940	-8.87862	1.86837e-13	1.89472e-12
AT2G05840	-9.99222	1.93015e-13	1.95625e-12
AT5G05210	-4.97095	1.93745e-13	1.96252e-12
AT1G80340	9.52926	1.96349e-13	1.98775e-12
AT4G19830	10.3345	1.96795e-13	1.99112e-12
AT3G48530	-10.3266	1.97393e-13	1.99602e-12
AT5G55980	11.5737	1.97646e-13	1.99744e-12
AT3G10530	-8.72005	1.99194e-13	2.01192e-12
AT4G34200	-6.21598	1.99572e-13	2.0146e-12
AT3G10920	-5.22808	2.03417e-13	2.05223e-12
AT2G20830	5.15794	2.04689e-13	2.06388e-12
AT2G03420	6.45404	2.17445e-13	2.19125e-12
AT2G39705	-8.65843	2.20263e-13	2.21838e-12
AT5G08420	-9.72408	2.22227e-13	2.23687e-12
AT5G60840	-9.65892	2.22653e-13	2.23989e-12
AT1G27680	-9.98238	2.25828e-13	2.27053e-12
AT1G44100	10.3978	2.29084e-13	2.30194e-12
AT4G10250	-9.70467	2.29795e-13	2.30777e-12
AT1G43860	-8.90002	2.30929e-13	2.31784e-12
AT5G59845	-9.67808	2.34435e-13	2.35169e-12
AT3G02480	3.46548	2.34707e-13	2.35308e-12
AT5G47350	-22.8348	2.36113e-13	2.36583e-12
AT1G80930	-6.97053	2.42281e-13	2.42625e-12
AT3G09800	-8.60452	2.50423e-13	2.50637e-12
AT2G39795	-8.96652	2.54509e-13	2.54581e-12
AT2G27100	-8.74516	2.55679e-13	2.55606e-12
AT3G12020	-9.28267	2.56782e-13	2.56564e-12
AT1G09297	8.9936	2.56985e-13	2.56621e-12
AT2G42190	-8.73615	2.7355e-13	2.73008e-12
AT4G28556	9.67538	2.7506e-13	2.74359e-12
AT4G31700	-9.06071	2.75982e-13	2.75123e-12
AT5G27860	-3.93967	2.80962e-13	2.79929e-12
AT1G27450	-9.3283	2.8513e-13	2.83921e-12
AT1G10090	4.71005	2.85314e-13	2.83944e-12
AT4G16660	-7.77883	2.88124e-13	2.86579e-12
AT2G19640	-9.89662	2.94801e-13	2.93054e-12
AT2G20940	-9.34372	2.97025e-13	2.95099e-12
AT3G02600	-9.30513	2.97329e-13	2.95234e-12
AT3G09100	-8.70159	3.06273e-13	3.03944e-12
AT5G44080	-8.73638	3.0786e-13	3.05346e-12
AT3G18880	-9.24048	3.12141e-13	3.09418e-12
AT4G18360	-9.32052	3.12359e-13	3.0946e-12
AT5G58787	-8.77734	3.14293e-13	3.11201e-12
AT1G56220	-8.46399	3.15757e-13	3.12475e-12
AT4G27610	-10.6992	3.15988e-13	3.12529e-12
AT5G41310	9.53409	3.19889e-13	3.16209e-12
AT3G56680	7.69936	3.2014e-13	3.1628e-12
AT2G31360	-5.20617	3.21188e-13	3.17137e-12
AT2G42300	-8.55861	3.28467e-13	3.24142e-12
AT5G23575	-9.13984	3.29434e-13	3.24915e-12
AT3G16175	9.84899	3.31964e-13	3.27227e-12
AT4G28830	-8.73177	3.32797e-13	3.27865e-12
AT5G11790	5.78823	3.33962e-13	3.28775e-12
AT3G18600	-8.94189	3.34095e-13	3.28775e-12
AT4G37910	-6.99875	3.3599e-13	3.30456e-12
AT2G46230	-9.08219	3.39371e-13	3.33595e-12
AT1G16900	-7.50547	3.40273e-13	3.34295e-12
AT1G33120	-5.0262	3.4113e-13	3.34764e-12
AT1G69250	-8.81392	3.4112e-13	3.34764e-12
AT5G39650	10.635	3.43202e-13	3.3661e-12
AT2G21540	8.0744	3.47431e-13	3.40568e-12
AT1G54770	-8.41181	3.49571e-13	3.42475e-12
AT5G00420	8.71014	3.52273e-13	3.4493e-12
AT1G67120	-6.71491	3.62872e-13	3.5511e-12
AT3G44704	9.20799	3.68769e-13	3.60681e-12
AT1G66240	-2.1654	3.72376e-13	3.63806e-12
AT1G66660	-8.98165	3.72377e-13	3.63806e-12
AT3G20810	-22.9772	3.75085e-13	3.66249e-12
AT1G67230	-6.32551	3.76259e-13	3.67191e-12
AT5G53620	-9.5871	3.8028e-13	3.70909e-12
AT3G56800	4.39169	3.8196e-13	3.72342e-12
AT1G77230	-6.90183	3.82977e-13	3.73127e-12
AT4G36860	-8.02125	3.83313e-13	3.73248e-12
AT1G79440	-8.55244	3.87963e-13	3.77567e-12
AT3G18410	-4.20215	3.97093e-13	3.86026e-12
AT1G30350	-8.80341	3.97029e-13	3.86026e-12
AT1G12360	5.73914	3.99782e-13	3.88212e-12
AT2G19860	-9.34255	3.99746e-13	3.88212e-12
AT4G24972	-8.37964	4.01337e-13	3.89507e-12
AT2G28080	8.14492	4.11424e-13	3.99077e-12
AT4G11810	5.60276	4.12591e-13	3.99989e-12
AT5G61350	10.3479	4.14248e-13	4.01374e-12
ATMG00090	-6.70857	4.16049e-13	4.02898e-12
AT1G06220	-8.5192	4.1649e-13	4.03102e-12
AT1G78980	9.31654	4.23279e-13	4.09449e-12
AT3G09700	-9.24347	4.29152e-13	4.14902e-12
AT3G18480	-8.34604	4.29986e-13	4.15253e-12
AT2G42650	-8.56404	4.29984e-13	4.15253e-12
AT2G27150	-9.95296	4.35418e-13	4.20268e-12
AT1G22015	-8.85087	4.38588e-13	4.23096e-12
AT1G49600	-8.64692	4.42321e-13	4.26463e-12
AT1G76400	-7.61095	4.48187e-13	4.31883e-12
AT5G52330	-9.63973	4.48758e-13	4.32197e-12
AT5G04815	8.90399	4.54349e-13	4.37104e-12
AT4G35140	-9.57274	4.54178e-13	4.37104e-12
AT5G65760	-9.14802	4.58858e-13	4.412e-12
AT1G74875	8.04623	4.61821e-13	4.43783e-12
AT4G13520	-3.9954	4.62048e-13	4.43783e-12
AT2G24735	-8.21757	4.68777e-13	4.50001e-12
AT3G43980	-8.21743	4.70291e-13	4.51208e-12
AT5G08240	8.74698	4.77027e-13	4.57421e-12
AT4G26055	-8.88669	5.00444e-13	4.79615e-12
AT2G08615	9.44344	5.03533e-13	4.82313e-12
AT1G60650	-7.33502	5.05378e-13	4.83817e-12
AT1G23590	-9.41497	5.16176e-13	4.93886e-12
AT3G04400	-9.36029	5.20689e-13	4.97934e-12
AT3G55460	-9.36764	5.29895e-13	5.06462e-12
AT1G78970	9.1012	5.36978e-13	5.12954e-12
AT5G56660	-5.14956	5.38484e-13	5.14113e-12
AT4G10610	-8.76133	5.45029e-13	5.20081e-12
AT1G19350	-9.06166	5.51461e-13	5.25933e-12
AT5G57980	-9.53958	5.54929e-13	5.28954e-12
AT3G17465	-9.12929	5.58719e-13	5.32279e-12
AT5G62000	-8.27727	5.59073e-13	5.32328e-12
AT4G29510	-8.75858	5.757e-13	5.47863e-12
AT3G07470	5.01679	5.77296e-13	5.49086e-12
AT1G52580	5.16792	5.77633e-13	5.4911e-12
AT5G04347	8.06327	5.83803e-13	5.54377e-12
AT1G43850	-8.5055	5.83707e-13	5.54377e-12
AT3G54690	8.50734	5.84578e-13	5.54814e-12
AT4G21990	5.23065	5.86144e-13	5.55701e-12
AT5G47455	-8.53216	5.85953e-13	5.55701e-12
AT2G35020	-8.65975	5.91951e-13	5.60905e-12
AT1G15250	-6.13145	5.96429e-13	5.64844e-12
AT1G28540	2.97412	6.09836e-13	5.7723e-12
AT1G05190	-9.28804	6.17427e-13	5.84102e-12
AT3G62140	-7.43097	6.36655e-13	6.01969e-12
AT5G53360	8.66924	6.46211e-13	6.10676e-12
AT1G06550	-9.21479	6.47688e-13	6.11744e-12
AT1G08640	-9.2381	6.48555e-13	6.12234e-12
AT1G53280	-8.48858	6.49247e-13	6.12559e-12
AT1G76300	-9.74755	6.50288e-13	6.13213e-12
AT1G02816	-10.2069	6.5513e-13	6.17448e-12
AT5G61770	-7.18988	6.60408e-13	6.2209e-12
AT3G62860	-8.74105	6.61881e-13	6.23145e-12
AT1G19710	-8.94788	6.79887e-13	6.39755e-12
AT2G47310	-8.50382	6.88064e-13	6.47104e-12
AT2G45030	-9.09472	6.89736e-13	6.4833e-12
AT2G26970	-10.335	6.91406e-13	6.49553e-12
AT3G09590	9.17827	6.94808e-13	6.52401e-12
AT4G27120	-7.12436	7.0247e-13	6.59244e-12
AT1G15415	8.60476	7.03603e-13	6.59604e-12
AT2G39890	7.05386	7.0324e-13	6.59604e-12
AT1G51200	3.32346	7.08226e-13	6.63585e-12
AT5G53300	2.72035	7.09001e-13	6.63958e-12
AT2G40180	9.29117	7.11754e-13	6.66182e-12
AT1G07670	-8.76563	7.28254e-13	6.81264e-12
AT5G04090	-6.48857	7.28806e-13	6.81418e-12
AT4G34265	-9.53139	7.3108e-13	6.83181e-12
AT3G21190	4.81788	7.47609e-13	6.98257e-12
AT4G39230	4.51749	7.55006e-13	7.04793e-12
AT1G51430	-8.97071	7.5979e-13	7.08882e-12
AT1G05710	-8.90584	7.63936e-13	7.12373e-12
AT1G74990	-8.54553	7.64856e-13	7.12853e-12
AT2G21440	-9.66064	7.6592e-13	7.13468e-12
AT1G07893	9.28905	7.74967e-13	7.21514e-12
AT1G74230	-8.90731	7.76063e-13	7.22153e-12
AT1G77850	-9.28308	8.10741e-13	7.54023e-12
AT4G02340	-8.51649	8.20795e-13	7.62972e-12
AT1G16470	-8.61072	8.38021e-13	7.78573e-12
AT2G40290	-9.03464	8.51448e-13	7.9063e-12
AT1G76900	-8.81037	8.53052e-13	7.91702e-12
AT1G02170	3.92474	8.53566e-13	7.91763e-12
AT2G41650	-9.81377	8.64191e-13	8.01196e-12
AT3G06530	-9.37574	8.73852e-13	8.09726e-12
AT1G61680	-8.69552	8.76369e-13	8.11632e-12
AT5G09310	-7.17381	8.80344e-13	8.14885e-12
AT3G19610	8.98448	8.85088e-13	8.18416e-12
AT2G43160	2.68777	8.84915e-13	8.18416e-12
AT2G15327	-8.91169	8.91257e-13	8.23688e-12
AT1G76720	-8.87827	8.92385e-13	8.24298e-12
AT5G23160	9.58355	9.11164e-13	8.41203e-12
AT3G15352	-9.28337	9.17534e-13	8.4664e-12
AT3G13227	8.28166	9.30249e-13	8.57923e-12
AT1G06420	-10.0572	9.35247e-13	8.62082e-12
AT4G34215	-8.63473	9.6042e-13	8.84822e-12
AT3G47660	9.02326	9.8322e-13	9.05354e-12
AT5G44585	8.63426	9.85943e-13	9.07387e-12
AT2G44820	-6.35066	9.86511e-13	9.07436e-12
AT2G00620	9.29857	9.93213e-13	9.13124e-12
AT1G73490	-8.92463	9.98135e-13	9.1717e-12
AT3G07255	8.85744	1.00929e-12	9.26932e-12
AT3G06365	-6.02744	1.0101e-12	9.27195e-12
AT1G64880	-10.5334	1.01858e-12	9.34495e-12
AT1G12650	-9.73042	1.02849e-12	9.43097e-12
AT5G62160	7.29735	1.04981e-12	9.62143e-12
AT1G09997	10.3791	1.08184e-12	9.90984e-12
AT5G15190	-8.99209	1.08848e-12	9.96545e-12
AT3G54010	-9.72698	1.10442e-12	1.01061e-11
AT1G23330	-9.23499	1.11515e-12	1.0199e-11
AT1G16916	-8.55756	1.11712e-12	1.02118e-11
AT1G77250	7.65682	1.12261e-12	1.02566e-11
AT5G63150	-8.96084	1.12725e-12	1.02937e-11
AT3G52280	-8.46496	1.13034e-12	1.03166e-11
AT1G08727	8.04003	1.13871e-12	1.03876e-11
AT5G41990	6.53013	1.18102e-12	1.0768e-11
AT3G03305	-8.66915	1.18471e-12	1.0796e-11
AT2G42670	-7.32824	1.21501e-12	1.10663e-11
AT1G58360	-9.23652	1.21855e-12	1.10929e-11
AT4G00110	3.64162	1.22507e-12	1.11465e-11
AT3G44220	-8.8844	1.24521e-12	1.13239e-11
AT3G02720	-8.99894	1.25603e-12	1.14164e-11
AT1G29320	-6.98237	1.29678e-12	1.17807e-11
AT2G23040	-8.90548	1.31401e-12	1.19311e-11
AT4G11120	-8.3734	1.3251e-12	1.20256e-11
AT1G65060	-10.3571	1.34457e-12	1.2196e-11
AT5G07410	5.86877	1.36148e-12	1.2343e-11
AT4G26600	-8.69396	1.37369e-12	1.24473e-11
AT4G06030	9.04522	1.38246e-12	1.25203e-11
AT2G22670	-8.41322	1.38524e-12	1.25391e-11
AT1G23400	-10.6568	1.399e-12	1.26571e-11
AT5G24314	-8.92396	1.41394e-12	1.27857e-11
AT2G37990	-6.25346	1.46275e-12	1.32203e-11
AT2G14265	9.43499	1.47787e-12	1.33501e-11
AT3G21100	-8.46055	1.48323e-12	1.33917e-11
AT5G53590	-9.02994	1.48667e-12	1.34159e-11
AT4G29305	9.00014	1.48894e-12	1.34294e-11
AT2G28190	-9.40423	1.51565e-12	1.36634e-11
AT2G03890	-9.53977	1.52256e-12	1.37186e-11
AT2G24510	-8.63463	1.56819e-12	1.41226e-11
AT2G38550	-8.70077	1.5705e-12	1.41361e-11
AT3G15980	-8.35058	1.58519e-12	1.4261e-11
AT5G02050	-10.2738	1.59183e-12	1.43134e-11
AT1G18630	-8.5197	1.59493e-12	1.4334e-11
AT2G02960	5.18941	1.62649e-12	1.46102e-11
AT3G59960	9.99032	1.62744e-12	1.46113e-11
AT5G64140	-8.31175	1.64682e-12	1.47778e-11
AT3G05890	-6.14229	1.68759e-12	1.51359e-11
AT5G53320	5.48627	1.69132e-12	1.51616e-11
AT5G55855	9.3106	1.71169e-12	1.53364e-11
AT3G48670	-9.56641	1.71491e-12	1.53575e-11
AT1G44224	-9.06157	1.71961e-12	1.53917e-11
AT1G42970	-9.46555	1.7612e-12	1.5756e-11
AT1G16000	-8.07241	1.7773e-12	1.58919e-11
AT5G08040	-2.55321	1.81187e-12	1.61929e-11
AT5G19640	-8.6849	1.82805e-12	1.63277e-11
AT5G50375	-9.67325	1.82882e-12	1.63277e-11
AT4G22590	6.93426	1.85239e-12	1.65298e-11
AT1G71430	-9.07025	1.8543e-12	1.65385e-11
AT4G14880	-7.98481	1.86964e-12	1.66669e-11
AT2G32645	-9.11044	1.88837e-12	1.68253e-11
AT1G02680	-6.20273	1.95088e-12	1.73735e-11
AT2G21250	-8.4147	1.96521e-12	1.74923e-11
AT5G63530	-8.85889	1.97221e-12	1.75457e-11
AT5G13790	-8.38761	1.98347e-12	1.76369e-11
AT5G43900	-10.1141	2.00062e-12	1.77805e-11
AT4G37280	6.55376	2.00693e-12	1.78275e-11
AT1G61860	9.72187	2.05435e-12	1.82305e-11
AT4G04315	9.28288	2.05351e-12	1.82305e-11
ATCG00820	-8.72031	2.09187e-12	1.85541e-11
AT3G56990	-8.97548	2.10183e-12	1.8633e-11
AT4G37660	-8.7216	2.10294e-12	1.86335e-11
AT4G31310	-9.16109	2.11565e-12	1.87366e-11
AT2G14660	-8.72307	2.12942e-12	1.88491e-11
AT4G04950	-8.33247	2.13422e-12	1.88821e-11
AT2G40430	-2.8262	2.14141e-12	1.89362e-11
AT1G64280	-8.58174	2.14407e-12	1.89502e-11
AT3G10050	-9.20588	2.16825e-12	1.91543e-11
AT3G58220	-9.22632	2.18287e-12	1.92738e-11
AT3G15395	-7.74101	2.18497e-12	1.92827e-11
AT3G05810	-8.91215	2.19139e-12	1.93297e-11
AT2G39020	-8.74098	2.19703e-12	1.93697e-11
[truncated: 6,981 more rows]

## Sheet: Supplementary Table 8
Differential gene expression between Arabidopsis SA-UNM vs SA-TCP (DeSeq2)
	log2FoldChange	pvalue	FDR-adjusted pvalue
AT5G19580	12.9099	1.93143e-39	2.25359e-35		Top 20 Biological GO terms up-regulated in the analysis (+ve log2foldchange)/ up-regulated at the TCP stage									Top 20 Biological GO terms down-regulated in the analysis (-ve log2foldchange)/ up-regulated at the TCP stage
AT3G01700	13.7701	4.53329e-38	2.26745e-34		FDR-adjusted pvalue	-Log10FDR	nGenes	Pathway Genes	Fold Enrichment	Pathway	URL	Genes		FDR-adjusted pvalue	-Log10FDR	nGenes	Pathway Genes	Fold Enrichment	Pathway	URL	Genes
AT3G05930	13.3064	5.87611e-38	2.26745e-34		1.72e-44	43.7645	194	860	3.12556	Translation	http://amigo.geneontology.org/amigo/term/GO:0006412	AT1G01100 AT1G02780 AT1G04170 AT1G06220 AT1G07920 AT1G07930 AT1G09570 AT1G09590 AT1G09690 AT1G10840 AT1G12920 AT1G15280 AT1G18080 AT1G20340 AT1G22780 AT1G23290 AT1G26110 AT1G26880 AT1G27400 AT1G29070 AT1G30230 AT1G30590 AT1G32990 AT1G33140 AT1G41880 AT1G43170 AT1G44780 AT1G48350 AT1G48830 AT1G52300 AT1G56045 AT1G56350 AT1G57660 AT1G57860 AT1G62750 AT1G64880 AT1G67430 AT1G69620 AT1G70600 AT1G72370…		8.38e-28	27.0768	66	157	5.20588	Pollen tube growth	http://amigo.geneontology.org/amigo/term/GO:0009860	AT1G03050 AT1G04450 AT1G08730 AT1G10770 AT1G15990 AT1G18750 AT1G19780 AT1G22130 AT1G28270 AT1G31780 AT1G35670 AT1G48020 AT1G49490 AT1G50610 AT1G54280 AT1G54560 AT1G61290 AT1G68090 AT1G77980 AT1G79250 AT2G03060 AT2G07040 AT2G19690 AT2G20430 AT2G21480 AT2G25790 AT2G32460 AT2G33460 AT2G33775 AT2G36880 AT2G41210 AT2G41970 AT2G47040 AT2G47050 AT3G01040 AT3G01700 AT3G12160 AT3G12690 AT3G19020 AT3G20190…
AT3G07820	12.7823	7.77324e-38	2.26745e-34		2.17e-44	43.6635	194	865	3.10749	Peptide biosynthetic proc.	http://amigo.geneontology.org/amigo/term/GO:0043043	AT1G01100 AT1G02780 AT1G04170 AT1G06220 AT1G07920 AT1G07930 AT1G09570 AT1G09590 AT1G09690 AT1G10840 AT1G12920 AT1G15280 AT1G18080 AT1G20340 AT1G22780 AT1G23290 AT1G26110 AT1G26880 AT1G27400 AT1G29070 AT1G30230 AT1G30590 AT1G32990 AT1G33140 AT1G41880 AT1G43170 AT1G44780 AT1G48350 AT1G48830 AT1G52300 AT1G56045 AT1G56350 AT1G57660 AT1G57860 AT1G62750 AT1G64880 AT1G67430 AT1G69620 AT1G70600 AT1G72370…		2.67e-25	24.5735	68	182	4.62687	Cell tip growth	http://amigo.geneontology.org/amigo/term/GO:0009932	AT1G03050 AT1G04450 AT1G08730 AT1G10770 AT1G15990 AT1G18750 AT1G19780 AT1G22130 AT1G28270 AT1G31780 AT1G35670 AT1G48020 AT1G49490 AT1G50610 AT1G54280 AT1G54560 AT1G61290 AT1G68090 AT1G77980 AT1G79250 AT2G03060 AT2G07040 AT2G19690 AT2G20430 AT2G21480 AT2G25790 AT2G26420 AT2G32460 AT2G33460 AT2G33775 AT2G36880 AT2G41210 AT2G41970 AT2G47040 AT2G47050 AT3G01040 AT3G01700 AT3G07880 AT3G12160 AT3G12690…
AT3G28750	13.9	2.47954e-35	5.78626e-32		6.01e-44	43.2211	202	934	2.9966	Amide biosynthetic proc.	http://amigo.geneontology.org/amigo/term/GO:0043604	AT1G01100 AT1G02780 AT1G04170 AT1G06220 AT1G07920 AT1G07930 AT1G09430 AT1G09570 AT1G09590 AT1G09690 AT1G10840 AT1G12920 AT1G15280 AT1G18080 AT1G20340 AT1G22780 AT1G23290 AT1G26110 AT1G26880 AT1G27400 AT1G29070 AT1G30230 AT1G30590 AT1G32990 AT1G33140 AT1G41880 AT1G43170 AT1G44780 AT1G48350 AT1G48830 AT1G52300 AT1G56045 AT1G56350 AT1G57660 AT1G57860 AT1G60810 AT1G62750 AT1G62940 AT1G64880 AT1G67430…		1.28e-24	23.8928	74	219	4.18444	Pollen tube development	http://amigo.geneontology.org/amigo/term/GO:0048868	AT1G03050 AT1G04450 AT1G05580 AT1G08730 AT1G10770 AT1G15990 AT1G16570 AT1G18750 AT1G19780 AT1G22130 AT1G28270 AT1G31780 AT1G35670 AT1G48020 AT1G49490 AT1G50610 AT1G54280 AT1G54560 AT1G61290 AT1G68090 AT1G77980 AT1G79250 AT2G03060 AT2G07040 AT2G19690 AT2G20430 AT2G21480 AT2G25790 AT2G32460 AT2G33460 AT2G33775 AT2G36880 AT2G41210 AT2G41970 AT2G47040 AT2G47050 AT2G47510 AT3G01040 AT3G01700 AT3G02810…
AT1G65970	12.9609	1.34595e-34	2.61742e-31		3.91e-42	41.4078	203	968	2.90566	Peptide metabolic proc.	http://amigo.geneontology.org/amigo/term/GO:0006518	AT1G01100 AT1G02780 AT1G04170 AT1G06220 AT1G07920 AT1G07930 AT1G09570 AT1G09590 AT1G09690 AT1G10840 AT1G12920 AT1G15280 AT1G18080 AT1G19570 AT1G20340 AT1G22780 AT1G23290 AT1G26110 AT1G26880 AT1G27400 AT1G29070 AT1G30230 AT1G30590 AT1G32990 AT1G33140 AT1G34640 AT1G41880 AT1G43170 AT1G44780 AT1G48350 AT1G48830 AT1G52300 AT1G56045 AT1G56350 AT1G57660 AT1G57860 AT1G62750 AT1G64880 AT1G67430 AT1G69620…		2.78e-24	23.556	101	385	3.24871	Pollination	http://amigo.geneontology.org/amigo/term/GO:0009856	AT1G03050 AT1G04450 AT1G05580 AT1G08730 AT1G10770 AT1G11765 AT1G15990 AT1G16570 AT1G18750 AT1G19780 AT1G22130 AT1G28270 AT1G28305 AT1G28306 AT1G31780 AT1G35670 AT1G48020 AT1G49490 AT1G50610 AT1G51250 AT1G54280 AT1G54560 AT1G61290 AT1G61790 AT1G68090 AT1G71880 AT1G77980 AT1G79250 AT2G03060 AT2G04115 AT2G07040 AT2G16535 AT2G19690 AT2G20430 AT2G21480 AT2G25790 AT2G26490 AT2G29790 AT2G32460 AT2G33100…
AT5G14380	13.6881	3.02323e-34	5.03929e-31		9.82e-41	40.0079	215	1086	2.74304	Cellular amide metabolic proc.	http://amigo.geneontology.org/amigo/term/GO:0043603	AT1G01100 AT1G02780 AT1G04170 AT1G06220 AT1G07920 AT1G07930 AT1G09430 AT1G09570 AT1G09590 AT1G09690 AT1G10840 AT1G12920 AT1G15280 AT1G18080 AT1G19570 AT1G20340 AT1G22780 AT1G23290 AT1G26110 AT1G26880 AT1G27400 AT1G29070 AT1G30230 AT1G30590 AT1G32990 AT1G33140 AT1G34640 AT1G41880 AT1G43170 AT1G44780 AT1G48350 AT1G48830 AT1G52300 AT1G56045 AT1G56350 AT1G57660 AT1G57860 AT1G60810 AT1G62750 AT1G62940…		2.78e-24	23.556	101	385	3.24871	Multi-multicellular organism proc.	http://amigo.geneontology.org/amigo/term/GO:0044706	AT1G03050 AT1G04450 AT1G05580 AT1G08730 AT1G10770 AT1G11765 AT1G15990 AT1G16570 AT1G18750 AT1G19780 AT1G22130 AT1G28270 AT1G28305 AT1G28306 AT1G31780 AT1G35670 AT1G48020 AT1G49490 AT1G50610 AT1G51250 AT1G54280 AT1G54560 AT1G61290 AT1G61790 AT1G68090 AT1G71880 AT1G77980 AT1G79250 AT2G03060 AT2G04115 AT2G07040 AT2G16535 AT2G19690 AT2G20430 AT2G21480 AT2G25790 AT2G26490 AT2G29790 AT2G32460 AT2G33100…
AT3G01270	12.9404	4.11024e-32	5.99478e-29		1.46e-33	32.8356	281	1808	2.15344	Organonitrogen compound biosynthetic proc.	http://amigo.geneontology.org/amigo/term/GO:1901566	AT1G01100 AT1G02780 AT1G04170 AT1G06220 AT1G07920 AT1G07930 AT1G09430 AT1G09570 AT1G09590 AT1G09690 AT1G09932 AT1G10840 AT1G12350 AT1G12920 AT1G15110 AT1G15280 AT1G16400 AT1G18080 AT1G20340 AT1G22410 AT1G22780 AT1G23290 AT1G23310 AT1G24320 AT1G26110 AT1G26880 AT1G27400 AT1G27450 AT1G29070 AT1G29410 AT1G30230 AT1G30590 AT1G30820 AT1G32990 AT1G33140 AT1G41880 AT1G43170 AT1G44780 AT1G48350 AT1G48830…		5.26e-24	23.279	73	220	4.10913	Developmental cell growth	http://amigo.geneontology.org/amigo/term/GO:0048588	AT1G03050 AT1G04450 AT1G08730 AT1G10770 AT1G15990 AT1G18750 AT1G19780 AT1G22130 AT1G24620 AT1G28270 AT1G31780 AT1G35670 AT1G48020 AT1G49490 AT1G50610 AT1G54280 AT1G54560 AT1G61290 AT1G68090 AT1G77980 AT1G79250 AT2G03060 AT2G07040 AT2G19690 AT2G20430 AT2G21480 AT2G24260 AT2G25790 AT2G26420 AT2G32460 AT2G33460 AT2G33775 AT2G36880 AT2G37620 AT2G41210 AT2G41970 AT2G47040 AT2G47050 AT3G01040 AT3G01700…
AT3G26110	12.9449	6.73972e-32	8.73767e-29		9.17e-29	28.0376	123	535	3.18548	Ribonucleoprotein complex biogenesis	http://amigo.geneontology.org/amigo/term/GO:0022613	AT1G02870 AT1G03530 AT1G04080 AT1G04170 AT1G06720 AT1G10840 AT1G18080 AT1G22270 AT1G26550 AT1G26880 AT1G29320 AT1G29940 AT1G31970 AT1G32990 AT1G41880 AT1G43170 AT1G48830 AT1G49970 AT1G50920 AT1G54440 AT1G56110 AT1G63980 AT1G67440 AT1G69070 AT1G69620 AT1G72370 AT1G74060 AT1G76300 AT1G80070 AT2G01250 AT2G01640 AT2G06990 AT2G09990 AT2G18220 AT2G19385 AT2G20450 AT2G23930 AT2G24500 AT2G24990 AT2G27530…		6.22e-21	20.2062	130	633	2.54325	Multi-organism proc.	http://amigo.geneontology.org/amigo/term/GO:0051704	AT1G03050 AT1G04450 AT1G05580 AT1G08730 AT1G10770 AT1G11765 AT1G15990 AT1G16570 AT1G18750 AT1G19780 AT1G19890 AT1G22130 AT1G24520 AT1G28270 AT1G28305 AT1G28306 AT1G31780 AT1G35670 AT1G48020 AT1G49490 AT1G50610 AT1G51250 AT1G54280 AT1G54560 AT1G61290 AT1G61790 AT1G64625 AT1G68090 AT1G68610 AT1G71880 AT1G77980 AT1G79000 AT1G79250 AT2G03060 AT2G04115 AT2G07040 AT2G16535 AT2G19690 AT2G20430 AT2G21480…
AT2G32885	14.1223	9.17386e-31	1.07041e-27		5.7e-28	27.2441	107	430	3.44778	Ribosome biogenesis	http://amigo.geneontology.org/amigo/term/GO:0042254	AT1G02870 AT1G03530 AT1G06720 AT1G18080 AT1G22270 AT1G26550 AT1G26880 AT1G29320 AT1G29940 AT1G31970 AT1G32990 AT1G41880 AT1G43170 AT1G48830 AT1G49970 AT1G50920 AT1G54440 AT1G56110 AT1G63980 AT1G67440 AT1G69070 AT1G69620 AT1G72370 AT1G74060 AT2G01250 AT2G01640 AT2G06990 AT2G09990 AT2G18220 AT2G19385 AT2G20450 AT2G24500 AT2G24990 AT2G27530 AT2G34357 AT2G36160 AT2G36620 AT2G39390 AT2G39460 AT2G42650…		1.92e-19	18.7167	73	258	3.50391	Cell morphogenesis involved in differentiation	http://amigo.geneontology.org/amigo/term/GO:0000904	AT1G03050 AT1G04450 AT1G08730 AT1G10770 AT1G15990 AT1G18750 AT1G19780 AT1G22130 AT1G25540 AT1G28270 AT1G31780 AT1G35670 AT1G48020 AT1G49490 AT1G50610 AT1G54280 AT1G54560 AT1G61290 AT1G68090 AT1G77980 AT1G79250 AT2G03060 AT2G07040 AT2G19690 AT2G20430 AT2G21480 AT2G25790 AT2G26420 AT2G27600 AT2G32460 AT2G33460 AT2G33775 AT2G36880 AT2G41210 AT2G41970 AT2G47040 AT2G47050 AT3G01040 AT3G01700 AT3G12160…
AT5G50030	13.681	1.39329e-30	1.35475e-27		4.53e-21	20.3439	221	1542	1.98578	Cellular component biogenesis	http://amigo.geneontology.org/amigo/term/GO:0044085	AT1G01280 AT1G02050 AT1G02720 AT1G02870 AT1G03530 AT1G04080 AT1G04170 AT1G04750 AT1G06400 AT1G06720 AT1G06760 AT1G08220 AT1G10840 AT1G14900 AT1G18080 AT1G19580 AT1G21460 AT1G22270 AT1G26110 AT1G26550 AT1G26880 AT1G29320 AT1G29890 AT1G29940 AT1G30230 AT1G30825 AT1G31970 AT1G32640 AT1G32990 AT1G34000 AT1G41880 AT1G43170 AT1G48830 AT1G49970 AT1G50920 AT1G54440 AT1G56110 AT1G62740 AT1G62940 AT1G63980…		2.24e-19	18.6498	80	303	3.26962	Unidimensional cell growth	http://amigo.geneontology.org/amigo/term/GO:0009826	AT1G03050 AT1G04450 AT1G08730 AT1G09330 AT1G10770 AT1G13980 AT1G15990 AT1G18750 AT1G19780 AT1G22130 AT1G28270 AT1G31780 AT1G35670 AT1G48020 AT1G49490 AT1G50610 AT1G54280 AT1G54560 AT1G61210 AT1G61290 AT1G68090 AT1G77980 AT1G79250 AT2G03060 AT2G07040 AT2G17090 AT2G19690 AT2G20430 AT2G21480 AT2G25790 AT2G26420 AT2G28620 AT2G32460 AT2G33460 AT2G33775 AT2G36880 AT2G41210 AT2G41970 AT2G42080 AT2G47040…
AT3G28770	12.6269	1.29801e-30	1.35475e-27		1.48e-14	13.8297	39	114	4.74006	Ribosomal large subunit biogenesis	http://amigo.geneontology.org/amigo/term/GO:0042273	AT1G02870 AT1G29320 AT1G32990 AT1G41880 AT1G43170 AT1G74060 AT2G01250 AT2G18220 AT2G20450 AT2G24500 AT2G27530 AT2G36620 AT2G39390 AT2G39460 AT2G42650 AT2G44120 AT3G09500 AT3G13580 AT3G15460 AT3G49910 AT3G53020 AT3G53430 AT3G55750 AT3G58660 AT4G22380 AT4G25730 AT4G27090 AT4G31520 AT5G02610 AT5G05210 AT5G06360 AT5G20160 AT5G22440 AT5G45775 AT5G52820 AT5G55920 AT5G60670 AT5G61770 AT5G67510		1.02e-18	17.9914	86	350	3.04285	Developmental growth involved in morphogenesis	http://amigo.geneontology.org/amigo/term/GO:0060560	AT1G03050 AT1G04450 AT1G08730 AT1G09330 AT1G10770 AT1G13980 AT1G15990 AT1G18750 AT1G19780 AT1G22130 AT1G24620 AT1G28270 AT1G31780 AT1G35670 AT1G48020 AT1G49490 AT1G50610 AT1G54280 AT1G54560 AT1G61210 AT1G61290 AT1G68090 AT1G77980 AT1G79250 AT2G03060 AT2G07040 AT2G17090 AT2G19690 AT2G20430 AT2G21480 AT2G24260 AT2G25790 AT2G26420 AT2G28620 AT2G32460 AT2G33460 AT2G33775 AT2G36880 AT2G37620 AT2G41210…
AT1G01780	14.714	1.84943e-30	1.54136e-27		1.33e-13	12.8761	34	93	5.06548	Ribosomal small subunit biogenesis	http://amigo.geneontology.org/amigo/term/GO:0042274	AT1G06720 AT1G48830 AT1G67440 AT1G69070 AT1G72370 AT2G01640 AT2G09990 AT2G36160 AT2G44820 AT3G02080 AT3G10090 AT3G11510 AT3G11940 AT3G24080 AT3G49990 AT3G61110 AT4G22380 AT4G25740 AT5G03850 AT5G05210 AT5G10070 AT5G15520 AT5G16130 AT5G17930 AT5G18380 AT5G20160 AT5G20290 AT5G38720 AT5G41520 AT5G47320 AT5G61170 ATCG00820 ATCG00900 ATCG01240		1.1e-17	16.9586	84	349	2.9806	Cell development	http://amigo.geneontology.org/amigo/term/GO:0048468	AT1G03050 AT1G04450 AT1G08730 AT1G10770 AT1G13980 AT1G15990 AT1G18750 AT1G19780 AT1G22130 AT1G24620 AT1G25540 AT1G28270 AT1G31780 AT1G35670 AT1G48020 AT1G49490 AT1G50610 AT1G54280 AT1G54560 AT1G61290 AT1G68090 AT1G75110 AT1G77980 AT1G79250 AT2G03060 AT2G07040 AT2G19690 AT2G20430 AT2G21480 AT2G24260 AT2G25790 AT2G26420 AT2G27600 AT2G32460 AT2G33460 AT2G33775 AT2G36880 AT2G37620 AT2G41210 AT2G41970…
AT1G11765	13.5133	1.80336e-30	1.54136e-27		2.17e-11	10.6635	135	968	1.93234	Cellular component assembly	http://amigo.geneontology.org/amigo/term/GO:0022607	AT1G01280 AT1G02050 AT1G02720 AT1G03530 AT1G04080 AT1G04170 AT1G04750 AT1G06760 AT1G08220 AT1G10840 AT1G14900 AT1G19580 AT1G21460 AT1G26110 AT1G30230 AT1G30825 AT1G32640 AT1G32990 AT1G34000 AT1G43170 AT1G62740 AT1G62940 AT1G63990 AT1G65060 AT1G67090 AT1G67250 AT1G67440 AT1G68540 AT1G69500 AT1G72370 AT1G74060 AT1G76300 AT1G77850 AT1G79040 AT1G80070 AT1G80245 AT2G01470 AT2G07690 AT2G21385 AT2G23930…		1.75e-15	14.757	91	428	2.63298	Cell growth	http://amigo.geneontology.org/amigo/term/GO:0016049	AT1G03050 AT1G04450 AT1G08730 AT1G09330 AT1G10770 AT1G13980 AT1G15990 AT1G18750 AT1G19780 AT1G22130 AT1G24620 AT1G28270 AT1G31780 AT1G35670 AT1G48020 AT1G48100 AT1G49490 AT1G50610 AT1G54280 AT1G54560 AT1G61210 AT1G61290 AT1G68090 AT1G69220 AT1G77980 AT1G79250 AT2G03060 AT2G07040 AT2G17090 AT2G19690 AT2G20430 AT2G21480 AT2G24260 AT2G25790 AT2G26420 AT2G28620 AT2G32460 AT2G33460 AT2G33775 AT2G36880…
AT5G39880	12.2515	2.49061e-30	1.93736e-27		2.27e-11	10.644	58	275	2.92226	Photosynthesis	http://amigo.geneontology.org/amigo/term/GO:0015979	AT1G03130 AT1G06680 AT1G08380 AT1G12000 AT1G15820 AT1G18730 AT1G20020 AT1G27730 AT1G29910 AT1G29920 AT1G29930 AT1G30380 AT1G31330 AT1G34000 AT1G52230 AT1G55670 AT1G56190 AT1G60950 AT1G61520 AT1G64860 AT1G67090 AT1G79040 AT2G05100 AT2G06520 AT2G20260 AT2G30570 AT2G34420 AT2G47400 AT2G47940 AT3G02780 AT3G08940 AT3G15850 AT3G16140 AT3G21055 AT3G26650 AT3G27925 AT3G47470 AT3G54050 AT3G54890 AT3G55800…		7.41e-15	14.1302	89	423	2.60555	Cell morphogenesis	http://amigo.geneontology.org/amigo/term/GO:0000902	AT1G03050 AT1G04450 AT1G08730 AT1G09330 AT1G10770 AT1G13980 AT1G15990 AT1G18750 AT1G19780 AT1G22130 AT1G25540 AT1G28270 AT1G31780 AT1G35670 AT1G48020 AT1G49490 AT1G50610 AT1G54280 AT1G54560 AT1G61210 AT1G61290 AT1G68090 AT1G71790 AT1G77980 AT1G79250 AT2G03060 AT2G07040 AT2G17090 AT2G19690 AT2G20430 AT2G21480 AT2G25790 AT2G26420 AT2G27600 AT2G28620 AT2G32460 AT2G33460 AT2G33775 AT2G36880 AT2G41210…
AT3G14040	12.2517	7.04683e-30	5.1389e-27		4.14e-11	10.383	47	197	3.30564	Ribonucleoprotein complex assembly	http://amigo.geneontology.org/amigo/term/GO:0022618	AT1G03530 AT1G04080 AT1G04170 AT1G10840 AT1G32990 AT1G43170 AT1G67440 AT1G72370 AT1G74060 AT1G76300 AT1G80070 AT2G23930 AT2G33340 AT2G36160 AT2G36620 AT2G39460 AT2G43460 AT3G02080 AT3G02200 AT3G07590 AT3G10090 AT3G11510 AT3G11940 AT3G13210 AT3G15460 AT3G53020 AT3G53430 AT3G56160 AT3G61110 AT4G02840 AT4G25740 AT5G03850 AT5G15520 AT5G17440 AT5G22840 AT5G38720 AT5G41520 AT5G44320 AT5G45775 AT5G47320…		9.69e-13	12.0137	22	38	7.1695	Reg. of pollen tube growth	http://amigo.geneontology.org/amigo/term/GO:0080092	AT1G18750 AT1G22130 AT1G28270 AT1G35670 AT1G50610 AT1G77980 AT2G03060 AT2G07040 AT2G21480 AT2G25790 AT2G32460 AT2G33775 AT3G12160 AT3G20190 AT3G42880 AT4G13240 AT4G26930 AT4G28280 AT5G12180 AT5G13150 AT5G13990 AT5G19360
AT1G29140	13.348	1.5575e-29	1.00031e-26		6.99e-11	10.1555	47	200	3.25606	Ribonucleoprotein complex subunit organization	http://amigo.geneontology.org/amigo/term/GO:0071826	AT1G03530 AT1G04080 AT1G04170 AT1G10840 AT1G32990 AT1G43170 AT1G67440 AT1G72370 AT1G74060 AT1G76300 AT1G80070 AT2G23930 AT2G33340 AT2G36160 AT2G36620 AT2G39460 AT2G43460 AT3G02080 AT3G02200 AT3G07590 AT3G10090 AT3G11510 AT3G11940 AT3G13210 AT3G15460 AT3G53020 AT3G53430 AT3G56160 AT3G61110 AT4G02840 AT4G25740 AT5G03850 AT5G15520 AT5G17440 AT5G22840 AT5G38720 AT5G41520 AT5G44320 AT5G45775 AT5G47320…		1.39e-11	10.857	91	494	2.2812	Developmental growth	http://amigo.geneontology.org/amigo/term/GO:0048589	AT1G03050 AT1G04450 AT1G08730 AT1G09330 AT1G10770 AT1G13980 AT1G15990 AT1G18750 AT1G19270 AT1G19780 AT1G22130 AT1G24620 AT1G28270 AT1G31780 AT1G35670 AT1G48020 AT1G49490 AT1G50610 AT1G54280 AT1G54560 AT1G61210 AT1G61290 AT1G68090 AT1G77980 AT1G79250 AT2G03060 AT2G07040 AT2G17090 AT2G19690 AT2G20430 AT2G21480 AT2G24260 AT2G25790 AT2G26420 AT2G28620 AT2G32460 AT2G33460 AT2G33775 AT2G36880 AT2G37620…
AT3G62640	12.7095	1.57348e-29	1.00031e-26		1.61e-10	9.79317	31	98	4.38288	Ribosome assembly	http://amigo.geneontology.org/amigo/term/GO:0042255	AT1G32990 AT1G43170 AT1G67440 AT1G72370 AT1G74060 AT2G36160 AT2G36620 AT2G39460 AT3G02080 AT3G10090 AT3G11510 AT3G11940 AT3G15460 AT3G53020 AT3G53430 AT3G61110 AT4G25740 AT5G03850 AT5G15520 AT5G38720 AT5G41520 AT5G45775 AT5G47320 AT5G52820 AT5G60670 AT5G61170 AT5G61770 ATCG00810 ATCG00820 ATCG00900 ATCG01240		2.7e-11	10.5686	22	43	6.33584	Reg. of cell morphogenesis involved in differentiation	http://amigo.geneontology.org/amigo/term/GO:0010769	AT1G18750 AT1G22130 AT1G28270 AT1G35670 AT1G50610 AT1G77980 AT2G03060 AT2G07040 AT2G21480 AT2G25790 AT2G32460 AT2G33775 AT3G12160 AT3G20190 AT3G42880 AT4G13240 AT4G26930 AT4G28280 AT5G12180 AT5G13150 AT5G13990 AT5G19360
AT3G62170	12.4678	1.62888e-29	1.00031e-26		2.2e-10	9.65758	134	993	1.86973	RNA processing	http://amigo.geneontology.org/amigo/term/GO:0006396	AT1G04080 AT1G04530 AT1G06220 AT1G06720 AT1G09700 AT1G10320 AT1G15200 AT1G15280 AT1G16610 AT1G20920 AT1G22270 AT1G23400 AT1G24706 AT1G26110 AT1G26550 AT1G31600 AT1G31970 AT1G44910 AT1G48175 AT1G48830 AT1G49970 AT1G54440 AT1G55310 AT1G60200 AT1G60900 AT1G63980 AT1G69070 AT1G71310 AT1G76300 AT1G80070 AT1G80930 AT2G01250 AT2G01640 AT2G03870 AT2G06990 AT2G09990 AT2G16940 AT2G17520 AT2G19385 AT2G21150…		5.38e-10	9.26922	27	72	4.64388	Reg. of unidimensional cell growth	http://amigo.geneontology.org/amigo/term/GO:0051510	AT1G18750 AT1G22130 AT1G28270 AT1G35670 AT1G50610 AT1G61210 AT1G77980 AT2G03060 AT2G07040 AT2G21480 AT2G25790 AT2G32460 AT2G33775 AT2G42080 AT3G12160 AT3G20190 AT3G21220 AT3G42880 AT3G50310 AT4G13240 AT4G26930 AT4G28280 AT4G28540 AT5G12180 AT5G13150 AT5G13990 AT5G19360
AT2G06535	13.4641	5.95327e-29	3.47314e-26		2.59e-10	9.5867	32	106	4.18281	Cytoplasmic translation	http://amigo.geneontology.org/amigo/term/GO:0002181	AT1G01100 AT1G04170 AT1G10840 AT1G12920 AT1G27400 AT1G33140 AT1G41880 AT1G67430 AT1G72370 AT1G74060 AT2G18020 AT2G19740 AT2G27710 AT2G27720 AT2G37600 AT3G02200 AT3G05560 AT3G06680 AT3G28500 AT3G49910 AT3G53740 AT3G55750 AT3G56160 AT4G16720 AT4G17390 AT4G26230 AT5G02450 AT5G44320 AT5G56710 AT5G67510 ATCG00830 ATCG01310		4.49e-09	8.34775	27	78	4.28666	Monovalent inorganic cation homeostasis	http://amigo.geneontology.org/amigo/term/GO:0055067	AT1G05580 AT1G06970 AT1G08135 AT1G08140 AT1G08150 AT1G16380 AT1G78310 AT1G79400 AT2G07560 AT2G13620 AT2G27600 AT2G28180 AT2G30240 AT3G02850 AT3G05030 AT3G28710 AT3G42640 AT3G44920 AT3G60330 AT4G26570 AT5G01680 AT5G01690 AT5G37060 AT5G47560 AT5G55630 AT5G58460 AT5G61350
AT3G28810	13.9702	9.07228e-29	5.04073e-26		3.92e-10	9.40671	130	962	1.87237	Response to inorganic substance	http://amigo.geneontology.org/amigo/term/GO:0010035	AT1G01620 AT1G02130 AT1G04400 AT1G05260 AT1G07820 AT1G07920 AT1G07930 AT1G08830 AT1G11860 AT1G12000 AT1G13440 AT1G13930 AT1G14350 AT1G16060 AT1G18080 AT1G19570 AT1G20340 AT1G21750 AT1G27450 AT1G27730 AT1G28520 AT1G30230 AT1G32450 AT1G32640 AT1G45249 AT1G56190 AT1G56340 AT1G60200 AT1G62380 AT1G62480 AT1G62740 AT1G68010 AT1G69600 AT1G78080 AT1G78870 AT1G79600 AT1G80410 AT2G01830 AT2G04030 AT2G05100…		2.16e-08	7.66555	113	759	1.84368	Cell differentiation	http://amigo.geneontology.org/amigo/term/GO:0030154	AT1G03050 AT1G04450 AT1G08730 AT1G10770 AT1G13980 AT1G15990 AT1G18750 AT1G19780 AT1G19890 AT1G20880 AT1G22130 AT1G24520 AT1G24620 AT1G25540 AT1G28270 AT1G31780 AT1G31817 AT1G35670 AT1G48020 AT1G49490 AT1G50610 AT1G54280 AT1G54560 AT1G61290 AT1G68090 AT1G68610 AT1G70540 AT1G75110 AT1G76110 AT1G77980 AT1G79250 AT2G03060 AT2G07040 AT2G19690 AT2G20430 AT2G21480 AT2G22860 AT2G24260 AT2G25790 AT2G26420…
AT2G35765	13.0329	1.56453e-28	8.29767e-26		1.6e-09	8.79588	109	772	1.95629	Protein-containing complex subunit organization	http://amigo.geneontology.org/amigo/term/GO:0043933	AT1G03530 AT1G04080 AT1G04170 AT1G06760 AT1G08220 AT1G10840 AT1G12920 AT1G14900 AT1G19580 AT1G21460 AT1G24310 AT1G30825 AT1G32640 AT1G32990 AT1G34000 AT1G43170 AT1G56350 AT1G62740 AT1G67090 AT1G67250 AT1G67440 AT1G72370 AT1G74060 AT1G76300 AT1G79040 AT1G80070 AT1G80245 AT2G01470 AT2G07690 AT2G21385 AT2G23930 AT2G27470 AT2G33340 AT2G36160 AT2G36620 AT2G39460 AT2G42540 AT2G43460 AT3G01890 AT3G02080…		5.17e-08	7.28651	22	59	4.61765	Pollen germination	http://amigo.geneontology.org/amigo/term/GO:0009846	AT1G68090 AT1G71880 AT2G07040 AT2G19690 AT2G26490 AT2G33100 AT2G41210 AT2G43900 AT2G47050 AT3G04080 AT3G07130 AT3G45100 AT3G56950 AT4G24580 AT4G29460 AT4G29470 AT4G35540 AT4G38190 AT5G07410 AT5G19610 AT5G35700 AT5G36260
AT5G15600	14.3878	2.42681e-28	1.23113e-25
AT2G47050	12.5973	3.63582e-28	1.76761e-25
AT1G28270	13.5577	9.28174e-28	4.33197e-25
AT1G61566	13.654	1.56177e-27	7.00874e-25
AT2G07040	13.6064	1.91848e-27	8.29067e-25
AT5G50830	13.7463	5.26859e-27	2.1955e-24
AT5G24655	13.4989	6.53069e-27	2.62759e-24
AT2G02140	13.4435	1.10664e-26	4.30409e-24
AT3G62230	13.9166	1.28071e-26	4.82041e-24
AT1G47980	-11.3983	1.59839e-26	5.82811e-24
AT1G76965	13.6776	1.97931e-26	6.79251e-24
AT4G04930	12.8474	1.96479e-26	6.79251e-24
AT3G28980	12.3952	2.50338e-26	8.34554e-24
AT3G08730	9.69078	2.78992e-26	9.04244e-24
AT1G55570	13.2031	4.06093e-26	1.28062e-23
AT1G10770	12.8827	4.89217e-26	1.50215e-23
AT5G20410	13.3306	1.57216e-25	4.70357e-23
AT2G47040	12.0636	1.89071e-25	5.51519e-23
AT1G54070	13.4385	4.02979e-25	1.14682e-22
AT3G02230	12.9925	4.18826e-25	1.16354e-22
AT1G60740	13.7287	4.50119e-25	1.22139e-22
AT3G20220	12.717	8.51194e-25	2.20705e-22
AT5G54095	12.2035	8.40016e-25	2.20705e-22
AT3G62710	15.0305	1.16703e-24	2.96021e-22
AT2G07180	12.7984	2.55447e-24	6.34161e-22
AT4G02380	12.7816	2.76038e-24	6.71002e-22
AT5G60615	14.6934	3.24377e-24	7.72415e-22
AT2G33775	13.1447	4.18319e-24	9.76188e-22
AT1G64740	14.7885	4.63412e-24	1.06021e-21
AT3G25165	13.7608	6.94547e-24	1.55846e-21
AT5G04180	14.8178	8.43999e-24	1.85807e-21
AT1G02790	11.867	1.25154e-23	2.70424e-21
AT4G24640	13.2742	1.55532e-23	3.29194e-21
AT2G17890	12.8066	1.57995e-23	3.29194e-21
AT3G28830	12.0508	1.73618e-23	3.55398e-21
AT3G01240	11.7081	2.02401e-23	4.07175e-21
AT3G13400	12.891	3.11398e-23	6.15829e-21
AT2G26850	14.4052	3.47763e-23	6.76283e-21
AT3G54800	15.0545	3.59853e-23	6.88323e-21
AT4G18395	12.6704	3.8372e-23	7.22137e-21
AT5G08775	15.0757	4.11136e-23	7.61451e-21
AT5G12960	14.2663	8.25374e-23	1.50476e-20
AT3G26934	13.0638	8.64426e-23	1.55171e-20
AT2G15880	14.8309	1.02295e-22	1.80845e-20
AT4G18700	12.7194	1.21541e-22	2.11663e-20
AT5G61720	14.5273	2.04563e-22	3.51007e-20
AT3G01250	13.9689	2.54915e-22	4.24907e-20
AT5G07410	12.3203	2.54272e-22	4.24907e-20
AT2G36420	14.1961	2.87767e-22	4.72911e-20
AT5G45880	12.6626	2.94393e-22	4.76105e-20
AT2G40990	12.4722	2.97872e-22	4.76105e-20
AT2G16586	12.4622	3.05927e-22	4.82373e-20
AT2G09665	14.2956	3.19945e-22	4.97749e-20
AT3G06830	13.9943	3.48192e-22	5.34567e-20
AT2G16730	14.6094	3.78357e-22	5.73333e-20
AT3G05610	11.9995	5.42963e-22	8.12217e-20
AT5G43300	13.8939	6.30704e-22	9.31526e-20
AT2G05850	12.8922	6.99847e-22	1.02073e-19
AT2G43386	13.5943	7.63899e-22	1.10039e-19
AT4G04078	12.516	7.99488e-22	1.13761e-19
AT4G35010	13.101	9.16625e-22	1.28858e-19
AT5G15110	11.6939	9.29818e-22	1.29156e-19
AT1G47280	12.0703	9.85911e-22	1.35337e-19
AT2G22805	14.3716	1.84293e-21	2.50038e-19
AT1G23350	15.3284	1.98242e-21	2.65872e-19
AT4G38010	15.3172	2.48845e-21	3.29946e-19
AT1G14420	13.5981	2.52307e-21	3.30777e-19
AT5G07420	13.8282	2.90443e-21	3.76543e-19
AT2G19030	13.7466	3.08101e-21	3.95047e-19
AT4G13075	13.6708	3.30364e-21	4.18988e-19
AT4G27580	12.7571	3.57685e-21	4.4876e-19
AT2G20690	15.2744	3.64442e-21	4.52373e-19
AT2G45800	16.3701	3.99091e-21	4.90168e-19
AT3G42640	11.5644	4.26493e-21	5.18367e-19
AT4G28000	14.2227	5.08799e-21	6.12028e-19
AT5G43185	15.1334	5.66582e-21	6.67953e-19
AT5G26060	13.3766	5.66741e-21	6.67953e-19
AT3G03430	13.257	5.83331e-21	6.80631e-19
AT3G52600	12.0089	5.91226e-21	6.83012e-19
AT3G43860	13.9556	6.20191e-21	7.02562e-19
AT4G11760	13.4551	6.14999e-21	7.02562e-19
AT5G23270	14.2017	6.3155e-21	7.08551e-19
AT5G28690	15.4865	7.03058e-21	7.81264e-19
AT3G43120	13.6323	8.38003e-21	9.22435e-19
AT2G23900	15.0622	8.61226e-21	9.39138e-19
AT3G54690	15.003	8.91245e-21	9.62875e-19
AT3G52010	14.1293	9.0416e-21	9.67866e-19
AT4G28280	15.1155	9.20525e-21	9.76426e-19
AT5G19473	14.0014	1.11592e-20	1.17302e-18
AT2G19690	15.0582	1.34006e-20	1.39605e-18
AT5G16500	14.9884	1.49072e-20	1.52852e-18
AT5G07430	13.0491	1.49341e-20	1.52852e-18
AT1G75870	15.2028	1.55011e-20	1.57276e-18
AT1G03050	13.373	1.6258e-20	1.63533e-18
AT3G23770	-11.9994	1.7579e-20	1.75309e-18
AT4G28290	14.9404	1.87095e-20	1.83447e-18
AT1G51250	13.3645	1.85988e-20	1.83447e-18
AT3G20580	15.9804	2.63615e-20	2.56322e-18
AT5G58050	13.9118	2.78259e-20	2.68325e-18
AT5G18910	15.9921	2.81206e-20	2.68944e-18
AT1G28306	16.016	3.17164e-20	3.00868e-18
AT3G02810	14.772	3.59752e-20	3.38515e-18
AT1G75030	-11.6018	3.7123e-20	3.46521e-18
AT5G24105	13.9132	4.29202e-20	3.97455e-18
AT1G78460	13.3933	5.38414e-20	4.94663e-18
AT5G03760	13.7532	5.79023e-20	5.27815e-18
AT3G49540	11.4033	6.26854e-20	5.62625e-18
AT5G26717	11.1828	6.22204e-20	5.62625e-18
AT3G28840	13.5775	6.35296e-20	5.6585e-18
AT3G49870	13.9767	6.68887e-20	5.91256e-18
AT1G04967	13.1809	6.91439e-20	6.06595e-18
AT5G59370	14.8236	7.35434e-20	6.40376e-18
AT2G47030	12.6996	9.91301e-20	8.56778e-18
AT5G17480	13.7294	1.02334e-19	8.77964e-18
AT3G48450	14.6769	1.06284e-19	9.05202e-18
AT5G59030	14.7597	1.33282e-19	1.1188e-17
AT3G09530	13.1433	1.33055e-19	1.1188e-17
AT2G35210	9.18021	1.34613e-19	1.1219e-17
AT3G52460	13.1905	1.41107e-19	1.15946e-17
AT1G34095	12.5803	1.40463e-19	1.15946e-17
AT4G20880	11.2017	1.48815e-19	1.21424e-17
AT4G25780	14.8591	1.6118e-19	1.306e-17
AT1G76470	-12.1438	1.72438e-19	1.38759e-17
AT4G33970	13.7065	1.80513e-19	1.44262e-17
AT3G17060	13.3063	1.86517e-19	1.47113e-17
AT4G01470	13.1028	1.86602e-19	1.47113e-17
AT1G58120	13.645	2.26938e-19	1.77713e-17
AT4G11485	13.6352	2.46145e-19	1.91468e-17
AT1G63000	12.5008	2.61853e-19	2.02338e-17
AT1G08803	13.2002	2.76249e-19	2.12058e-17
AT4G35180	14.5941	2.89789e-19	2.19562e-17
AT2G04115	11.6505	2.87946e-19	2.19562e-17
AT2G33270	15.6368	3.23384e-19	2.43435e-17
AT4G13230	15.1253	3.45883e-19	2.58703e-17
AT2G31425	11.8139	3.54637e-19	2.63561e-17
AT1G54290	12.1661	3.59797e-19	2.65363e-17
AT1G17540	11.3198	3.61611e-19	2.65363e-17
AT3G10460	13.0526	3.70454e-19	2.70154e-17
AT3G02970	14.4054	3.9423e-19	2.85707e-17
AT4G36490	14.7754	4.19715e-19	3.02298e-17
AT1G25240	15.0115	4.27301e-19	3.05874e-17
AT1G11250	13.4027	4.65897e-19	3.31469e-17
AT4G27350	12.8877	4.83142e-19	3.41655e-17
AT1G04540	15.8874	5.10027e-19	3.58494e-17
AT1G48590	13.4707	6.40222e-19	4.47312e-17
AT4G03355	12.9943	7.11965e-19	4.94477e-17
AT3G01085	12.8691	7.3651e-19	5.08497e-17
AT1G70540	14.374	7.40977e-19	5.08571e-17
AT2G16016	15.3928	7.62183e-19	5.20067e-17
AT4G30470	-12.9603	7.8308e-19	5.31219e-17
AT5G42110	11.609	9.73017e-19	6.56252e-17
AT1G66210	14.2035	9.8064e-19	6.57592e-17
AT2G20700	12.8459	9.87936e-19	6.58699e-17
AT5G27980	12.8587	1.00107e-18	6.63666e-17
AT2G14750	14.3703	1.03959e-18	6.82421e-17
AT1G35490	13.3329	1.04106e-18	6.82421e-17
AT3G02975	14.1777	1.0763e-18	7.01472e-17
AT1G69500	-10.9259	1.08215e-18	7.01472e-17
AT5G02110	14.2386	1.30014e-18	8.38121e-17
AT1G52580	14.332	1.35468e-18	8.68484e-17
AT1G79910	14.1299	1.36644e-18	8.71224e-17
AT1G49490	12.9209	1.37389e-18	8.71224e-17
AT4G03290	12.7606	1.47038e-18	9.27373e-17
AT2G46360	14.6665	1.5596e-18	9.78357e-17
AT4G18400	12.1489	1.6467e-18	1.02747e-16
AT1G64630	12.8018	1.71528e-18	1.06457e-16
AT3G05932	13.7767	2.30534e-18	1.42321e-16
AT1G76370	14.1016	2.35229e-18	1.44456e-16
AT3G36659	11.653	2.36541e-18	1.445e-16
AT3G20300	15.3698	2.40353e-18	1.46065e-16
AT1G06280	-11.5044	2.51274e-18	1.5191e-16
AT5G17400	14.1305	2.9344e-18	1.76487e-16
AT2G32890	13.1055	3.00102e-18	1.79569e-16
AT3G21570	15.1216	3.35941e-18	1.99988e-16
AT5G10660	13.052	3.6119e-18	2.13927e-16
AT2G35770	13.9855	3.79722e-18	2.23767e-16
AT4G14815	-10.8997	3.84113e-18	2.25218e-16
AT5G64790	14.0663	3.94492e-18	2.30147e-16
AT3G04360	12.0042	4.34587e-18	2.52277e-16
AT2G26490	13.956	4.68672e-18	2.70716e-16
AT3G17980	11.607	5.53902e-18	3.18371e-16
AT1G04470	13.8984	5.64675e-18	3.22972e-16
AT5G17590	13.9113	5.93421e-18	3.37758e-16
AT2G13350	14.9982	6.06169e-18	3.43339e-16
AT5G48140	12.8871	6.51481e-18	3.67221e-16
AT3G01230	13.2902	6.64556e-18	3.72791e-16
AT1G08140	13.9111	6.70465e-18	3.74305e-16
AT1G18990	14.9161	7.17139e-18	3.98456e-16
AT1G01980	14.2061	7.25908e-18	4.01417e-16
AT4G39670	14.9159	7.57743e-18	4.17044e-16
AT2G18470	14.9042	7.88815e-18	4.31169e-16
AT5G54240	12.4002	7.90796e-18	4.31169e-16
AT4G19038	13.0745	8.00701e-18	4.34539e-16
AT5G20390	13.718	8.38795e-18	4.53105e-16
AT5G39410	14.9508	8.82066e-18	4.74283e-16
AT2G24450	13.2325	9.46145e-18	5.06404e-16
AT3G22125	28.9951	1.03646e-17	5.52213e-16
AT2G46140	12.1462	1.04467e-17	5.54055e-16
AT4G39610	14.2781	1.0694e-17	5.64605e-16
AT1G52590	12.9744	1.08222e-17	5.68798e-16
AT1G63060	13.8289	1.18166e-17	6.1582e-16
AT5G40480	-26.1343	1.18224e-17	6.1582e-16
AT4G15530	12.3913	1.25992e-17	6.53366e-16
AT4G21895	15.1121	1.26569e-17	6.53455e-16
AT3G59510	-12.3947	1.32606e-17	6.81605e-16
AT1G30710	14.1816	1.3366e-17	6.84009e-16
AT5G26700	11.9463	1.34799e-17	6.86827e-16
AT3G09575	14.8843	1.39503e-17	7.07705e-16
AT2G22180	14.8309	1.51438e-17	7.64928e-16
AT3G20230	11.9568	1.5484e-17	7.76666e-16
AT3G15850	-12.2288	1.55094e-17	7.76666e-16
AT4G17210	13.771	1.63853e-17	8.17022e-16
AT5G04170	13.9151	1.74373e-17	8.65779e-16
AT1G01460	13.7449	1.76867e-17	8.72922e-16
AT2G34825	12.4269	1.77308e-17	8.72922e-16
AT5G03690	13.1552	1.83435e-17	8.99296e-16
AT5G39400	12.5555	2.02513e-17	9.88668e-16
AT5G24880	14.06	2.25235e-17	1.09502e-15
AT1G61860	14.0711	2.28784e-17	1.10766e-15
AT5G39420	12.2993	2.43709e-17	1.17188e-15
AT4G25900	12.2677	2.44057e-17	1.17188e-15
AT5G44300	13.2016	2.54918e-17	1.21901e-15
AT1G02813	-11.9374	2.59054e-17	1.23373e-15
AT5G11440	14.8494	2.95258e-17	1.40043e-15
AT5G46770	13.941	3.26844e-17	1.54398e-15
AT5G35110	14.0067	3.31429e-17	1.55932e-15
AT1G44000	13.0169	3.39278e-17	1.58984e-15
AT1G05580	12.6934	4.03317e-17	1.88236e-15
AT3G02870	-25.0406	4.16774e-17	1.93742e-15
AT1G68610	14.9339	4.25282e-17	1.96912e-15
AT1G61290	14.6524	4.41759e-17	2.03733e-15
AT1G72330	15.0158	4.45716e-17	2.04748e-15
AT3G26860	13.7212	4.98074e-17	2.27903e-15
AT1G24620	14.5551	5.52007e-17	2.51595e-15
AT3G27415	14.6885	5.83313e-17	2.64828e-15
AT3G62180	13.3099	6.30579e-17	2.85178e-15
AT5G27870	12.1588	6.35454e-17	2.86273e-15
AT2G18180	13.5361	6.47627e-17	2.90635e-15
AT5G47470	13.4559	6.90149e-17	3.08531e-15
AT1G02050	-8.50279	7.00186e-17	3.11823e-15
AT2G48150	12.664	7.11179e-17	3.15515e-15
AT5G65880	-25.2272	7.24455e-17	3.20187e-15
AT5G12180	12.1408	7.47236e-17	3.2901e-15
AT2G04285	14.4684	8.15903e-17	3.57893e-15
AT5G39870	12.431	8.22685e-17	3.59516e-15
AT1G67810	13.5673	8.41813e-17	3.66503e-15
AT5G67480	13.8426	8.49244e-17	3.68363e-15
AT2G13570	12.6148	8.66986e-17	3.74666e-15
AT3G54880	10.759	9.59082e-17	4.12936e-15
AT3G03800	13.6602	9.86236e-17	4.21516e-15
AT1G32120	11.9677	9.84131e-17	4.21516e-15
AT1G73630	13.3492	1.06761e-16	4.52978e-15
AT3G25540	-25.2007	1.06761e-16	4.52978e-15
AT4G04077	12.9459	1.15443e-16	4.88039e-15
AT5G36260	12.0231	1.21054e-16	5.09915e-15
AT1G24405	14.409	1.24969e-16	5.24512e-15
AT2G21990	14.3431	1.36073e-16	5.69068e-15
AT2G46860	12.6841	1.49624e-16	6.23504e-15
AT3G52620	13.5727	1.51836e-16	6.30469e-15
AT3G17660	14.5235	1.54052e-16	6.37404e-15
AT3G28820	13.7467	1.64006e-16	6.76191e-15
AT2G36320	13.2581	1.66721e-16	6.84965e-15
AT2G47340	14.3562	1.77401e-16	7.25833e-15
AT3G13220	-11.8861	1.77913e-16	7.25833e-15
AT2G02970	10.7753	1.7902e-16	7.27808e-15
AT1G01620	-24.6622	1.8906e-16	7.65957e-15
AT2G46200	12.5469	1.95103e-16	7.87704e-15
AT3G44703	13.2811	2.03996e-16	8.20766e-15
AT4G38730	14.2628	2.14389e-16	8.56674e-15
AT5G14895	13.554	2.13869e-16	8.56674e-15
AT5G60480	14.3799	2.16478e-16	8.62072e-15
AT2G40860	13.2893	2.20794e-16	8.76268e-15
AT3G22510	13.7307	2.35417e-16	9.31136e-15
AT5G53820	12.9317	2.48257e-16	9.78604e-15
AT2G38500	13.195	2.54211e-16	9.987e-15
AT5G56640	12.1389	2.72263e-16	1.06496e-14
AT2G35810	-24.6777	2.72902e-16	1.06496e-14
AT1G12070	14.2589	2.74842e-16	1.06895e-14
AT5G38435	13.4492	2.90018e-16	1.12423e-14
AT5G09550	13.2771	2.91642e-16	1.12678e-14
AT1G28305	11.9414	3.04666e-16	1.17322e-14
AT3G08000	-24.399	3.05857e-16	1.17393e-14
AT5G14670	14.2054	3.33607e-16	1.27624e-14
AT4G03325	14.2284	3.39737e-16	1.29544e-14
AT4G28395	-10.4655	3.42204e-16	1.3006e-14
AT4G38190	14.1302	3.48555e-16	1.32044e-14
AT2G47490	8.59463	3.76622e-16	1.42214e-14
AT1G51915	13.1323	3.81217e-16	1.43485e-14
AT2G24440	9.00964	4.1146e-16	1.5437e-14
AT1G74000	14.1932	4.18775e-16	1.56611e-14
AT5G65530	13.4707	4.3537e-16	1.62297e-14
AT3G51290	27.4869	4.51293e-16	1.67697e-14
AT1G07823	14.2446	4.59169e-16	1.70082e-14
AT1G49290	13.2659	4.94125e-16	1.82451e-14
AT5G24240	14.2603	5.18669e-16	1.90909e-14
AT4G31290	14.2558	5.23027e-16	1.91908e-14
AT3G12110	14.0562	5.97991e-16	2.18726e-14
AT4G32150	13.4247	6.17576e-16	2.25184e-14
AT1G73500	-24.288	6.26812e-16	2.27839e-14
AT2G26410	12.0371	6.50178e-16	2.35599e-14
AT4G14905	12.2026	7.14806e-16	2.58215e-14
AT3G11180	13.1289	8.0068e-16	2.88344e-14
AT5G05370	9.09306	8.05695e-16	2.89257e-14
AT3G46750	14.0141	8.48454e-16	3.03674e-14
AT1G15415	11.5036	8.60403e-16	3.07008e-14
AT3G47440	13.207	8.83108e-16	3.1415e-14
AT4G29470	11.7984	9.79082e-16	3.47232e-14
AT1G08150	12.9537	1.02019e-15	3.60716e-14
AT4G20160	11.6214	1.03021e-15	3.63074e-14
AT2G28305	-11.0046	1.03309e-15	3.63074e-14
AT5G51030	13.9356	1.05117e-15	3.68321e-14
AT3G20190	13.3984	1.11357e-15	3.87853e-14
AT2G29790	12.9398	1.11061e-15	3.87853e-14
AT5G07230	-10.5365	1.13817e-15	3.95244e-14
AT3G01620	13.9355	1.17568e-15	4.07059e-14
AT3G18810	13.8713	1.2809e-15	4.41545e-14
AT5G54130	12.9933	1.28286e-15	4.41545e-14
AT5G01690	13.8876	1.32246e-15	4.53839e-14
AT3G10455	13.9609	1.3276e-15	4.54264e-14
AT4G04980	13.8442	1.36376e-15	4.65273e-14
AT2G41415	-11.5974	1.39277e-15	4.73784e-14
AT5G50930	13.2496	1.40678e-15	4.77161e-14
AT2G46210	13.3746	1.43768e-15	4.86227e-14
AT2G22860	13.9106	1.56445e-15	5.27573e-14
AT1G09897	12.9496	1.64577e-15	5.53397e-14
AT1G65040	-8.18708	1.75778e-15	5.8936e-14
AT2G40475	12.8373	1.79085e-15	5.98727e-14
AT5G27850	-7.27404	1.84734e-15	6.15849e-14
AT1G80280	9.51761	1.87359e-15	6.2282e-14
AT2G19010	12.9065	1.94607e-15	6.45077e-14
AT4G35700	14.2935	2.02065e-15	6.67903e-14
AT3G12690	11.6234	2.04452e-15	6.73883e-14
AT5G13990	12.8637	2.0997e-15	6.90123e-14
AT4G06020	12.8664	2.12836e-15	6.97577e-14
AT5G41780	11.4505	2.36325e-15	7.72394e-14
AT1G28335	11.499	2.39423e-15	7.80332e-14
AT1G15470	12.7481	2.45832e-15	7.98988e-14
AT5G00620	13.8051	2.58392e-15	8.37477e-14
AT5G61360	13.283	2.61625e-15	8.45607e-14
AT3G60570	11.9824	2.74457e-15	8.8463e-14
AT5G05270	-11.2088	2.96678e-15	9.53619e-14
AT3G29575	12.7479	3.04653e-15	9.76563e-14
AT3G02480	10.3882	3.09734e-15	9.9013e-14
AT1G04450	13.7175	3.1841e-15	1.01508e-13
AT3G13660	13.8259	3.19413e-15	1.01551e-13
AT5G05070	12.7131	3.46563e-15	1.09883e-13
AT5G00705	12.8493	3.55503e-15	1.12412e-13
AT3G56180	12.4103	3.64229e-15	1.1486e-13
AT5G61710	13.6697	3.84749e-15	1.21004e-13
AT4G29340	12.3208	3.91522e-15	1.22803e-13
AT2G44560	12.9556	3.94552e-15	1.23092e-13
AT5G07515	12.1802	3.94284e-15	1.23092e-13
AT5G28680	11.4184	3.9894e-15	1.24129e-13
AT2G26450	12.3754	4.00985e-15	1.2426e-13
AT3G63095	-11.2206	4.01493e-15	1.2426e-13
AT3G02325	13.7024	4.2903e-15	1.32432e-13
AT3G07830	13.4324	4.70422e-15	1.44826e-13
AT3G55180	11.5973	4.72721e-15	1.4515e-13
AT3G46270	13.5722	4.97129e-15	1.52244e-13
AT3G13390	12.4784	5.11268e-15	1.56164e-13
AT1G07645	12.6233	5.81698e-15	1.77213e-13
AT3G01020	12.6218	6.64302e-15	2.01851e-13
AT5G26692	13.1604	6.73791e-15	2.04202e-13
AT3G54040	12.5412	7.29876e-15	2.20627e-13
AT3G61230	11.781	8.0443e-15	2.42535e-13
AT5G05115	13.6209	9.73599e-15	2.92782e-13
AT1G13890	13.4716	1.02291e-14	3.0682e-13
AT3G03250	12.5034	1.0779e-14	3.22487e-13
AT5G22020	-11.1847	1.15943e-14	3.45989e-13
AT4G11543	11.5929	1.17224e-14	3.48922e-13
AT4G03420	12.7417	1.22725e-14	3.64367e-13
AT5G15030	12.6149	1.29983e-14	3.84934e-13
AT1G61070	-9.41394	1.30917e-14	3.86719e-13
AT3G60040	11.6171	1.32376e-14	3.90041e-13
AT5G39310	12.6284	1.33982e-14	3.93779e-13
AT1G04887	11.6562	1.3812e-14	4.0492e-13
AT4G04940	12.3733	1.39018e-14	4.06531e-13
AT5G51950	-8.23178	1.47791e-14	4.31105e-13
AT3G23170	11.9997	1.49038e-14	4.3366e-13
AT5G09430	13.5719	1.50286e-14	4.36202e-13
AT2G19330	13.4491	1.53862e-14	4.45473e-13
AT5G25425	13.3174	1.55183e-14	4.48187e-13
AT4G09950	11.6897	1.57785e-14	4.54578e-13
AT3G56920	13.5143	1.58277e-14	4.54871e-13
AT3G11740	12.6771	1.77971e-14	5.10214e-13
AT3G61220	12.4884	1.91149e-14	5.46647e-13
AT1G19640	9.69291	1.95021e-14	5.56357e-13
AT1G79250	12.3731	1.9951e-14	5.67778e-13
AT3G42960	-11.4329	2.04255e-14	5.79866e-13
AT1G03055	12.5632	2.34823e-14	6.65028e-13
AT2G21480	13.257	2.37844e-14	6.71953e-13
AT4G09000	6.78784	2.41781e-14	6.81427e-13
AT5G55510	13.4721	2.43592e-14	6.84874e-13
AT1G60545	-25.7928	2.47257e-14	6.93509e-13
AT4G37280	7.58797	2.61054e-14	7.30449e-13
AT5G49920	6.64486	2.65088e-14	7.39964e-13
AT3G22290	11.707	2.73661e-14	7.62071e-13
AT3G00620	13.3752	2.79958e-14	7.7775e-13
AT5G16920	-11.0004	3.05269e-14	8.46052e-13
AT5G35090	12.241	3.06582e-14	8.47678e-13
AT2G28405	13.7805	3.22704e-14	8.90144e-13
AT2G45405	13.3862	3.27464e-14	9.01145e-13
AT4G05005	13.1729	3.5408e-14	9.69814e-13
AT4G37410	12.2811	3.53349e-14	9.69814e-13
AT4G31310	-25.6234	3.6403e-14	9.94732e-13
AT3G13229	13.2598	3.69526e-14	1.00739e-12
AT3G16040	12.7727	3.77176e-14	1.02585e-12
AT3G58480	13.1215	3.93748e-14	1.06843e-12
AT2G03060	13.1441	4.02444e-14	1.08949e-12
AT3G63093	-11.169	4.07312e-14	1.10012e-12
AT5G15430	13.1534	4.303e-14	1.15952e-12
AT3G23270	12.3277	4.44502e-14	1.19503e-12
AT1G50610	13.2046	4.49989e-14	1.20701e-12
AT3G05550	13.1502	4.61399e-14	1.23195e-12
AT2G39420	12.2562	4.6113e-14	1.23195e-12
AT5G66740	10.8869	4.6281e-14	1.23289e-12
AT3G19010	12.1456	4.67161e-14	1.24165e-12
AT3G15480	-25.502	4.79708e-14	1.2721e-12
AT5G35390	13.405	4.90798e-14	1.29856e-12
AT3G01610	12.1624	4.99837e-14	1.31948e-12
AT1G54920	13.2105	5.28549e-14	1.39212e-12
AT5G28010	13.1493	5.36035e-14	1.4084e-12
AT3G24530	12.4275	5.37143e-14	1.4084e-12
AT3G55050	13.1205	5.44188e-14	1.42367e-12
AT2G41417	-12.1504	5.50242e-14	1.43629e-12
AT1G13950	9.47732	5.81092e-14	1.51343e-12
AT2G03980	13.2321	6.0847e-14	1.58121e-12
AT1G49270	13.1073	6.27055e-14	1.62589e-12
AT1G21780	-7.20703	6.34193e-14	1.64075e-12
AT5G58170	12.5093	6.54033e-14	1.68833e-12
AT3G28790	12.9872	6.73399e-14	1.73066e-12
AT3G13065	12.4481	6.72306e-14	1.73066e-12
AT3G56600	12.3263	6.7644e-14	1.73466e-12
AT3G05990	12.1265	6.95718e-14	1.78018e-12
AT3G05150	13.2675	6.98357e-14	1.78303e-12
AT5G24870	13.0058	7.19302e-14	1.83249e-12
AT5G47620	11.9364	7.32414e-14	1.86183e-12
AT1G64235	13.195	7.45014e-14	1.88974e-12
AT5G42340	12.091	7.50634e-14	1.89987e-12
AT4G34440	13.0795	7.7706e-14	1.96223e-12
AT1G15880	12.9697	7.78638e-14	1.96223e-12
AT3G02110	-12.6531	7.98747e-14	2.00857e-12
AT2G35215	13.0343	8.34362e-14	2.08913e-12
AT5G22260	-9.73082	8.33157e-14	2.08913e-12
AT5G25880	13.022	8.47377e-14	2.11717e-12
AT1G54215	12.0203	8.64506e-14	2.15535e-12
AT3G19020	12.4227	8.89881e-14	2.21389e-12
AT3G00930	8.00505	8.98274e-14	2.23001e-12
AT3G05140	12.1127	9.03538e-14	2.23832e-12
AT1G09085	13.0188	9.21407e-14	2.27775e-12
AT1G15410	10.5791	9.43112e-14	2.32648e-12
AT3G59455	13.0681	9.48276e-14	2.33428e-12
AT3G11210	13.218	9.53194e-14	2.34145e-12
AT1G06620	-25.185	9.79552e-14	2.40114e-12
AT3G23380	13.0714	9.9933e-14	2.44448e-12
AT2G19980	12.8945	1.0338e-13	2.52352e-12
AT5G25170	-25.159	1.03825e-13	2.52909e-12
AT5G65690	13.1265	1.05091e-13	2.5546e-12
AT3G52720	13.1125	1.08781e-13	2.63879e-12
AT2G40620	12.9305	1.09207e-13	2.64363e-12
AT2G03200	-11.0022	1.09627e-13	2.64829e-12
AT5G23350	-25.1276	1.11383e-13	2.68515e-12
AT4G35610	11.276	1.14757e-13	2.76078e-12
AT3G01045	13.0015	1.16124e-13	2.78793e-12
AT2G36020	11.2274	1.16766e-13	2.7976e-12
AT4G33390	12.2211	1.20495e-13	2.88102e-12
AT4G37990	12.324	1.24145e-13	2.96222e-12
AT4G37550	-25.061	1.29216e-13	3.07693e-12
AT2G19180	12.0908	1.3072e-13	3.10639e-12
AT1G12450	12.6654	1.36441e-13	3.23576e-12
AT3G19820	-11.0001	1.38831e-13	3.28577e-12
AT4G15200	11.9777	1.43052e-13	3.37881e-12
AT1G23360	-24.9988	1.48407e-13	3.4982e-12
AT1G11990	13.1327	1.50508e-13	3.54057e-12
AT1G05291	-24.9822	1.53992e-13	3.61524e-12
AT4G33230	12.8099	1.61617e-13	3.78663e-12
AT2G28180	12.7892	1.70254e-13	3.981e-12
AT3G01260	12.3404	1.71269e-13	3.99673e-12
AT2G10970	12.8737	1.72643e-13	4.02076e-12
AT5G01700	12.8385	1.77284e-13	4.12062e-12
AT2G31800	12.161	1.82407e-13	4.23127e-12
AT5G47560	11.8403	1.86675e-13	4.32168e-12
AT4G37409	12.8223	1.88688e-13	4.35963e-12
AT2G00400	12.8488	1.90072e-13	4.38292e-12
AT1G65113	11.9056	1.92828e-13	4.43469e-12
AT1G06170	-24.8802	1.93077e-13	4.43469e-12
AT1G10660	12.1767	1.9442e-13	4.45677e-12
AT2G22807	12.986	2.00635e-13	4.59021e-12
AT3G06095	11.9574	2.02361e-13	4.62064e-12
AT2G31370	-24.8554	2.03966e-13	4.64819e-12
AT1G11200	-24.8525	2.05273e-13	4.66887e-12
AT4G29880	12.2675	2.08807e-13	4.74e-12
AT2G22340	12.759	2.09792e-13	4.75311e-12
AT5G19460	-24.8174	2.21852e-13	5.0166e-12
AT2G41860	12.0801	2.3714e-13	5.33156e-12
AT1G16760	11.8151	2.36305e-13	5.33156e-12
AT5G52547	-24.787	2.37151e-13	5.33156e-12
AT1G80470	11.052	2.39066e-13	5.36427e-12
AT1G28375	-10.6385	2.45714e-13	5.50287e-12
AT1G30040	-24.7669	2.4796e-13	5.54252e-12
AT1G05070	-24.7627	2.50198e-13	5.58185e-12
AT5G47635	-13.8004	2.66936e-13	5.94391e-12
AT3G47470	-10.8197	2.71884e-13	6.04255e-12
AT4G39200	-8.28401	2.73262e-13	6.06164e-12
AT3G00820	12.7118	2.74108e-13	6.06887e-12
AT5G08640	-12.1562	2.83495e-13	6.26482e-12
AT1G70810	12.7471	2.88203e-13	6.35681e-12
AT1G78640	-24.6876	2.95257e-13	6.5001e-12
AT5G08370	-24.6726	3.05148e-13	6.7052e-12
AT1G09543	12.0152	3.24045e-13	7.10707e-12
AT2G29950	12.6704	3.24991e-13	7.11445e-12
AT4G35170	12.6403	3.29451e-13	7.19857e-12
AT2G41210	11.7624	3.34366e-13	7.29231e-12
AT3G08445	12.7483	3.3561e-13	7.30579e-12
AT3G06778	11.9524	3.36822e-13	7.31851e-12
AT5G63920	-13.2573	3.46011e-13	7.5042e-12
AT3G14595	11.397	3.47819e-13	7.52942e-12
AT4G22380	-24.606	3.53086e-13	7.62927e-12
AT3G17530	-24.5964	3.60558e-13	7.77633e-12
AT2G03667	-24.5916	3.6441e-13	7.8449e-12
AT4G20380	11.9482	3.68272e-13	7.91344e-12
AT4G19120	12.7638	3.692e-13	7.91879e-12
AT1G19500	10.4669	3.75209e-13	8.03291e-12
AT5G23290	-24.5719	3.80471e-13	8.13065e-12
AT3G01965	12.7937	3.93721e-13	8.39843e-12
AT5G00355	11.9116	3.96783e-13	8.44829e-12
AT5G19920	-24.5202	4.25896e-13	9.03519e-12
AT3G10690	-24.5204	4.25758e-13	9.03519e-12
AT2G16980	12.6007	4.27319e-13	9.04892e-12
AT5G06990	12.5883	4.42197e-13	9.34703e-12
AT2G23000	12.7549	4.46015e-13	9.41068e-12
AT1G77980	12.8166	4.47505e-13	9.42507e-12
AT2G47470	-9.89457	4.4931e-13	9.44604e-12
AT2G03520	12.2916	4.57834e-13	9.60794e-12
AT2G24320	12.5947	4.63564e-13	9.71071e-12
AT2G42080	12.6201	4.81841e-13	1.00755e-11
AT3G27416	12.6663	4.92212e-13	1.02739e-11
AT4G17690	12.6154	5.04612e-13	1.04821e-11
AT2G33670	12.5704	5.04318e-13	1.04821e-11
AT1G53035	-24.4422	5.04882e-13	1.04821e-11
AT3G47080	12.812	5.06913e-13	1.04898e-11
AT4G33740	-11.1602	5.07048e-13	1.04898e-11
AT1G07330	12.9132	5.10516e-13	1.05242e-11
AT3G26880	12.5536	5.09686e-13	1.05242e-11
AT1G51570	-24.4262	5.22766e-13	1.07577e-11
AT5G06560	11.9566	5.3077e-13	1.09032e-11
AT4G27980	12.9395	5.34683e-13	1.09451e-11
AT4G32630	12.8572	5.34422e-13	1.09451e-11
AT5G57690	12.548	5.39388e-13	1.1022e-11
AT5G00680	12.521	5.45513e-13	1.11277e-11
AT1G18750	12.731	5.52682e-13	1.1243e-11
AT1G06323	12.6522	5.53095e-13	1.1243e-11
AT3G42880	12.679	5.70065e-13	1.15678e-11
AT2G19450	12.6279	5.86002e-13	1.185e-11
AT3G12145	-8.81457	5.85849e-13	1.185e-11
AT2G15535	12.5641	6.21437e-13	1.25449e-11
AT2G25930	-24.3346	6.37685e-13	1.28506e-11
AT4G24026	12.5205	6.44726e-13	1.29701e-11
AT2G02100	-11.3789	6.91502e-13	1.38872e-11
AT2G06995	12.4842	7.21635e-13	1.44674e-11
AT2G09010	12.5351	7.40419e-13	1.48185e-11
AT2G14255	-24.2632	7.44236e-13	1.48694e-11
AT1G24600	-9.11331	7.49172e-13	1.49425e-11
AT5G48290	-24.1078	7.65326e-13	1.52215e-11
AT4G28930	-24.2407	7.6577e-13	1.52215e-11
AT2G39890	10.585	7.67601e-13	1.52319e-11
AT4G29460	12.8098	7.83332e-13	1.55177e-11
AT4G06790	12.4689	7.8701e-13	1.55641e-11
AT5G55930	13.4223	7.92028e-13	1.56369e-11
AT2G14282	12.5539	7.94278e-13	1.56548e-11
AT2G31820	11.8076	8.04478e-13	1.57759e-11
AT1G13440	-7.59756	8.02699e-13	1.57759e-11
AT2G39445	-24.113	8.03699e-13	1.57759e-11
AT3G46000	-24.0945	8.06605e-13	1.5791e-11
AT2G31830	11.8199	8.14369e-13	1.59163e-11
AT1G11720	-24.1547	8.3036e-13	1.62017e-11
AT4G10040	9.4873	8.35356e-13	1.62686e-11
AT4G06980	-24.0643	8.36578e-13	1.62686e-11
AT1G16400	-23.9388	8.40341e-13	1.63146e-11
AT2G01720	-24.0166	8.82748e-13	1.71095e-11
AT4G21063	-23.9854	9.05993e-13	1.75309e-11
AT1G09595	12.5227	9.32226e-13	1.80081e-11
AT3G08115	12.4541	9.33741e-13	1.80081e-11
AT1G26320	12.4722	9.36169e-13	1.80251e-11
AT2G20430	12.6966	9.54777e-13	1.83336e-11
AT1G62790	-23.9895	9.55331e-13	1.83336e-11
AT4G09040	-24.0067	9.83116e-13	1.88051e-11
AT1G20020	-24.0086	9.83127e-13	1.88051e-11
AT4G01610	-24.0035	9.89705e-13	1.89e-11
AT3G20130	-23.9559	1.01122e-12	1.92793e-11
AT2G46300	10.824	1.03789e-12	1.97554e-11
AT3G13510	-23.8938	1.06658e-12	2.02685e-11
AT4G30860	12.9746	1.07064e-12	2.03126e-11
AT1G02010	12.528	1.07967e-12	2.04507e-11
AT1G09443	-23.8851	1.08235e-12	2.04681e-11
AT2G01260	13.1095	1.11189e-12	2.09929e-11
AT2G14860	-23.8902	1.12151e-12	2.11402e-11
AT5G14602	11.5748	1.13803e-12	2.14171e-11
AT5G64590	-23.8476	1.15606e-12	2.17213e-11
AT4G30770	12.4914	1.19418e-12	2.24014e-11
AT4G25150	10.4344	1.20125e-12	2.2498e-11
AT5G60850	-23.7851	1.20582e-12	2.25198e-11
AT5G44580	-23.825	1.20628e-12	2.25198e-11
AT2G10950	-23.7565	1.21839e-12	2.27096e-11
AT2G28640	12.5282	1.22456e-12	2.27881e-11
AT1G70620	-8.0632	1.22654e-12	2.27886e-11
AT4G08265	-12.4907	1.23799e-12	2.29487e-11
AT1G03740	-23.7519	1.23909e-12	2.29487e-11
AT2G32670	10.9918	1.24612e-12	2.30423e-11
AT5G41740	-23.7476	1.32066e-12	2.43821e-11
AT3G16050	12.4328	1.32489e-12	2.44214e-11
AT2G19385	-23.5858	1.34123e-12	2.46838e-11
AT5G09660	-23.6762	1.34467e-12	2.47081e-11
AT2G35010	-23.7284	1.35494e-12	2.48576e-11
AT2G01800	-23.6018	1.38757e-12	2.54164e-11
AT3G21700	11.2881	1.40637e-12	2.57202e-11
AT1G61340	-10.7899	1.41452e-12	2.58288e-11
AT3G24620	12.291	1.41696e-12	2.5833e-11
ATCG00470	-7.77157	1.42314e-12	2.58648e-11
AT2G27690	-23.6506	1.42271e-12	2.58648e-11
AT3G12100	-23.6015	1.44118e-12	2.61519e-11
AT3G07330	11.4372	1.45188e-12	2.63052e-11
AT4G15320	-23.607	1.45946e-12	2.64015e-11
AT1G74970	-23.6623	1.46441e-12	2.64501e-11
AT3G00960	12.2802	1.46796e-12	2.64732e-11
AT4G24100	-23.6392	1.48089e-12	2.66651e-11
AT3G51300	14.4846	1.49848e-12	2.69403e-11
AT3G03900	12.43	1.53924e-12	2.76305e-11
AT1G34110	-23.6308	1.54365e-12	2.76672e-11
AT5G24840	-23.5905	1.54798e-12	2.77022e-11
AT2G25790	12.2975	1.5556e-12	2.77959e-11
AT2G32720	-10.3651	1.59746e-12	2.84838e-11
AT3G12180	-23.5805	1.59898e-12	2.84838e-11
AT1G09430	-23.605	1.6023e-12	2.84994e-11
AT5G11412	-23.5549	1.60814e-12	2.85599e-11
AT3G29255	12.7858	1.62304e-12	2.87806e-11
AT1G65050	-23.6013	1.65434e-12	2.92911e-11
AT4G27640	-23.5322	1.66121e-12	2.93682e-11
AT5G03530	-23.5186	1.67104e-12	2.94972e-11
AT4G00335	-23.4878	1.67658e-12	2.95503e-11
AT1G64860	-23.4787	1.69201e-12	2.97774e-11
AT1G11610	12.2545	1.70272e-12	2.99208e-11
AT3G13330	-23.4927	1.70878e-12	2.99369e-11
AT3G10040	-23.5021	1.7069e-12	2.99369e-11
AT2G28290	-23.5111	1.73153e-12	3.029e-11
AT5G13440	12.4545	1.74113e-12	3.03702e-11
AT4G19940	-23.4807	1.74132e-12	3.03702e-11
AT3G12160	12.3872	1.76769e-12	3.07841e-11
AT4G23882	-23.474	1.81444e-12	3.15512e-11
AT4G26850	11.3369	1.83036e-12	3.17807e-11
AT1G15380	12.6056	1.84919e-12	3.206e-11
AT4G13560	10.9087	1.89159e-12	3.27464e-11
AT4G06780	11.9621	1.90377e-12	3.29085e-11
AT2G37670	11.3925	1.93008e-12	3.33139e-11
AT2G36910	-23.4371	1.95181e-12	3.36392e-11
AT5G52450	12.3029	1.96847e-12	3.38763e-11
AT3G01142	-23.4188	1.98538e-12	3.4117e-11
AT3G22650	12.5233	2.03367e-12	3.48955e-11
AT5G61680	12.5888	2.04594e-12	3.50544e-11
AT4G34920	11.3789	2.10649e-12	3.60389e-11
AT1G09145	12.3055	2.15987e-12	3.6898e-11
AT5G46200	12.9891	2.20694e-12	3.76471e-11
AT1G23150	10.3632	2.21179e-12	3.76746e-11
AT2G08680	12.1914	2.22212e-12	3.77955e-11
AT1G27500	10.6651	2.27299e-12	3.85561e-11
AT5G20040	-23.6354	2.27345e-12	3.85561e-11
AT5G26210	-23.3217	2.28328e-12	3.86667e-11
AT4G15490	-23.3336	2.28761e-12	3.86838e-11
AT1G63930	12.3051	2.35615e-12	3.97852e-11
AT3G51050	-23.5013	2.37468e-12	4.00401e-11
AT1G71410	12.6186	2.37931e-12	4.00603e-11
AT5G20100	12.2194	2.39687e-12	4.02977e-11
AT2G47160	-11.0339	2.46175e-12	4.1329e-11
AT2G16030	12.2831	2.47473e-12	4.14873e-11
AT5G63440	-23.5609	2.51631e-12	4.21238e-11
AT2G33100	11.6127	2.59972e-12	4.34577e-11
AT2G23690	-23.418	2.60658e-12	4.35101e-11
AT5G36100	-23.2615	2.68727e-12	4.47929e-11
AT5G08425	12.7049	2.88717e-12	4.80563e-11
AT5G26730	-11.232	2.98553e-12	4.96228e-11
AT4G22080	-10.4459	3.06924e-12	5.09416e-11
AT3G28630	12.276	3.08759e-12	5.11733e-11
AT5G66350	-23.1665	3.14632e-12	5.20728e-11
AT4G15570	-23.4596	3.2183e-12	5.31885e-11
AT5G48880	-9.59729	3.31306e-12	5.46772e-11
AT2G00750	12.3953	3.33323e-12	5.49323e-11
AT4G02250	11.2693	3.38705e-12	5.57406e-11
AT1G29700	-23.549	3.4029e-12	5.59226e-11
AT4G03045	12.1461	3.42235e-12	5.61631e-11
AT4G04972	12.0862	3.44306e-12	5.64237e-11
AT5G09910	12.1413	3.55535e-12	5.81007e-11
AT3G61560	9.91398	3.55262e-12	5.81007e-11
AT5G60550	10.1386	3.68347e-12	6.01101e-11
AT5G42330	12.808	3.74971e-12	6.11056e-11
AT3G25290	12.4293	3.86644e-12	6.29199e-11
AT4G18790	12.3472	3.91308e-12	6.35902e-11
AT5G24130	12.0856	3.92707e-12	6.37288e-11
AT4G29240	-23.2888	3.93677e-12	6.37975e-11
AT5G37290	-23.1997	3.9614e-12	6.41077e-11
AT4G20070	12.2979	4.14863e-12	6.70446e-11
AT5G58700	12.3832	4.23416e-12	6.83321e-11
AT4G35655	12.1884	4.38696e-12	7.06887e-11
AT4G18422	12.1311	4.39836e-12	7.06887e-11
AT5G25430	12.0344	4.39807e-12	7.06887e-11
AT1G34640	-8.59652	4.44806e-12	7.13892e-11
AT3G27503	12.2074	4.49774e-12	7.20874e-11
AT3G07525	-23.1134	4.57228e-12	7.31816e-11
AT1G12750	12.0731	4.58534e-12	7.329e-11
AT4G12917	9.57582	4.63612e-12	7.40003e-11
AT5G38391	12.4054	4.64526e-12	7.4045e-11
AT4G14080	-10.5307	4.7934e-12	7.63021e-11
AT1G80230	11.4437	4.91349e-12	7.81071e-11
AT2G13620	12.1108	4.94092e-12	7.84363e-11
AT5G51260	11.4219	5.13154e-12	8.13517e-11
AT1G52570	11.1255	5.25464e-12	8.31901e-11
AT2G44925	12.3151	5.42998e-12	8.58497e-11
AT1G08380	-12.0622	5.69493e-12	8.99167e-11
AT3G56240	13.3242	5.99037e-12	9.44536e-11
AT1G20132	-9.89537	6.28727e-12	9.90011e-11
AT5G22480	12.089	6.33877e-12	9.96776e-11
AT5G61370	11.3029	6.55176e-12	1.02888e-10
AT1G55000	12.2358	6.71957e-12	1.05382e-10
AT4G23490	12.0276	6.80774e-12	1.06501e-10
AT5G58575	11.1373	6.80919e-12	1.06501e-10
AT5G59610	10.5697	8.0767e-12	1.26157e-10
AT5G47455	-22.8218	8.13574e-12	1.26909e-10
AT2G37010	12.0406	8.21913e-12	1.28038e-10
AT1G21660	11.1461	8.25358e-12	1.28233e-10
AT5G61260	-11.1218	8.25211e-12	1.28233e-10
AT1G60760	11.3179	8.29155e-12	1.28651e-10
AT3G58830	12.2507	8.35927e-12	1.29448e-10
AT4G18640	11.5533	8.36508e-12	1.29448e-10
AT3G44070	12.0335	8.45966e-12	1.30738e-10
AT2G45980	12.0114	8.47981e-12	1.30876e-10
AT4G05685	11.9885	8.97109e-12	1.38276e-10
AT3G61590	11.8736	9.32577e-12	1.43553e-10
AT4G00300	11.987	9.43051e-12	1.44974e-10
AT1G07590	11.9743	9.76952e-12	1.49988e-10
AT3G02440	11.9716	9.81172e-12	1.50438e-10
AT3G25900	11.9415	1.02434e-11	1.56851e-10
AT3G55190	11.9002	1.0619e-11	1.62389e-10
AT3G50310	12.4109	1.07196e-11	1.63713e-10
AT5G01190	11.847	1.08666e-11	1.65741e-10
AT5G17210	-11.3231	1.08815e-11	1.65751e-10
AT3G16080	-10.8956	1.11616e-11	1.69796e-10
AT4G01883	-10.243	1.14448e-11	1.73878e-10
AT5G20690	11.1324	1.1574e-11	1.75611e-10
AT5G40645	11.9058	1.18996e-11	1.80318e-10
AT3G09820	11.8838	1.19415e-11	1.80718e-10
AT5G24560	12.1997	1.22176e-11	1.84657e-10
AT4G11810	12.5572	1.24127e-11	1.8712e-10
AT4G12850	12.0323	1.23969e-11	1.8712e-10
AT5G38895	10.36	1.26606e-11	1.90611e-10
AT2G22080	-11.6824	1.27159e-11	1.91198e-10
AT4G16860	11.7853	1.28719e-11	1.93294e-10
AT1G07410	11.001	1.3011e-11	1.95132e-10
AT2G26355	11.053	1.31604e-11	1.97118e-10
AT5G40610	11.7895	1.31996e-11	1.97452e-10
AT1G52343	12.2722	1.33682e-11	1.99718e-10
AT4G20780	12.5411	1.37021e-11	2.04446e-10
AT1G57550	12.0857	1.40606e-11	2.09259e-10
AT1G62450	11.3626	1.40436e-11	2.09259e-10
AT5G26146	11.9932	1.42936e-11	2.12456e-10
AT4G06325	11.8521	1.43475e-11	2.12985e-10
AT1G15200	-10.8073	1.43991e-11	2.13481e-10
AT5G01640	11.8934	1.45429e-11	2.15338e-10
AT3G28850	11.8183	1.46535e-11	2.16701e-10
AT3G60330	11.0938	1.50234e-11	2.2189e-10
AT4G21990	9.04221	1.50822e-11	2.22477e-10
AT1G76140	11.1845	1.5346e-11	2.26083e-10
AT5G40720	11.7028	1.57579e-11	2.31857e-10
AT4G15650	11.0953	1.6451e-11	2.41751e-10
AT2G30362	11.0818	1.66373e-11	2.44182e-10
AT1G72070	11.7693	1.69921e-11	2.48792e-10
AT2G22290	11.1614	1.70154e-11	2.48792e-10
AT3G05180	-11.061	1.70097e-11	2.48792e-10
AT5G45810	10.9131	1.72528e-11	2.51948e-10
AT1G31990	12.1509	1.7756e-11	2.58972e-10
AT3G47450	10.8343	1.78569e-11	2.60118e-10
AT4G24030	11.7444	1.93804e-11	2.81958e-10
AT4G37760	12.0792	2.01385e-11	2.92622e-10
AT4G14315	11.8063	2.04818e-11	2.96994e-10
AT5G60460	11.7736	2.04903e-11	2.96994e-10
AT1G65430	11.7042	2.06056e-11	2.98295e-10
AT3G51470	11.737	2.09268e-11	3.0257e-10
AT1G67090	-7.60673	2.11211e-11	3.05001e-10
AT1G51260	11.7027	2.12413e-11	3.06201e-10
AT3G25585	7.69629	2.12566e-11	3.06201e-10
AT4G38230	10.3692	2.17071e-11	3.12304e-10
AT5G24230	10.9149	2.24793e-11	3.23016e-10
AT1G19940	11.6224	2.27393e-11	3.2635e-10
AT1G09417	11.6598	2.35539e-11	3.37625e-10
AT4G14368	11.7569	2.38546e-11	3.41516e-10
AT5G56780	11.765	2.39704e-11	3.42242e-10
AT2G28440	11.7086	2.39933e-11	3.42242e-10
AT2G04220	11.672	2.39349e-11	3.42242e-10
AT5G64690	11.8911	2.47326e-11	3.52357e-10
AT3G21190	10.9075	2.51285e-11	3.5756e-10
AT2G31305	11.7706	2.54207e-11	3.61278e-10
AT5G26150	11.9635	2.6052e-11	3.69798e-10
AT2G19050	11.6329	2.7967e-11	3.96499e-10
AT2G38910	11.8533	2.85215e-11	4.0387e-10
AT3G03080	11.7321	2.92263e-11	4.13349e-10
AT3G46520	11.1242	2.93556e-11	4.14674e-10
AT2G41970	10.7967	3.00752e-11	4.24325e-10
AT1G62200	11.9643	3.16049e-11	4.45004e-10
AT1G24180	11.601	3.16171e-11	4.45004e-10
AT5G41390	11.5866	3.18194e-11	4.47312e-10
AT2G18080	11.5424	3.2054e-11	4.50068e-10
AT1G65370	-9.24465	3.21775e-11	4.51259e-10
AT2G02720	8.3689	3.27354e-11	4.58532e-10
AT5G60260	11.0122	3.30332e-11	4.62148e-10
AT5G39365	11.6417	3.34328e-11	4.67179e-10
AT4G29130	10.1954	3.50654e-11	4.89405e-10
AT5G11740	-9.61628	3.57692e-11	4.98632e-10
AT3G13782	10.666	3.7043e-11	5.15772e-10
AT1G74410	12.1687	3.73274e-11	5.19114e-10
AT4G34850	-10.0852	3.87149e-11	5.37769e-10
AT3G13277	11.5901	3.9158e-11	5.43276e-10
AT5G42490	9.45059	3.93333e-11	5.45061e-10
AT1G64640	11.6413	4.05466e-11	5.61207e-10
AT5G37060	11.8672	4.07313e-11	5.63095e-10
AT3G50670	-8.55168	4.26829e-11	5.89377e-10
AT4G34240	-11.0996	4.3394e-11	5.98488e-10
AT5G58310	-11.6307	4.34567e-11	5.98646e-10
AT2G43220	11.623	4.3536e-11	5.99031e-10
AT5G49440	11.5665	4.57049e-11	6.28133e-10
AT2G16535	11.6657	4.58989e-11	6.29317e-10
AT5G38390	10.093	4.58872e-11	6.29317e-10
AT1G72460	11.8304	4.60416e-11	6.30532e-10
AT1G80540	11.5284	4.74909e-11	6.49617e-10
AT3G05725	10.5528	4.91054e-11	6.70915e-10
AT4G13450	10.2909	5.1694e-11	7.05457e-10
AT2G30360	10.9827	5.28443e-11	7.20313e-10
AT5G01945	10.9313	5.32018e-11	7.23495e-10
AT4G34060	-12.7886	5.31749e-11	7.23495e-10
AT2G05920	-10.7626	5.41091e-11	7.34977e-10
AT4G27120	-8.77966	5.43386e-11	7.37235e-10
AT5G57830	10.8099	5.56478e-11	7.54121e-10
AT4G13980	10.7103	5.64416e-11	7.63992e-10
AT4G09155	-21.9742	5.67581e-11	7.67386e-10
AT1G22130	10.8363	5.73086e-11	7.73931e-10
AT2G13290	10.5899	5.82986e-11	7.86391e-10
AT5G54560	11.9819	6.01743e-11	8.10755e-10
AT1G68630	11.9244	6.08243e-11	8.18567e-10
AT3G10470	11.6461	6.1711e-11	8.29544e-10
AT4G37430	10.9819	6.26583e-11	8.41309e-10
AT3G00950	11.5701	6.38299e-11	8.56055e-10
AT3G28490	12.0062	6.53795e-11	8.7583e-10
AT2G23660	11.58	6.58077e-11	8.80555e-10
AT3G52360	10.9317	6.63305e-11	8.86534e-10
AT4G12860	11.6688	6.71032e-11	8.95835e-10
AT5G64310	-9.09882	6.72527e-11	8.96804e-10
AT5G04347	10.6508	6.8528e-11	9.12768e-10
AT4G29658	11.4927	7.2388e-11	9.63082e-10
AT1G08770	9.4383	7.39139e-11	9.82264e-10
AT5G15970	-7.63717	7.50323e-11	9.95992e-10
AT3G51030	9.62827	7.64812e-11	1.01407e-09
AT3G24760	11.6956	7.66406e-11	1.01503e-09
AT3G29060	11.6035	7.67688e-11	1.01558e-09
AT1G23530	11.4265	7.86866e-11	1.03977e-09
AT1G15040	11.6041	7.9921e-11	1.05489e-09
AT4G20050	-10.2356	8.07113e-11	1.06411e-09
AT1G30380	-8.21049	8.10657e-11	1.06758e-09
AT5G53800	-6.95902	8.24735e-11	1.08489e-09
AT5G10500	11.3193	8.38746e-11	1.10208e-09
AT1G70040	11.2929	8.53732e-11	1.12051e-09
AT3G57520	-9.69967	8.82353e-11	1.15677e-09
AT1G16825	10.4949	8.99864e-11	1.17841e-09
AT3G51250	11.5417	9.02668e-11	1.18075e-09
AT2G33690	11.5072	9.08143e-11	1.18659e-09
AT1G80460	9.65963	9.1093e-11	1.1889e-09
AT5G17640	11.3381	9.35869e-11	1.22008e-09
AT3G59680	11.2934	9.39951e-11	1.22403e-09
AT1G72060	11.3471	9.52388e-11	1.23885e-09
AT4G31260	11.3228	9.82358e-11	1.27641e-09
AT1G77885	10.7293	9.93104e-11	1.28894e-09
AT2G42380	11.5051	9.94659e-11	1.28952e-09
AT1G75160	9.8714	9.98142e-11	1.2926e-09
AT4G28940	11.3524	1.00342e-10	1.29799e-09
AT2G01275	9.26583	1.01298e-10	1.30891e-09
AT3G11100	11.4592	1.03862e-10	1.34055e-09
AT4G06025	11.2807	1.0414e-10	1.34265e-09
AT1G77730	11.2871	1.09223e-10	1.40663e-09
AT1G64800	10.4942	1.09412e-10	1.40752e-09
AT4G01575	7.58287	1.10404e-10	1.41872e-09
AT4G01600	11.2455	1.11458e-10	1.43069e-09
AT5G52240	-11.262	1.12551e-10	1.44313e-09
AT4G27470	10.7115	1.13542e-10	1.45424e-09
AT5G49550	11.3337	1.16395e-10	1.48914e-09
AT1G74490	11.4703	1.16693e-10	1.49131e-09
AT5G26742	7.87286	1.18306e-10	1.51028e-09
AT5G60670	-10.5725	1.20864e-10	1.54124e-09
AT1G12390	10.6421	1.21105e-10	1.54264e-09
AT1G25540	11.3056	1.25396e-10	1.59556e-09
AT1G14970	10.4562	1.28808e-10	1.63717e-09
AT1G43630	11.4647	1.36015e-10	1.7269e-09
AT5G10750	11.3671	1.4491e-10	1.83784e-09
AT2G43230	10.8006	1.4834e-10	1.8793e-09
AT3G04865	11.5097	1.5326e-10	1.9392e-09
AT1G80070	-9.10891	1.53401e-10	1.9392e-09
AT5G47490	11.1563	1.59038e-10	2.00828e-09
AT3G13210	-10.3377	1.59474e-10	2.01162e-09
AT4G37432	11.4632	1.62952e-10	2.05327e-09
AT3G28540	-5.40135	1.65223e-10	2.07963e-09
AT5G57735	11.2186	1.66229e-10	2.09004e-09
AT1G24330	11.3812	1.72221e-10	2.16207e-09
AT5G67265	10.3755	1.72328e-10	2.16207e-09
AT1G62940	-6.445	1.73254e-10	2.17135e-09
AT4G35410	-10.375	1.73872e-10	2.17676e-09
AT3G56680	7.26249	1.74191e-10	2.17842e-09
AT5G15200	-6.43913	1.75776e-10	2.19589e-09
AT5G00415	11.1794	1.76048e-10	2.19693e-09
AT1G14350	-8.56242	1.76477e-10	2.19993e-09
AT2G01350	-10.816	1.77815e-10	2.21424e-09
AT1G09655	11.3813	1.84548e-10	2.29564e-09
AT4G03620	10.5296	1.84919e-10	2.2978e-09
AT1G73250	11.6012	1.86372e-10	2.31339e-09
AT5G61690	11.2964	1.91375e-10	2.37297e-09
AT5G54770	-9.53883	1.91662e-10	2.374e-09
AT2G26420	11.1979	1.93412e-10	2.39314e-09
AT1G04890	10.4397	2.02592e-10	2.50407e-09
AT3G60975	11.3927	2.0403e-10	2.51918e-09
AT4G35420	-9.38493	2.04848e-10	2.5266e-09
AT5G14120	11.4136	2.1272e-10	2.62093e-09
AT4G03820	11.1452	2.13635e-10	2.62942e-09
AT5G48270	10.3709	2.14812e-10	2.64112e-09
AT5G49710	11.1358	2.15907e-10	2.65179e-09
AT1G75270	10.449	2.16521e-10	2.65653e-09
AT1G75180	8.63114	2.17594e-10	2.66689e-09
AT3G14960	11.3495	2.20399e-10	2.6924e-09
AT1G45160	11.2446	2.20098e-10	2.6924e-09
AT1G04570	11.1986	2.20598e-10	2.6924e-09
AT2G37980	10.6246	2.20154e-10	2.6924e-09
AT5G50100	11.2426	2.22946e-10	2.71822e-09
ATCG01020	-9.51266	2.26967e-10	2.76435e-09
AT1G74420	11.4493	2.2852e-10	2.78037e-09
AT3G07120	11.2517	2.32083e-10	2.81784e-09
AT4G09960	10.5444	2.31937e-10	2.81784e-09
AT1G03070	11.0473	2.32706e-10	2.82247e-09
AT1G03250	9.22607	2.33491e-10	2.82905e-09
AT4G20860	11.0866	2.36183e-10	2.8587e-09
AT1G60200	-5.84862	2.41209e-10	2.9165e-09
AT5G61270	-10.7601	2.46891e-10	2.98211e-09
AT1G74780	11.192	2.4797e-10	2.99205e-09
AT5G35460	11.2543	2.48543e-10	2.99586e-09
AT5G62250	11.1028	2.56843e-10	3.09271e-09
AT1G11190	10.2699	2.63894e-10	3.17434e-09
AT1G71790	11.7196	2.66724e-10	3.20508e-09
AT4G34860	-9.69952	2.68789e-10	3.22657e-09
AT2G17010	11.1824	2.75919e-10	3.30876e-09
AT5G15040	11.0496	2.77453e-10	3.32374e-09
AT2G26500	-11.4878	2.77874e-10	3.32537e-09
AT4G29310	11.2047	2.83584e-10	3.39022e-09
AT3G50390	11.3162	2.87405e-10	3.43239e-09
AT5G40640	11.2634	3.00456e-10	3.58091e-09
AT4G28088	11.0247	3.00403e-10	3.58091e-09
ATCG00800	-9.78165	3.04374e-10	3.62391e-09
AT1G11890	11.1098	3.09118e-10	3.67664e-09
AT3G03150	-11.2325	3.10533e-10	3.68972e-09
AT5G48870	-8.7711	3.13158e-10	3.71712e-09
AT5G57200	11.3158	3.14411e-10	3.7282e-09
AT2G16015	11.099	3.20896e-10	3.80123e-09
AT1G01280	-10.1628	3.24752e-10	3.84301e-09
AT1G70185	10.9524	3.37138e-10	3.98554e-09
AT3G05870	-6.43623	3.39851e-10	4.01354e-09
AT3G14790	12.0035	3.41534e-10	4.02935e-09
AT2G22941	11.2219	3.42499e-10	4.03664e-09
AT1G36050	7.32762	3.44207e-10	4.05268e-09
AT4G26630	-6.56326	3.49039e-10	4.10543e-09
AT1G67540	11.1008	3.56847e-10	4.19304e-09
AT1G68830	10.9268	3.61511e-10	4.24358e-09
AT5G44540	-9.31909	3.63091e-10	4.25783e-09
AT5G01800	9.58137	3.74964e-10	4.39265e-09
AT5G67260	11.0209	3.76243e-10	4.40322e-09
AT1G60610	11.0526	3.81329e-10	4.45826e-09
AT4G28730	-12.4612	3.8504e-10	4.49714e-09
AT1G69587	11.3077	3.92182e-10	4.57598e-09
AT1G19890	11.3879	3.94264e-10	4.59568e-09
AT2G39130	11.1565	3.95188e-10	4.60185e-09
AT3G19274	11.1793	3.98004e-10	4.63002e-09
AT1G29930	-8.23881	3.98952e-10	4.63642e-09
AT2G19880	8.67879	4.05354e-10	4.70614e-09
AT1G08727	12.1365	4.08024e-10	4.73243e-09
AT1G79700	-11.0352	4.20441e-10	4.8716e-09
AT2G43040	11.3543	4.27389e-10	4.9472e-09
AT1G22460	11.0432	4.30833e-10	4.98212e-09
AT1G56700	-10.3985	4.31358e-10	4.98325e-09
AT3G11620	-10.672	4.36776e-10	5.04085e-09
AT5G55980	12.2778	4.39096e-10	5.06008e-09
AT1G60410	11.7961	4.39309e-10	5.06008e-09
AT4G39870	5.90065	4.45019e-10	5.12079e-09
AT2G30070	-11.1364	4.57105e-10	5.25468e-09
AT3G26440	-11.1565	4.59084e-10	5.27223e-09
AT5G48610	-9.54005	4.71114e-10	5.40507e-09
AT1G78300	9.79684	4.75788e-10	5.45334e-09
AT5G39493	10.961	4.83849e-10	5.54028e-09
AT1G69620	-8.41015	4.91812e-10	5.62594e-09
AT2G22950	10.9905	5.07365e-10	5.79818e-09
AT4G33465	10.9483	5.22782e-10	5.96851e-09
AT5G55660	-5.8383	5.42846e-10	6.18917e-09
AT4G22870	-12.7476	5.4317e-10	6.18917e-09
AT3G18220	9.79283	5.45536e-10	6.21007e-09
AT3G44920	11.1301	5.75094e-10	6.53813e-09
ATCG01130	-7.41999	5.75476e-10	6.53813e-09
AT1G67365	10.9068	5.76269e-10	6.54076e-09
AT5G59800	-11.4973	5.82519e-10	6.60527e-09
AT4G15000	-10.2345	5.93833e-10	6.72703e-09
AT5G08565	11.0967	6.1069e-10	6.91128e-09
AT2G37610	10.9438	6.18693e-10	6.99507e-09
AT2G40790	10.7903	6.28723e-10	7.10159e-09
AT3G47410	11.3957	6.30945e-10	7.1198e-09
AT1G07930	-7.32998	6.35478e-10	7.16402e-09
AT1G20080	10.8097	6.52097e-10	7.34428e-09
AT3G11980	-5.89571	6.70248e-10	7.54142e-09
AT3G03090	11.0462	6.86949e-10	7.72189e-09
AT2G16940	-7.02782	6.87873e-10	7.72484e-09
AT1G10620	11.495	6.94331e-10	7.78986e-09
AT5G62310	10.4246	6.97172e-10	7.81422e-09
AT2G46500	5.25966	6.99897e-10	7.83723e-09
AT2G36880	4.98385	7.04962e-10	7.88638e-09
AT5G12950	-7.0122	7.07775e-10	7.91027e-09
AT5G53250	10.7919	7.1376e-10	7.96953e-09
AT2G24310	10.9503	7.43858e-10	8.29764e-09
AT3G51090	10.957	7.52784e-10	8.38919e-09
AT4G12120	10.8382	7.71557e-10	8.5902e-09
AT3G00600	10.8431	7.83923e-10	8.71956e-09
AT1G19310	10.7996	7.8966e-10	8.77501e-09
AT4G35785	-11.4516	8.21742e-10	9.12283e-09
AT3G52850	-6.94138	8.26815e-10	9.17041e-09
AT3G52000	11.6456	8.43343e-10	9.34183e-09
AT1G74875	10.8678	8.43871e-10	9.34183e-09
AT2G41430	-6.37195	8.46824e-10	9.36563e-09
AT3G07270	10.9533	8.55365e-10	9.45113e-09
AT3G15400	-8.18401	8.61454e-10	9.50941e-09
AT5G51290	10.9068	8.92724e-10	9.84527e-09
AT5G47630	-11.3225	9.06571e-10	9.98855e-09
AT1G31710	11.1932	9.16182e-10	1.00849e-08
AT2G47650	10.928	9.18727e-10	1.01034e-08
AT5G60710	10.7886	9.4202e-10	1.03498e-08
AT2G19110	-9.42908	9.7713e-10	1.07255e-08
AT1G76060	11.1923	9.7819e-10	1.0727e-08
AT5G26610	-10.2041	9.8275e-10	1.07669e-08
AT1G10320	-7.3194	1.01051e-09	1.10607e-08
AT2G31432	10.3832	1.04329e-09	1.14088e-08
AT3G24315	9.96958	1.05287e-09	1.15027e-08
AT5G65160	10.3585	1.05658e-09	1.15325e-08
AT5G27120	-10.2654	1.07557e-09	1.17287e-08
AT2G19740	-10.8337	1.07725e-09	1.17361e-08
AT4G10340	-10.3203	1.09277e-09	1.18834e-08
AT1G67920	-11.5995	1.0928e-09	1.18834e-08
AT1G04670	11.3405	1.11046e-09	1.20641e-08
AT1G47720	10.6657	1.11563e-09	1.20977e-08
AT3G06355	-6.86054	1.11517e-09	1.20977e-08
AT5G50060	-10.8025	1.14336e-09	1.23869e-08
AT5G17780	11.0313	1.15546e-09	1.25064e-08
AT4G18020	10.7259	1.15709e-09	1.25124e-08
AT5G27990	9.87492	1.16508e-09	1.25872e-08
AT3G07870	10.7059	1.16753e-09	1.2602e-08
AT1G11780	9.40388	1.18129e-09	1.27387e-08
AT1G67530	10.9956	1.18537e-09	1.27709e-08
AT5G53560	-8.55783	1.18677e-09	1.27742e-08
AT5G56750	10.1903	1.19259e-09	1.2825e-08
AT5G66300	10.8429	1.21488e-09	1.30527e-08
AT5G58880	11.037	1.22487e-09	1.31479e-08
AT3G06650	-10.6093	1.25103e-09	1.34164e-08
AT5G55490	10.1256	1.28268e-09	1.37432e-08
AT3G18740	-7.4329	1.31802e-09	1.41089e-08
AT4G06040	10.6148	1.32634e-09	1.41849e-08
AT2G20825	-11.1432	1.34318e-09	1.43519e-08
AT1G20490	11.2608	1.36617e-09	1.45708e-08
AT5G57740	10.0847	1.36494e-09	1.45708e-08
AT3G59295	10.7625	1.37745e-09	1.46777e-08
AT3G00290	10.7089	1.39534e-09	1.48548e-08
ATCG01230	-11.7884	1.40029e-09	1.48938e-08
AT5G02960	-10.1339	1.41637e-09	1.50512e-08
AT2G37070	9.83209	1.42784e-09	1.51593e-08
AT1G11400	10.9256	1.4324e-09	1.51939e-08
AT1G76410	-9.44419	1.44396e-09	1.53026e-08
AT5G16540	8.24349	1.44854e-09	1.53371e-08
AT5G65360	-10.2424	1.4577e-09	1.54202e-08
AT4G03210	-11.5481	1.46382e-09	1.54708e-08
AT3G30380	10.0868	1.48069e-09	1.5635e-08
AT2G34655	10.7914	1.50215e-09	1.58452e-08
AT3G13227	10.2959	1.5039e-09	1.58452e-08
AT1G75190	10.1207	1.50467e-09	1.58452e-08
AT3G61910	11.3831	1.51185e-09	1.59064e-08
ATCG00390	-9.59723	1.51395e-09	1.59142e-08
AT4G05965	10.7041	1.55899e-09	1.6373e-08
AT1G06220	-10.9199	1.57553e-09	1.65318e-08
AT5G58300	-10.3286	1.62812e-09	1.70682e-08
AT1G27930	10.6959	1.65569e-09	1.73416e-08
AT3G28635	11.561	1.68308e-09	1.76127e-08
AT5G49900	9.47439	1.69605e-09	1.77326e-08
AT1G41880	-8.77965	1.71902e-09	1.79566e-08
AT5G65240	10.7157	1.74061e-09	1.81659e-08
AT5G08240	10.7651	1.74304e-09	1.8175e-08
AT4G02740	10.8348	1.81953e-09	1.89556e-08
AT4G13640	-9.20764	1.83121e-09	1.90603e-08
AT3G07255	10.8829	1.84262e-09	1.9162e-08
AT2G43090	-11.5297	1.8911e-09	1.96486e-08
AT3G04690	7.50715	1.91953e-09	1.99262e-08
AT1G02980	-10.7694	1.92743e-09	1.99905e-08
AT1G17950	10.5197	1.94411e-09	2.01456e-08
AT4G18190	-10.5642	1.95906e-09	2.02824e-08
AT5G39650	11.3422	1.97011e-09	2.03787e-08
AT1G04850	-6.47063	1.99701e-09	2.06388e-08
AT1G22140	10.5058	2.04975e-09	2.1165e-08
AT4G08085	10.6996	2.08038e-09	2.14623e-08
AT1G01100	-10.7421	2.09274e-09	2.15708e-08
AT3G24220	10.9015	2.09881e-09	2.15952e-08
AT5G42010	10.7478	2.09758e-09	2.15952e-08
AT1G12150	10.8398	2.10866e-09	2.16773e-08
AT2G41100	-10.356	2.15914e-09	2.21768e-08
AT5G11540	-10.6937	2.16841e-09	2.22525e-08
AT4G38213	9.76321	2.18401e-09	2.23928e-08
AT4G30030	-9.92287	2.18878e-09	2.2422e-08
AT5G04185	10.7694	2.22006e-09	2.27225e-08
AT3G21055	-10.5894	2.26643e-09	2.31768e-08
AT5G48100	10.4444	2.328e-09	2.37855e-08
AT4G27110	9.98849	2.3343e-09	2.38291e-08
AT1G31070	10.6651	2.34204e-09	2.38871e-08
AT5G51830	-10.6213	2.34645e-09	2.39113e-08
AT1G29120	10.0383	2.39611e-09	2.4396e-08
AT5G41920	10.472	2.43332e-09	2.47532e-08
AT3G16760	10.8946	2.45549e-09	2.49571e-08
AT3G13784	10.5342	2.4644e-09	2.50258e-08
AT1G26550	-10.2883	2.46825e-09	2.5043e-08
AT1G44160	9.41966	2.47392e-09	2.50788e-08
AT1G15060	10.5307	2.52104e-09	2.55343e-08
AT5G54800	-9.93836	2.58885e-09	2.61983e-08
AT1G14686	10.4477	2.59478e-09	2.62356e-08
AT3G00990	10.5561	2.62555e-09	2.65237e-08
AT3G24830	-10.4069	2.68381e-09	2.70889e-08
AT5G56160	10.2272	2.70369e-09	2.7266e-08
AT5G01340	11.0217	2.70913e-09	2.72972e-08
AT1G05167	10.1275	2.72894e-09	2.74731e-08
AT3G03780	8.13735	2.83634e-09	2.85296e-08
AT3G07940	10.3929	2.89253e-09	2.90698e-08
AT2G37370	10.5706	2.93967e-09	2.95182e-08
AT4G03055	10.3837	2.94223e-09	2.95184e-08
AT4G17790	11.4229	2.94602e-09	2.95311e-08
AT2G33685	10.9942	2.95303e-09	2.95759e-08
AT3G02340	10.1289	3.08208e-09	3.0842e-08
AT3G10660	10.5682	3.0905e-09	3.08997e-08
AT3G04700	10.0578	3.18787e-09	3.1846e-08
AT5G61350	11.0559	3.25395e-09	3.24783e-08
AT4G00350	7.95598	3.26478e-09	3.25585e-08
AT4G17390	-6.85132	3.29369e-09	3.28188e-08
AT1G01770	13.609	3.30928e-09	3.2946e-08
AT5G42170	10.8361	3.37171e-09	3.35389e-08
AT1G62960	9.62212	3.45172e-09	3.43055e-08
AT5G03600	10.7414	3.47262e-09	3.44839e-08
AT1G15260	-11.2931	3.47624e-09	3.44905e-08
AT4G22120	-11.3854	3.49064e-09	3.46039e-08
AT2G35680	-5.56682	3.67618e-09	3.64123e-08
AT2G43460	-7.01527	3.6796e-09	3.64153e-08
AT3G13560	-11.0794	3.70738e-09	3.66591e-08
AT2G27210	9.59089	3.74444e-09	3.69653e-08
AT2G17320	-10.6379	3.74469e-09	3.69653e-08
AT3G51730	9.12062	3.74811e-09	3.69678e-08
AT4G36380	-11.3949	3.78092e-09	3.72599e-08
AT5G28470	10.654	3.79802e-09	3.73969e-08
AT3G54830	10.5902	3.80733e-09	3.7457e-08
AT5G04875	10.3477	3.84195e-09	3.77657e-08
AT2G39805	10.7266	3.84776e-09	3.7791e-08
AT5G09790	11.0437	4.01996e-09	3.9449e-08
AT5G05265	10.6291	4.05992e-09	3.98077e-08
AT2G20930	10.4136	4.1155e-09	4.03188e-08
AT2G45670	10.3498	4.15839e-09	4.07048e-08
AT3G42950	-10.1773	4.22858e-09	4.13571e-08
AT4G09984	10.3587	4.24689e-09	4.15015e-08
AT5G25320	10.7169	4.30511e-09	4.20352e-08
AT5G13490	9.8183	4.31123e-09	4.20597e-08
AT1G79400	10.7643	4.32846e-09	4.21925e-08
AT3G06560	8.80895	4.35976e-09	4.24622e-08
AT5G02770	-5.67159	4.38692e-09	4.26555e-08
AT1G09210	-7.23622	4.38625e-09	4.26555e-08
AT5G42480	9.45615	4.45513e-09	4.32826e-08
AT1G06750	11.1827	4.4607e-09	4.33007e-08
AT5G60820	11.1996	4.50159e-09	4.36613e-08
AT1G30540	10.6531	4.50742e-09	4.36815e-08
AT1G09997	11.1069	4.52608e-09	4.3826e-08
AT1G10610	9.72235	4.54416e-09	4.39645e-08
AT5G57820	10.3903	4.64589e-09	4.49115e-08
AT3G07840	11.2269	4.83119e-09	4.66642e-08
AT5G24660	10.497	4.85901e-09	4.68553e-08
AT2G26280	-7.72034	4.85859e-09	4.68553e-08
AT4G02795	10.2997	4.92589e-09	4.7461e-08
AT1G08135	10.3201	4.94622e-09	4.76176e-08
AT4G21540	10.4216	4.99076e-09	4.80068e-08
AT1G76405	-10.5788	5.14944e-09	4.94924e-08
AT1G11040	10.7029	5.16009e-09	4.95538e-08
AT2G12400	-9.78685	5.16865e-09	4.95952e-08
AT1G15020	9.67616	5.20246e-09	4.98787e-08
AT3G48980	10.3657	5.26548e-09	5.04414e-08
AT5G13940	9.53727	5.31124e-09	5.0838e-08
AT3G62720	10.1348	5.35886e-09	5.12517e-08
AT5G06845	10.0292	5.36561e-09	5.12743e-08
AT5G03015	10.2442	5.53084e-09	5.281e-08
AT5G42880	8.39052	5.58189e-09	5.32538e-08
AT5G58460	10.8419	5.66068e-09	5.39614e-08
AT1G04500	9.81833	5.66902e-09	5.39968e-08
AT5G09935	10.4533	5.96163e-09	5.66914e-08
AT2G24370	8.98588	5.95817e-09	5.66914e-08
AT5G02450	-9.14625	5.99271e-09	5.69405e-08
AT4G00100	-6.82267	6.08493e-09	5.77697e-08
AT3G27210	-7.27489	6.26121e-09	5.9395e-08
AT3G48880	10.7226	6.27048e-09	5.94346e-08
AT1G76900	-10.3562	6.41197e-09	6.07263e-08
AT1G66235	10.2969	6.61497e-09	6.25981e-08
AT2G38750	10.8528	6.65731e-09	6.29477e-08
AT1G74070	-10.0418	6.93945e-09	6.55624e-08
AT1G07135	-10.3027	7.00633e-09	6.61406e-08
AT4G30400	-10.7764	7.02138e-09	6.62291e-08
AT3G16175	10.5582	7.0717e-09	6.66463e-08
AT4G05970	10.1704	7.07703e-09	6.66463e-08
AT1G66465	-10.1498	7.08449e-09	6.66627e-08
AT2G44410	10.2556	7.10341e-09	6.67869e-08
AT2G38700	-9.46661	7.1767e-09	6.74217e-08
AT3G23980	5.6406	7.18293e-09	6.7426e-08
AT4G22260	10.2924	7.21063e-09	6.76316e-08
AT4G28680	9.80088	7.31194e-09	6.85267e-08
AT5G01610	10.6071	7.33673e-09	6.87038e-08
AT2G20440	8.47795	7.38702e-09	6.91192e-08
AT5G00420	9.43714	7.56202e-09	7.07e-08
AT1G35540	9.6437	7.68537e-09	7.17957e-08
AT5G18510	10.2879	7.69676e-09	7.18447e-08
AT1G80440	-10.7006	7.73022e-09	7.20993e-08
AT2G25170	-5.75065	7.76815e-09	7.23952e-08
AT1G35545	10.8927	7.79452e-09	7.25828e-08
AT1G60590	10.3673	7.80072e-09	7.25828e-08
AT3G56420	10.3374	7.8471e-09	7.29561e-08
AT5G00675	10.1604	7.92139e-09	7.35882e-08
AT3G12920	-10.5905	7.93137e-09	7.36223e-08
AT2G26600	-9.74343	7.95544e-09	7.3787e-08
AT4G25140	9.32995	8.2663e-09	7.66094e-08
AT5G16130	-8.13656	8.31273e-09	7.69785e-08
AT3G51980	-10.1279	8.33362e-09	7.71107e-08
AT1G69572	10.3277	8.45866e-09	7.81438e-08
AT2G47120	10.2261	8.4529e-09	7.81438e-08
AT5G11950	10.1003	8.67267e-09	8.00575e-08
AT4G03895	7.46609	8.72681e-09	8.04936e-08
AT3G59960	10.6971	8.73499e-09	8.05054e-08
AT2G45060	10.2826	8.76596e-09	8.07271e-08
AT5G60030	-9.52044	8.85371e-09	8.14709e-08
AT4G06035	10.365	9.11031e-09	8.37661e-08
AT3G28917	10.1237	9.13468e-09	8.3924e-08
AT2G17450	-10.2172	9.17576e-09	8.4235e-08
AT3G16340	-10.1176	9.28778e-09	8.51964e-08
AT1G20150	-10.1995	9.3104e-09	8.53368e-08
AT1G29630	8.45648	9.42965e-09	8.63619e-08
AT3G52610	10.0772	9.76933e-09	8.94028e-08
AT4G28556	10.4079	1.01257e-08	9.25912e-08
AT5G17310	10.0826	1.01657e-08	9.28842e-08
AT1G67570	9.75985	1.02947e-08	9.39892e-08
AT4G25370	10.2026	1.05009e-08	9.57973e-08
AT3G51070	8.23088	1.05195e-08	9.58916e-08
AT1G22750	10.8232	1.07192e-08	9.76361e-08
AT3G52540	10.2401	1.07716e-08	9.80369e-08
AT1G07310	10.3989	1.08274e-08	9.8468e-08
AT2G19045	11.1237	1.0909e-08	9.91328e-08
AT1G04090	10.3046	1.10108e-08	9.99801e-08
AT2G45610	9.61994	1.12206e-08	1.01806e-07
AT1G18410	10.4518	1.13661e-08	1.03046e-07
AT2G34357	-9.1922	1.1795e-08	1.06851e-07
AT2G28310	-10.9658	1.18909e-08	1.07636e-07
AT1G79915	9.53147	1.20003e-08	1.08542e-07
AT5G44585	10.082	1.20518e-08	1.08924e-07
AT1G02900	-10.006	1.20979e-08	1.09256e-07
AT3G48990	9.28648	1.23012e-08	1.11006e-07
AT4G11380	9.41809	1.2342e-08	1.11287e-07
AT1G80340	10.2597	1.23899e-08	1.11633e-07
AT1G77250	10.213	1.24461e-08	1.12054e-07
AT4G01430	-8.71325	1.25974e-08	1.13328e-07
AT5G09810	-7.22704	1.26712e-08	1.13905e-07
AT1G79040	-7.1844	1.27656e-08	1.14665e-07
AT5G60070	10.0951	1.28205e-08	1.15069e-07
AT4G19645	-6.89816	1.28537e-08	1.15278e-07
AT3G30390	10.5996	1.28938e-08	1.15549e-07
AT2G33320	9.55609	1.29376e-08	1.15853e-07
AT2G16505	10.0482	1.29608e-08	1.15971e-07
AT5G41310	10.2552	1.3131e-08	1.17405e-07
AT3G57170	-9.85582	1.32335e-08	1.1823e-07
ATCG00905	-11.4669	1.33673e-08	1.19334e-07
AT1G05060	10.2561	1.34638e-08	1.20103e-07
AT3G51150	7.27048	1.34923e-08	1.20266e-07
AT2G28355	10.1984	1.35196e-08	1.20326e-07
AT1G16360	9.67963	1.35116e-08	1.20326e-07
AT2G27190	10.0503	1.36255e-08	1.21176e-07
AT5G47540	10.1037	1.38385e-08	1.22976e-07
AT1G78630	-10.6651	1.39685e-08	1.24037e-07
AT4G09885	10.1506	1.40163e-08	1.24366e-07
AT2G01340	-10.3264	1.40369e-08	1.24455e-07
AT5G17200	-10.4056	1.4161e-08	1.2546e-07
AT1G47389	9.64194	1.41958e-08	1.25673e-07
AT1G28200	10.0475	1.45367e-08	1.28593e-07
AT5G20290	-8.37396	1.47665e-08	1.30527e-07
AT3G24080	-9.10576	1.48021e-08	1.30726e-07
AT1G65060	-10.1519	1.48115e-08	1.30726e-07
AT2G31430	10.6593	1.49798e-08	1.32112e-07
AT4G30110	-10.8393	1.50729e-08	1.32833e-07
AT3G00610	9.95101	1.53522e-08	1.35192e-07
AT1G09927	10.4966	1.54039e-08	1.35545e-07
AT4G25650	9.32071	1.57202e-08	1.38224e-07
AT3G05880	-8.809	1.57454e-08	1.38238e-07
AT3G29130	-9.61155	1.57347e-08	1.38238e-07
AT2G08615	9.44176	1.60657e-08	1.40943e-07
AT3G54980	-11.0029	1.61598e-08	1.41663e-07
AT1G54460	9.48269	1.62168e-08	1.42055e-07
AT1G18265	-10.5663	1.65304e-08	1.44694e-07
AT3G58600	-9.94809	1.67947e-08	1.46897e-07
AT3G51990	10.8924	1.6935e-08	1.48013e-07
AT2G04475	10.0308	1.69699e-08	1.48207e-07
AT4G01480	8.73658	1.70154e-08	1.48494e-07
AT5G20225	10.2625	1.75299e-08	1.52869e-07
AT5G06595	9.36691	1.77397e-08	1.54583e-07
AT4G16660	-8.08646	1.78135e-08	1.54995e-07
AT1G78230	-10.9896	1.78037e-08	1.54995e-07
AT2G28590	8.84272	1.79006e-08	1.55637e-07
AT5G07170	10.2259	1.79775e-08	1.56189e-07
AT5G40620	10.7982	1.8019e-08	1.56433e-07
AT1G68490	-7.29354	1.81372e-08	1.57342e-07
AT5G22940	9.47322	1.8258e-08	1.58272e-07
AT5G02390	9.43179	1.84086e-08	1.5946e-07
AT3G13850	9.93097	1.88994e-08	1.63589e-07
AT5G21990	10.3299	1.90615e-08	1.6487e-07
AT5G19855	10.6493	1.93135e-08	1.66802e-07
AT1G68090	8.0511	1.93121e-08	1.66802e-07
AT2G21780	9.98722	1.95095e-08	1.68371e-07
AT5G04930	9.97539	1.96036e-08	1.69057e-07
AT2G45023	10.1147	1.9781e-08	1.70461e-07
AT5G23030	10.577	1.98966e-08	1.71331e-07
AT2G20870	-8.31151	2.01307e-08	1.73219e-07
AT1G71810	-11.6519	2.01652e-08	1.73388e-07
AT4G04910	10.4802	2.04967e-08	1.76108e-07
AT3G07050	-10.1144	2.0594e-08	1.76814e-07
AT1G01880	11.0537	2.08868e-08	1.79197e-07
AT1G69570	10.1457	2.09622e-08	1.79711e-07
AT5G06280	8.74932	2.09929e-08	1.79842e-07
AT3G27540	10.3325	2.10413e-08	1.80125e-07
AT5G11530	-6.93868	2.11005e-08	1.80499e-07
AT5G02830	11.1218	2.13084e-08	1.82144e-07
AT2G05990	-10.1989	2.14642e-08	1.83342e-07
AT4G37260	-9.1212	2.15269e-08	1.83743e-07
AT5G43030	10.1217	2.16958e-08	1.85049e-07
AT5G23130	10.0966	2.19589e-08	1.87156e-07
AT2G27710	-9.50696	2.23885e-08	1.90678e-07
AT2G14265	10.1481	2.24177e-08	1.90787e-07
AT3G08805	10.4166	2.25344e-08	1.91641e-07
AT1G28960	9.80996	2.25783e-08	1.91874e-07
AT1G71340	10.5751	2.27394e-08	1.93103e-07
AT1G14590	9.97342	2.30184e-08	1.9533e-07
AT3G23390	-8.1784	2.3135e-08	1.96176e-07
AT4G13190	10.0598	2.32777e-08	1.97243e-07
AT4G38225	10.1282	2.42023e-08	2.04929e-07
AT5G59600	9.82849	2.43888e-08	2.06359e-07
AT1G66460	-10.674	2.446e-08	2.06811e-07
AT5G53880	-7.06813	2.4769e-08	2.09272e-07
AT2G45520	-9.38175	2.49939e-08	2.11019e-07
AT1G75700	10.418	2.50664e-08	2.11479e-07
AT5G35200	11.0728	2.51685e-08	2.12186e-07
AT5G39865	9.41605	2.52715e-08	2.12901e-07
AT4G02900	9.47925	2.53297e-08	2.13131e-07
AT5G55040	-7.9837	2.53353e-08	2.13131e-07
AT3G44704	9.92394	2.58825e-08	2.17577e-07
AT5G19610	10.5825	2.60464e-08	2.1864e-07
AT1G07893	10.0114	2.6043e-08	2.1864e-07
AT2G00620	10.0105	2.61054e-08	2.18978e-07
AT3G20040	9.91876	2.61333e-08	2.19054e-07
AT2G27720	-5.7544	2.6175e-08	2.19246e-07
AT1G16060	-10.7825	2.621e-08	2.19382e-07
AT1G48790	9.90374	2.66314e-08	2.22749e-07
AT1G15030	9.85557	2.69137e-08	2.24949e-07
AT4G24280	-9.57057	2.72331e-08	2.27456e-07
AT1G21750	-6.68525	2.7307e-08	2.2791e-07
AT5G61380	-8.33435	2.73517e-08	2.2812e-07
AT4G12800	-8.61212	2.75238e-08	2.29391e-07
AT2G42005	9.54521	2.75698e-08	2.2961e-07
AT2G08620	9.82333	2.82139e-08	2.34807e-07
AT1G72690	10.0258	2.84856e-08	2.369e-07
AT1G71940	10.0497	2.85554e-08	2.37311e-07
AT1G32450	-7.062	2.88427e-08	2.39528e-07
AT5G60390	-6.32298	2.91379e-08	2.41808e-07
AT5G02240	-9.00367	2.93009e-08	2.42987e-07
AT1G73210	9.95379	2.95443e-08	2.44832e-07
AT2G24545	10.7277	2.9584e-08	2.44987e-07
AT4G19500	10.1049	2.98024e-08	2.4662e-07
AT1G33415	-6.97242	3.00474e-08	2.48472e-07
AT2G24240	9.52309	3.03349e-08	2.50671e-07
AT3G54890	-7.29713	3.04936e-08	2.51804e-07
AT3G61760	9.8847	3.06026e-08	2.52525e-07
AT5G55855	10.0425	3.06639e-08	2.52674e-07
AT3G52130	-11.0702	3.06447e-08	2.52674e-07
AT1G16380	10.6023	3.10396e-08	2.55589e-07
AT4G18280	-8.59132	3.11138e-08	2.5602e-07
AT3G16840	-9.47965	3.12969e-08	2.57345e-07
AT1G14020	9.86481	3.1841e-08	2.61634e-07
AT4G20320	-10.5367	3.18908e-08	2.61859e-07
AT1G54530	9.74639	3.22724e-08	2.64806e-07
AT1G08460	10.2135	3.24045e-08	2.65703e-07
AT4G34380	10.2819	3.25901e-08	2.66476e-07
AT3G09590	9.9063	3.25596e-08	2.66476e-07
AT3G50910	7.06644	3.25698e-08	2.66476e-07
AT3G08690	-10.1875	3.25733e-08	2.66476e-07
AT2G09090	9.16756	3.26281e-08	2.666e-07
AT3G08245	-10.9618	3.27329e-08	2.67269e-07
AT2G21140	-10.3628	3.3405e-08	2.72566e-07
AT4G04315	10.0085	3.35642e-08	2.73674e-07
AT5G05380	9.44888	3.36149e-08	2.73896e-07
AT3G13310	-9.91415	3.41709e-08	2.78232e-07
AT5G56500	-9.85652	3.45293e-08	2.80954e-07
AT2G32295	9.20855	3.48036e-08	2.82988e-07
AT5G01630	9.78257	3.48761e-08	2.8338e-07
AT1G21080	10.3855	3.49393e-08	2.83697e-07
AT5G24620	-9.82996	3.53162e-08	2.86557e-07
AT4G15120	10.1747	3.53992e-08	2.87031e-07
AT5G07280	-10.1108	3.55489e-08	2.88045e-07
AT2G30570	-8.38018	3.56624e-08	2.88764e-07
AT2G25760	-9.11471	3.59479e-08	2.90874e-07
AT3G01202	6.72595	3.59982e-08	2.91079e-07
AT1G16070	-10.6746	3.65322e-08	2.95192e-07
AT3G14070	9.73549	3.66934e-08	2.9629e-07
AT2G46915	9.2197	3.67761e-08	2.96752e-07
AT4G13960	10.5518	3.70154e-08	2.98476e-07
AT2G16910	-8.49228	3.73277e-08	3.00787e-07
AT3G53220	9.90449	3.73647e-08	3.00877e-07
AT5G58380	8.01185	3.88351e-08	3.12287e-07
AT1G53720	-5.54516	3.88225e-08	3.12287e-07
AT3G07880	7.1782	3.91527e-08	3.14624e-07
AT2G36620	-11.3151	3.92378e-08	3.1509e-07
AT5G02420	9.83955	3.94094e-08	3.16251e-07
AT1G74220	10.0164	3.9772e-08	3.18941e-07
AT1G09297	9.71763	4.00943e-08	3.21305e-07
AT3G18490	-9.51271	4.03672e-08	3.2327e-07
AT5G46550	-9.73758	4.05813e-08	3.24762e-07
AT4G35240	-9.27014	4.06129e-08	3.24792e-07
AT1G13980	9.78805	4.07383e-08	3.25572e-07
AT4G29780	-9.62191	4.10977e-08	3.28219e-07
AT1G45545	9.83874	4.15608e-08	3.31464e-07
AT1G27450	-8.73221	4.15484e-08	3.31464e-07
AT1G61520	-10.8704	4.1847e-08	3.33518e-07
AT3G13450	-10.2412	4.20907e-08	3.35231e-07
AT5G08790	-10.1511	4.22116e-08	3.35965e-07
AT1G74830	10.0536	4.2351e-08	3.36845e-07
AT4G20230	9.88541	4.34717e-08	3.45523e-07
AT1G07603	9.93626	4.3853e-08	3.48316e-07
AT5G11170	-8.38914	4.53881e-08	3.60265e-07
AT3G47660	9.73691	4.57089e-08	3.62564e-07
AT2G18600	9.15953	4.60711e-08	3.65188e-07
AT2G42570	-9.86934	4.6644e-08	3.69479e-07
AT4G06030	9.04117	4.73737e-08	3.75004e-07
AT3G46200	9.36661	4.78103e-08	3.78204e-07
AT3G21890	9.9478	4.81871e-08	3.80926e-07
AT2G18280	8.30859	4.84055e-08	3.82394e-07
AT5G14440	-8.12069	4.88169e-08	3.85383e-07
AT2G35370	-11.0124	4.91289e-08	3.87584e-07
AT5G60730	9.73982	4.91749e-08	3.87684e-07
AT3G19610	9.70289	4.9216e-08	3.87746e-07
AT1G06970	10.2611	4.96503e-08	3.90904e-07
AT5G40730	6.83709	4.9758e-08	3.91488e-07
AT2G24540	10.5177	5.07835e-08	3.99287e-07
AT4G15210	-5.12651	5.09587e-08	4.00395e-07
AT1G37113	9.90583	5.12671e-08	4.02546e-07
AT5G59470	9.61819	5.1458e-08	4.03774e-07
AT1G76050	9.69561	5.16484e-08	4.04996e-07
AT5G55590	-11.0778	5.17393e-08	4.05436e-07
AT1G12570	-10.1312	5.17816e-08	4.05489e-07
AT3G55646	-11.3893	5.18156e-08	4.05489e-07
AT4G29305	9.71594	5.23834e-08	4.09658e-07
AT5G04815	9.62037	5.26032e-08	4.11048e-07
AT2G24650	-10.6749	5.26317e-08	4.11048e-07
AT2G41250	10.5013	5.2832e-08	4.12337e-07
AT1G21770	-5.34711	5.34415e-08	4.16815e-07
AT4G03610	9.47278	5.42923e-08	4.22911e-07
AT1G12000	-9.70617	5.42956e-08	4.22911e-07
AT1G07963	9.02334	5.44524e-08	4.2385e-07
AT3G08315	9.89315	5.47597e-08	4.25958e-07
AT2G20873	-8.55172	5.48766e-08	4.26583e-07
AT4G15020	9.96005	5.55565e-08	4.3158e-07
AT4G26570	6.9175	5.58819e-08	4.33705e-07
AT1G42480	-10.1667	5.59043e-08	4.33705e-07
AT5G60170	10.3646	5.80445e-08	4.49849e-07
AT1G33170	10.0187	5.80624e-08	4.49849e-07
AT2G43070	-10.7071	5.82888e-08	4.51303e-07
AT3G53305	10.3581	5.85338e-08	4.52899e-07
AT1G28695	-9.89044	5.86612e-08	4.53284e-07
AT1G18740	-10.2607	5.8652e-08	4.53284e-07
AT4G17230	-7.84158	5.90198e-08	4.55753e-07
AT1G09875	9.84466	5.97555e-08	4.61129e-07
AT3G11430	10.66	5.98842e-08	4.61817e-07
AT1G73480	9.43228	5.99541e-08	4.6205e-07
AT3G51890	9.77051	6.04354e-08	4.65452e-07
AT1G01300	-11.2325	6.09333e-08	4.68978e-07
AT1G09980	10.4916	6.13064e-08	4.71538e-07
AT3G00690	9.69824	6.30988e-08	4.85005e-07
AT3G22320	-10.0212	6.32699e-08	4.86e-07
AT5G01620	9.39636	6.35874e-08	4.88117e-07
AT2G39930	9.23772	6.3728e-08	4.88875e-07
AT2G39590	-11.0587	6.39774e-08	4.90465e-07
AT1G02780	-5.23862	6.48842e-08	4.97091e-07
AT5G02060	-10.6288	6.64895e-08	5.09055e-07
AT1G04140	9.68042	6.75e-08	5.16452e-07
AT1G29920	-10.5477	6.75483e-08	5.16483e-07
AT4G06165	10.132	6.8626e-08	5.2433e-07
AT2G36160	-8.74497	6.86644e-08	5.2433e-07
AT3G06420	9.91523	6.95621e-08	5.30838e-07
AT3G27820	10.303	7.01449e-08	5.34935e-07
AT5G66020	9.95789	7.06535e-08	5.38462e-07
AT5G45240	10.147	7.09973e-08	5.40729e-07
AT1G73660	-10.0875	7.17892e-08	5.46403e-07
AT3G57620	-9.7063	7.1969e-08	5.47415e-07
AT3G26650	-10.9745	7.24257e-08	5.5053e-07
AT1G56340	-5.92341	7.31216e-08	5.55458e-07
AT4G01940	10.2912	7.37944e-08	5.60204e-07
AT1G68540	-9.11046	7.53329e-08	5.71512e-07
AT1G09200	-5.12388	7.58628e-08	5.75158e-07
AT3G60780	9.91055	7.59291e-08	5.75287e-07
AT3G59990	-9.82932	7.68038e-08	5.81536e-07
AT3G05950	9.95638	7.73015e-08	5.84925e-07
AT3G03210	9.15937	7.9249e-08	5.99272e-07
AT2G36500	9.63286	8.0219e-08	6.06215e-07
AT5G12890	9.63016	8.18129e-08	6.1786e-07
AT2G28880	9.68173	8.22271e-08	6.20586e-07
AT3G26680	8.94077	8.32122e-08	6.27209e-07
AT4G36520	-8.89914	8.32004e-08	6.27209e-07
AT1G23290	-9.48536	8.3552e-08	6.29364e-07
AT1G24020	-8.8031	8.53666e-08	6.42618e-07
AT1G80930	-7.46056	8.54998e-08	6.43205e-07
AT5G10990	9.7185	8.69704e-08	6.53847e-07
AT3G49010	-10.4693	8.705e-08	6.54024e-07
AT2G04700	-8.72943	8.79812e-08	6.60595e-07
AT2G30945	9.68438	8.81766e-08	6.61211e-07
AT3G56950	8.58969	8.81321e-08	6.61211e-07
AT3G01615	-10.4937	8.83767e-08	6.62286e-07
AT1G64790	9.01488	8.86054e-08	6.63574e-07
AT2G18020	-10.9629	8.92415e-08	6.67908e-07
AT3G01040	8.81247	8.99241e-08	6.72586e-07
AT1G19090	10.0437	9.00929e-08	6.73417e-07
AT5G37800	9.79045	9.04027e-08	6.753e-07
AT5G64560	-9.57437	9.1347e-08	6.81918e-07
AT5G46970	9.553	9.24323e-08	6.89578e-07
AT1G03550	7.24536	9.27216e-08	6.91294e-07
AT5G06340	9.61967	9.52693e-08	7.09835e-07
AT5G48485	-10.8563	9.66048e-08	7.19326e-07
AT1G22650	10.1258	9.72477e-08	7.23652e-07
AT5G45820	9.01764	9.87128e-08	7.34086e-07
AT5G04460	9.3258	1.01048e-07	7.50974e-07
AT1G79075	-7.66645	1.0152e-07	7.54001e-07
AT2G29620	10.0578	1.02346e-07	7.5965e-07
AT1G14270	9.02784	1.03612e-07	7.68563e-07
AT1G68640	9.84659	1.03878e-07	7.70041e-07
AT5G01450	9.66915	1.04243e-07	7.7226e-07
AT2G40200	-5.54291	1.04607e-07	7.74461e-07
AT1G76730	9.26791	1.05841e-07	7.83101e-07
AT2G45790	9.7607	1.09888e-07	8.12534e-07
AT4G12920	-10.687	1.1088e-07	8.19345e-07
AT1G08170	10.4185	1.11125e-07	8.20638e-07
AT3G48160	-10.4339	1.11564e-07	8.23355e-07
AT5G08160	7.09366	1.11758e-07	8.24266e-07
AT5G05210	-5.89395	1.11852e-07	8.24438e-07
AT2G41835	9.54494	1.12023e-07	8.24658e-07
AT2G46910	9.39641	1.11993e-07	8.24658e-07
AT1G80450	9.98319	1.12512e-07	8.27735e-07
AT5G07175	9.71602	1.13181e-07	8.32132e-07
AT2G43795	8.98874	1.14667e-07	8.42532e-07
AT5G19360	7.49711	1.14823e-07	8.43146e-07
AT5G41990	8.56405	1.15838e-07	8.50059e-07
AT2G27530	-7.23618	1.17201e-07	8.59526e-07
AT4G24020	9.9974	1.17344e-07	8.60029e-07
AT5G52070	-10.9268	1.17767e-07	8.62048e-07
AT4G37790	-11.7434	1.17719e-07	8.62048e-07
AT1G03545	10.0238	1.17913e-07	8.62578e-07
AT2G27470	-8.04753	1.18017e-07	8.62793e-07
AT3G54870	8.75193	1.18684e-07	8.67128e-07
AT1G64300	8.29418	1.19112e-07	8.69709e-07
AT4G35480	-9.03207	1.19668e-07	8.73223e-07
AT3G48590	9.93225	1.20867e-07	8.8142e-07
AT4G15140	7.80608	1.21119e-07	8.82707e-07
AT2G06695	9.5038	1.21695e-07	8.86354e-07
AT5G01680	10.3501	1.22965e-07	8.94486e-07
AT1G24360	-7.76471	1.2289e-07	8.94486e-07
AT5G03065	9.44865	1.2658e-07	9.20208e-07
AT4G26930	9.36426	1.26742e-07	9.20812e-07
AT3G09500	-8.98796	1.28171e-07	9.30619e-07
AT1G06770	9.4605	1.3047e-07	9.46718e-07
AT5G58620	-8.93047	1.30773e-07	9.48325e-07
AT2G03680	-4.89429	1.3099e-07	9.49309e-07
AT5G16220	10.4432	1.34398e-07	9.73403e-07
AT3G02895	9.18606	1.36225e-07	9.86028e-07
AT2G03830	-9.045	1.37219e-07	9.92606e-07
AT3G05060	-8.0563	1.37634e-07	9.94991e-07
AT1G08730	10.7171	1.40592e-07	1.01575e-06
AT1G80550	10.1465	1.41719e-07	1.02325e-06
AT3G51010	-9.96601	1.42571e-07	1.02877e-06
AT5G64780	10.4883	1.4519e-07	1.04702e-06
AT2G28620	9.29544	1.45322e-07	1.04733e-06
AT2G03840	10.6231	1.46391e-07	1.05437e-06
AT1G80890	-6.80547	1.46824e-07	1.05684e-06
AT1G44910	-6.97805	1.4699e-07	1.05739e-06
AT3G04080	9.58938	1.47083e-07	1.0574e-06
AT3G55090	10.4028	1.47837e-07	1.06217e-06
AT2G37240	10.8303	1.48462e-07	1.066e-06
AT4G15840	10.288	1.49351e-07	1.07173e-06
AT2G44190	9.35936	1.49831e-07	1.07451e-06
AT5G65220	-9.8169	1.50239e-07	1.07678e-06
AT1G09035	9.56587	1.50846e-07	1.08046e-06
AT5G46640	-9.03993	1.51018e-07	1.08103e-06
AT1G59700	10.5146	1.54365e-07	1.10431e-06
AT3G19320	9.64472	1.54826e-07	1.10693e-06
AT5G63490	10.2727	1.56025e-07	1.11482e-06
AT2G41470	-10.1027	1.57945e-07	1.12784e-06
AT3G05560	-10.6738	1.6291e-07	1.16259e-06
AT3G07675	-8.6186	1.63606e-07	1.16684e-06
AT5G12840	9.69665	1.64178e-07	1.17021e-06
AT5G03520	-10.2696	1.65044e-07	1.17566e-06
AT5G54910	-8.1418	1.6658e-07	1.18588e-06
AT1G02510	-10.4705	1.67107e-07	1.18891e-06
AT4G35560	9.41559	1.68108e-07	1.1953e-06
AT1G11785	9.85778	1.68354e-07	1.19632e-06
AT2G39770	6.6499	1.6904e-07	1.20046e-06
AT2G30490	-10.1544	1.69655e-07	1.2041e-06
AT4G20910	-8.45943	1.72241e-07	1.22171e-06
AT4G35510	9.78919	1.72764e-07	1.22467e-06
AT4G37420	9.72002	1.7396e-07	1.2324e-06
AT4G12690	9.30495	1.75494e-07	1.24251e-06
AT3G61110	-8.41558	1.77221e-07	1.25398e-06
AT1G07477	9.93473	1.7916e-07	1.26651e-06
AT2G04875	9.91484	1.79209e-07	1.26651e-06
AT3G05160	9.33186	1.80537e-07	1.27513e-06
AT1G05960	6.40214	1.81261e-07	1.27933e-06
AT1G62750	-10.1187	1.81352e-07	1.27933e-06
AT3G48010	9.25714	1.81893e-07	1.28238e-06
AT5G06110	-7.5386	1.83118e-07	1.29023e-06
AT5G08680	-6.64027	1.84926e-07	1.30218e-06
AT4G05631	-9.54363	1.85143e-07	1.30293e-06
AT4G28540	8.69656	1.87679e-07	1.31997e-06
AT2G30880	-9.40477	1.87917e-07	1.32086e-06
AT5G10530	-10.1471	1.9015e-07	1.33575e-06
AT2G30470	-7.34719	1.90433e-07	1.33693e-06
AT2G32830	9.47451	1.91158e-07	1.3404e-06
AT5G44530	-8.53015	1.91044e-07	1.3404e-06
AT4G37940	10.0651	1.9203e-07	1.34571e-06
AT4G11547	12.9563	1.93779e-07	1.35715e-06
AT5G55680	9.37142	1.96162e-07	1.37302e-06
AT5G46990	9.54315	1.97375e-07	1.38068e-06
AT2G47020	9.76652	1.98858e-07	1.39022e-06
AT5G16110	4.32682	1.99576e-07	1.3944e-06
AT2G39350	9.97526	1.99767e-07	1.3949e-06
AT5G62850	10.0924	2.01386e-07	1.40537e-06
AT1G58025	-9.50594	2.02546e-07	1.41262e-06
AT3G11050	9.31898	2.03758e-07	1.42022e-06
AT2G34440	8.58958	2.04238e-07	1.42272e-06
AT3G51800	-9.15791	2.0648e-07	1.43748e-06
AT1G05043	9.40307	2.0683e-07	1.43905e-06
AT5G57120	-8.92166	2.08792e-07	1.45184e-06
AT3G46540	-10.2299	2.09012e-07	1.45251e-06
AT2G27600	8.46429	2.11684e-07	1.47019e-06
AT3G27650	10.034	2.12974e-07	1.47747e-06
AT1G62380	-10.5532	2.12985e-07	1.47747e-06
AT1G61215	9.50001	2.14177e-07	1.48486e-06
AT2G27145	9.62112	2.15004e-07	1.48971e-06
AT1G24440	9.04826	2.16765e-07	1.50102e-06
AT1G13640	10.1659	2.18072e-07	1.50917e-06
AT4G29070	9.8754	2.18374e-07	1.51036e-06
AT3G54010	-10.8575	2.18835e-07	1.51266e-06
[truncated: 2,886 more rows]

## Sheet: Supplementary Table 9
Expression of genes in photosynthesis-related GO categories in SA RNA-Seq UNM samples in the three stages of the DC RNA-Seq
[truncated: 23 more rows]

[truncated: 3 more sheets: Supplementary Table 10, Supplementary Table 11, Supplementary Table 12]
